# Supplementary material for: Single-cell analysis of the early Drosophila salivary gland reveals that morphogenetic control involves both the induction and exclusion of gene expression programs
Source: PLoS Biol. 2025 Apr 21;23(4):e3003133. doi: 10.1371/journal.pbio.3003133 (PMC12043239; doi:10.1371/journal.pbio.3003133)
Supplement: S1 Table — List of marker genes identified for cells of salivary gland placodal origin and epidermal origin and accompanying information. Marker genes generated by comparing cells originating from fkhGal4 x UAS-SrcGFP embryos sorted for GFP signal (salivary gland placode) and cells originating from ArmYFP embryos sorted for YFP signal (epidermis/epithelium) scRNAseq data, as plotted in Fig 1C. Limits applied to dataset for literature review categorization were p-value adjusted ≤ 10E-25 and Log2Fold change ≥ 0.25 or ≤ −0.25. Genes categorized by highest piece or relevant information in the following order: 1) mutant phenotype in the salivary gland (MP), 2) microarray data showing expression or altered expression in the salivary gland in mutant phenotypes (MA), 3) in situ database images displaying expression in the salivary gland (I) or 4) no available information on expression in the salivary gland (New). (XLSX) [file pbio.3003133.s008.xlsx]

## Sheet: F1C_SalivaryGlandMarkers
	p_val	avg_log2FC	pct.1	pct.2	p_val_adj	cluster	gene
pip	0	2.58956	0.856	0.057	0	Salivary Gland	pip
nur	0	2.25791	0.751	0.06	0	Salivary Gland	nur
CG13159	0	2.07524	0.778	0.038	0	Salivary Gland	CG13159
ps	0	1.62968	0.827	0.38	0	Salivary Gland	ps
CrebA	0	1.45354	0.722	0.27	0	Salivary Gland	CrebA
Btk29A	0	1.20814	0.787	0.414	0	Salivary Gland	Btk29A
Hsc70-3	0	1.15794	0.771	0.385	0	Salivary Gland	Hsc70-3
wbl	0	1.11857	0.671	0.143	0	Salivary Gland	wbl
PH4alphaSG2	0	1.05896	0.537	0	0	Salivary Gland	PH4alphaSG2
Tpst	0	0.987466	0.501	0.044	0	Salivary Gland	Tpst
Bacc	2.09043e-304	-0.821304	0.895	0.99	1.65102e-300	Salivary Gland	Bacc
CG5493	6.60774e-299	0.685395	0.439	0.012	5.21879e-295	Salivary Gland	CG5493
RpS5b	4.46317e-256	-0.716181	0.396	0.767	3.52501e-252	Salivary Gland	RpS5b
sage	1.04486e-219	0.525593	0.352	0.015	8.25232e-216	Salivary Gland	sage
HmgD	4.85669e-203	-0.717465	0.646	0.89	3.83581e-199	Salivary Gland	HmgD
CG34190	1.96951e-199	0.499428	0.32	0.011	1.55552e-195	Salivary Gland	CG34190
ab	1.50448e-195	-0.933305	0.122	0.463	1.18824e-191	Salivary Gland	ab
sano	9.49478e-194	0.616391	0.437	0.088	7.49898e-190	Salivary Gland	sano
Papss	2.26156e-191	0.492892	0.315	0.013	1.78618e-187	Salivary Gland	Papss
Obp99a	4.0745e-190	-0.606902	0.82	0.953	3.21804e-186	Salivary Gland	Obp99a
GFP	1.29589e-186	0.456846	0.283	0	1.02349e-182	Salivary Gland	GFP
Yeti	3.43177e-171	-0.611442	0.312	0.635	2.71041e-167	Salivary Gland	Yeti
CG14756	6.73617e-168	0.639637	0.258	0	5.32023e-164	Salivary Gland	CG14756
CG5885	3.27523e-165	0.634728	0.654	0.342	2.58678e-161	Salivary Gland	CG5885
Ubx	2.91999e-161	-1.18762	0.06	0.325	2.30621e-157	Salivary Gland	Ubx
Sec61alpha	1.7052e-160	0.666424	0.627	0.317	1.34677e-156	Salivary Gland	Sec61alpha
mys	1.41528e-158	0.483991	0.431	0.116	1.11778e-154	Salivary Gland	mys
Df31	9.90193e-154	-0.61798	0.787	0.935	7.82055e-150	Salivary Gland	Df31
PH4alphaSG1	1.1418e-153	0.401142	0.248	0.004	9.01796e-150	Salivary Gland	PH4alphaSG1
Tapdelta	1.49906e-153	0.620661	0.73	0.464	1.18395e-149	Salivary Gland	Tapdelta
SoxN	2.51892e-153	0.652023	0.511	0.194	1.98945e-149	Salivary Gland	SoxN
Gmap	3.21492e-153	0.86297	0.463	0.154	2.53915e-149	Salivary Gland	Gmap
fkh	1.07574e-147	0.53554	0.409	0.11	8.49616e-144	Salivary Gland	fkh
Cyp1	2.10663e-146	-0.536901	0.441	0.72	1.66381e-142	Salivary Gland	Cyp1
CG46385	1.02648e-143	0.471731	0.289	0.032	8.10714e-140	Salivary Gland	CG46385
SsRbeta	1.75082e-134	0.531048	0.558	0.261	1.38279e-130	Salivary Gland	SsRbeta
smt3	1.73466e-132	-0.564232	0.594	0.815	1.37003e-128	Salivary Gland	smt3
eyg	1.39255e-131	0.47605	0.274	0.033	1.09984e-127	Salivary Gland	eyg
CG6356	6.64789e-131	0.442994	0.295	0.046	5.25051e-127	Salivary Gland	CG6356
l(1)G0320	5.83811e-128	0.503848	0.54	0.248	4.61094e-124	Salivary Gland	l(1)G0320
fog	5.75573e-126	0.521291	0.304	0.057	4.54588e-122	Salivary Gland	fog
Ance	9.12367e-123	-0.516079	0.087	0.326	7.20588e-119	Salivary Gland	Ance
sll	1.47322e-122	0.34724	0.234	0.019	1.16355e-118	Salivary Gland	sll
Pdp1	1.13998e-111	-0.490074	0.041	0.233	9.00357e-108	Salivary Gland	Pdp1
nyo	1.22923e-111	0.305986	0.205	0.012	9.70845e-108	Salivary Gland	nyo
Ama	6.58464e-107	-0.546953	0.262	0.518	5.20055e-103	Salivary Gland	Ama
His3.3B	1.01757e-104	-0.436833	0.609	0.812	8.03673e-101	Salivary Gland	His3.3B
CG12011	1.37965e-104	-0.0686227	0.1	0.332	1.08965e-100	Salivary Gland	CG12011
w	2.52593e-103	0.271185	0.207	0.019	1.99498e-99	Salivary Gland	w
Spp	9.53581e-98	0.384597	0.409	0.163	7.53138e-94	Salivary Gland	Spp
TRAM	3.63883e-97	0.400338	0.385	0.147	2.87395e-93	Salivary Gland	TRAM
ogre	2.59501e-96	0.528492	0.721	0.527	2.04954e-92	Salivary Gland	ogre
CG4440	2.54722e-95	-0.254184	0.528	0.783	2.01179e-91	Salivary Gland	CG4440
Sec61beta	3.08688e-95	0.497098	0.641	0.431	2.43802e-91	Salivary Gland	Sec61beta
elav	1.33544e-92	-0.440449	0.246	0.49	1.05473e-88	Salivary Gland	elav
His3.3A	3.42693e-91	-0.432791	0.483	0.71	2.70659e-87	Salivary Gland	His3.3A
toe	7.2734e-91	0.249036	0.161	0.006	5.74453e-87	Salivary Gland	toe
His2Av	3.17216e-90	-0.447987	0.537	0.744	2.50537e-86	Salivary Gland	His2Av
tsh	1.00232e-89	-0.318855	0.054	0.229	7.91633e-86	Salivary Gland	tsh
twr	7.13547e-87	0.405815	0.475	0.241	5.63559e-83	Salivary Gland	twr
CG13427	9.64921e-85	-0.301795	0.511	0.742	7.62095e-81	Salivary Gland	CG13427
Scr	3.77904e-84	0.311639	0.222	0.043	2.98469e-80	Salivary Gland	Scr
pio	1.61983e-83	0.465613	0.298	0.094	1.27934e-79	Salivary Gland	pio
sens	4.45919e-82	0.248467	0.192	0.028	3.52186e-78	Salivary Gland	sens
Atf6	1.0505e-80	0.260972	0.218	0.043	8.29684e-77	Salivary Gland	Atf6
fax	1.1409e-80	-0.416319	0.718	0.861	9.01083e-77	Salivary Gland	fax
Antp	3.20835e-80	-0.524027	0.038	0.187	2.53395e-76	Salivary Gland	Antp
Hsp83	3.411e-80	-0.313083	0.191	0.409	2.69401e-76	Salivary Gland	Hsp83
Tet	1.15056e-79	-0.549542	0.442	0.662	9.08716e-76	Salivary Gland	Tet
Act5C	2.97733e-79	-0.393878	0.521	0.725	2.3515e-75	Salivary Gland	Act5C
emc	3.15438e-79	-0.350027	0.27	0.497	2.49133e-75	Salivary Gland	emc
Cyt-c-p	1.19391e-78	-0.27893	0.121	0.317	9.42947e-75	Salivary Gland	Cyt-c-p
NUCB1	3.28283e-78	0.360172	0.375	0.161	2.59278e-74	Salivary Gland	NUCB1
Spase12	4.49229e-77	0.364634	0.387	0.173	3.54801e-73	Salivary Gland	Spase12
Pdi	8.00722e-77	0.453634	0.592	0.39	6.3241e-73	Salivary Gland	Pdi
dap	1.31557e-76	-0.365343	0.242	0.461	1.03903e-72	Salivary Gland	dap
sqd	4.00567e-76	-0.388904	0.644	0.8	3.16368e-72	Salivary Gland	sqd
CG15743	1.78385e-74	0.248568	0.193	0.035	1.40888e-70	Salivary Gland	CG15743
DNaseII	1.14129e-73	-0.198135	0.012	0.125	9.01393e-70	Salivary Gland	DNaseII
link	3.33247e-73	0.400384	0.543	0.323	2.63199e-69	Salivary Gland	link
D1	1.16391e-72	-0.329659	0.277	0.499	9.19254e-69	Salivary Gland	D1
hth	3.36675e-71	-0.759213	0.513	0.707	2.65906e-67	Salivary Gland	hth
tsr	2.8841e-70	-0.382586	0.474	0.668	2.27786e-66	Salivary Gland	tsr
14-3-3epsilon	2.34668e-69	-0.368549	0.547	0.733	1.85341e-65	Salivary Gland	14-3-3epsilon
CG7872	2.95503e-69	0.270265	0.24	0.07	2.33388e-65	Salivary Gland	CG7872
ImpL2	3.81545e-68	0.265382	0.262	0.085	3.01344e-64	Salivary Gland	ImpL2
Imp	2.85389e-67	-0.390183	0.623	0.784	2.254e-63	Salivary Gland	Imp
CG1273	1.00264e-66	0.244434	0.195	0.043	7.91883e-63	Salivary Gland	CG1273
Surf4	1.14476e-66	0.282194	0.304	0.118	9.04133e-63	Salivary Gland	Surf4
Set	4.80673e-66	-0.294075	0.18	0.372	3.79636e-62	Salivary Gland	Set
CG42342	1.07241e-65	-0.505707	0.189	0.383	8.4699e-62	Salivary Gland	CG42342
grn	1.38334e-65	-0.284925	0.061	0.21	1.09256e-61	Salivary Gland	grn
baf	2.0529e-65	-0.297347	0.183	0.371	1.62138e-61	Salivary Gland	baf
awd	2.45404e-65	-0.301292	0.244	0.444	1.9382e-61	Salivary Gland	awd
Manf	1.05605e-64	0.382791	0.523	0.326	8.3407e-61	Salivary Gland	Manf
KdelR	1.26156e-64	0.337295	0.501	0.296	9.96381e-61	Salivary Gland	KdelR
CG9095	2.89606e-64	0.263264	0.135	0.013	2.28731e-60	Salivary Gland	CG9095
Calr	3.61497e-64	0.401888	0.894	0.822	2.85511e-60	Salivary Gland	Calr
vvl	3.62714e-64	-0.366629	0.208	0.408	2.86471e-60	Salivary Gland	vvl
CG31808	2.54809e-63	0.213361	0.183	0.039	2.01248e-59	Salivary Gland	CG31808
bai	3.95097e-63	0.348401	0.51	0.312	3.12048e-59	Salivary Gland	bai
peb	1.34929e-62	-0.257199	0.062	0.205	1.06567e-58	Salivary Gland	peb
dy	1.63253e-62	0.174208	0.112	0.004	1.28938e-58	Salivary Gland	dy
CHOp24	1.9127e-62	0.334763	0.448	0.253	1.51065e-58	Salivary Gland	CHOp24
abd-A	5.00462e-62	-0.189622	0.033	0.154	3.95265e-58	Salivary Gland	abd-A
akirin	5.13144e-61	-0.363344	0.629	0.775	4.05281e-57	Salivary Gland	akirin
CG33169	1.12852e-60	0.225105	0.207	0.057	8.91303e-57	Salivary Gland	CG33169
CG1943	1.40485e-60	-0.219607	0.092	0.249	1.10955e-56	Salivary Gland	CG1943
par-1	1.51397e-60	0.404784	0.382	0.203	1.19573e-56	Salivary Gland	par-1
p24-1	2.45496e-60	0.293497	0.339	0.157	1.93893e-56	Salivary Gland	p24-1
CG34398	1.71173e-59	0.239743	0.116	0.008	1.35192e-55	Salivary Gland	CG34398
ergic53	2.23513e-58	0.297128	0.38	0.194	1.7653e-54	Salivary Gland	ergic53
Fkbp14	3.76613e-57	0.311678	0.377	0.196	2.97449e-53	Salivary Gland	Fkbp14
SKIP	4.35576e-57	-0.357111	0.193	0.372	3.44018e-53	Salivary Gland	SKIP
CG32276	5.67748e-57	0.367758	0.579	0.411	4.48407e-53	Salivary Gland	CG32276
CG42806	8.06449e-57	-0.154236	0.024	0.128	6.36934e-53	Salivary Gland	CG42806
Su(var)205	8.17048e-57	-0.287375	0.237	0.42	6.45305e-53	Salivary Gland	Su(var)205
eca	2.97755e-56	0.273841	0.345	0.165	2.35167e-52	Salivary Gland	eca
trn	3.16381e-56	-0.330097	0.267	0.466	2.49878e-52	Salivary Gland	trn
Trp1	1.13399e-54	0.301923	0.393	0.212	8.95622e-51	Salivary Gland	Trp1
Pgant6	4.43257e-54	0.184	0.16	0.035	3.50084e-50	Salivary Gland	Pgant6
CG1142	6.25413e-54	-0.198358	0.076	0.213	4.93951e-50	Salivary Gland	CG1142
RhoGAP71E	1.26563e-53	-0.324506	0.226	0.395	9.99595e-50	Salivary Gland	RhoGAP71E
Ttd14	1.26609e-53	0.219845	0.233	0.082	9.99955e-50	Salivary Gland	Ttd14
Sec61gamma	1.94485e-53	0.33139	0.499	0.322	1.53604e-49	Salivary Gland	Sec61gamma
GILT1	3.34008e-53	0.296035	0.29	0.129	2.63799e-49	Salivary Gland	GILT1
p23	5.21936e-53	-0.285599	0.304	0.487	4.12225e-49	Salivary Gland	p23
cv-c	8.00501e-53	0.938003	0.564	0.423	6.32236e-49	Salivary Gland	cv-c
CG16791	1.86144e-52	-0.241797	0.118	0.269	1.47017e-48	Salivary Gland	CG16791
aqz	4.69037e-52	-0.361426	0.713	0.835	3.70446e-48	Salivary Gland	aqz
Map60	1.27069e-51	-0.179975	0.062	0.188	1.00359e-47	Salivary Gland	Map60
CNBP	1.5692e-51	-0.303461	0.608	0.771	1.23936e-47	Salivary Gland	CNBP
nuf	6.11212e-51	0.314397	0.3	0.142	4.82735e-47	Salivary Gland	nuf
bnb	3.60115e-50	-0.315462	0.252	0.427	2.84419e-46	Salivary Gland	bnb
sel	4.1036e-50	0.177605	0.163	0.041	3.24102e-46	Salivary Gland	sel
Spase22-23	6.04324e-50	0.276994	0.394	0.22	4.77295e-46	Salivary Gland	Spase22-23
brk	1.26606e-49	0.225704	0.225	0.082	9.99937e-46	Salivary Gland	brk
scrt	1.65648e-49	-0.30786	0.115	0.265	1.30829e-45	Salivary Gland	scrt
RpS3A	2.86854e-49	0.281552	0.959	0.945	2.26558e-45	Salivary Gland	RpS3A
Glut4EF	5.74676e-49	0.318563	0.31	0.152	4.53879e-45	Salivary Gland	Glut4EF
Thor	8.4824e-49	0.225347	0.237	0.091	6.6994e-45	Salivary Gland	Thor
CG17271	1.46143e-48	0.253192	0.32	0.158	1.15423e-44	Salivary Gland	CG17271
Spase25	2.18732e-48	0.288923	0.455	0.281	1.72755e-44	Salivary Gland	Spase25
bowl	1.43495e-47	0.260249	0.337	0.173	1.13333e-43	Salivary Gland	bowl
slv	1.51543e-47	0.158296	0.146	0.033	1.19689e-43	Salivary Gland	slv
E(spl)m4-BFM	2.92702e-47	-0.292247	0.213	0.383	2.31176e-43	Salivary Gland	E(spl)m4-BFM
insb	5.22374e-47	-0.19345	0.059	0.176	4.12571e-43	Salivary Gland	insb
nrm	6.26143e-47	-0.271514	0.039	0.143	4.94528e-43	Salivary Gland	nrm
CtBP	1.02961e-46	-0.278077	0.445	0.612	8.13189e-43	Salivary Gland	CtBP
Sema5c	1.39418e-46	0.221664	0.212	0.078	1.10113e-42	Salivary Gland	Sema5c
Lam	1.53615e-46	-0.269575	0.323	0.491	1.21325e-42	Salivary Gland	Lam
haf	2.91638e-46	0.209525	0.214	0.078	2.30336e-42	Salivary Gland	haf
RpL10Ab	3.06657e-46	-0.271022	0.894	0.958	2.42198e-42	Salivary Gland	RpL10Ab
Cys	6.2847e-46	-0.240629	0.564	0.721	4.96365e-42	Salivary Gland	Cys
Abd-B	1.6772e-45	-0.226557	0.069	0.19	1.32465e-41	Salivary Gland	Abd-B
Dl	2.7507e-45	-0.366107	0.345	0.518	2.1725e-41	Salivary Gland	Dl
Act57B	1.03693e-44	-0.211988	0.057	0.169	8.18967e-41	Salivary Gland	Act57B
Rbfox1	2.67191e-44	-0.342825	0.341	0.507	2.11028e-40	Salivary Gland	Rbfox1
sturkopf	7.0502e-44	0.153788	0.138	0.032	5.56825e-40	Salivary Gland	sturkopf
ATPsynC	7.50258e-44	-0.27657	0.451	0.606	5.92554e-40	Salivary Gland	ATPsynC
His4r	9.899e-44	-0.304822	0.732	0.841	7.81823e-40	Salivary Gland	His4r
ATP6AP2	2.15183e-43	0.199728	0.238	0.101	1.69952e-39	Salivary Gland	ATP6AP2
caup	5.67801e-43	-0.163782	0.023	0.108	4.48449e-39	Salivary Gland	caup
glo	6.32216e-43	-0.208513	0.162	0.309	4.99324e-39	Salivary Gland	glo
CG5021	6.93948e-43	0.169721	0.168	0.052	5.4808e-39	Salivary Gland	CG5021
RpLP0	9.39973e-43	-0.268655	0.7	0.814	7.4239e-39	Salivary Gland	RpLP0
Pde9	1.27352e-42	0.3374	0.105	0.016	1.00583e-38	Salivary Gland	Pde9
ERp60	4.85503e-42	0.273513	0.397	0.24	3.83451e-38	Salivary Gland	ERp60
Argk	5.23653e-42	-0.160933	0.056	0.163	4.13581e-38	Salivary Gland	Argk
MYPT-75D	7.92458e-42	0.34092	0.286	0.147	6.25884e-38	Salivary Gland	MYPT-75D
CG8468	1.83283e-41	0.198381	0.166	0.053	1.44757e-37	Salivary Gland	CG8468
dpy	4.32809e-41	0.255955	0.308	0.16	3.41832e-37	Salivary Gland	dpy
osp	2.71705e-40	0.211435	0.177	0.063	2.14593e-36	Salivary Gland	osp
geminin	2.74603e-40	-0.199166	0.127	0.26	2.16882e-36	Salivary Gland	geminin
SrpRbeta	2.77346e-40	0.196157	0.243	0.109	2.19048e-36	Salivary Gland	SrpRbeta
CG9005	3.09621e-40	0.287802	0.326	0.181	2.44539e-36	Salivary Gland	CG9005
CG42394	3.30538e-40	-0.193854	0.105	0.231	2.61059e-36	Salivary Gland	CG42394
Prosap	4.43311e-40	0.598885	0.471	0.34	3.50127e-36	Salivary Gland	Prosap
Tl	5.82032e-40	0.355678	0.385	0.233	4.59689e-36	Salivary Gland	Tl
Ran	8.22106e-40	-0.23549	0.268	0.424	6.49299e-36	Salivary Gland	Ran
rin	1.40816e-39	-0.239101	0.236	0.389	1.11217e-35	Salivary Gland	rin
Mob2	2.52488e-39	0.412064	0.311	0.179	1.99415e-35	Salivary Gland	Mob2
mnd	3.29324e-39	0.19161	0.139	0.038	2.601e-35	Salivary Gland	mnd
wb	3.86928e-39	-0.415931	0.166	0.303	3.05595e-35	Salivary Gland	wb
trh	4.44197e-39	0.140615	0.163	0.052	3.50827e-35	Salivary Gland	trh
salm	6.47286e-39	-0.21708	0.064	0.171	5.11227e-35	Salivary Gland	salm
stg	7.80444e-39	-0.230737	0.287	0.451	6.16395e-35	Salivary Gland	stg
CG8320	1.36246e-38	0.176846	0.2	0.08	1.07607e-34	Salivary Gland	CG8320
side	1.57031e-38	-0.29049	0.051	0.148	1.24023e-34	Salivary Gland	side
Noa36	2.15565e-38	0.150131	0.148	0.045	1.70253e-34	Salivary Gland	Noa36
Gp93	2.44924e-38	0.27943	0.472	0.324	1.93441e-34	Salivary Gland	Gp93
Grasp65	6.65742e-38	0.159898	0.165	0.056	5.25803e-34	Salivary Gland	Grasp65
Sap47	1.44789e-37	0.226264	0.216	0.094	1.14354e-33	Salivary Gland	Sap47
pigs	1.63084e-37	0.220739	0.196	0.079	1.28804e-33	Salivary Gland	pigs
RpS15	2.02868e-37	0.243236	0.982	0.975	1.60225e-33	Salivary Gland	RpS15
Fas3	2.71308e-37	0.470746	0.614	0.477	2.14279e-33	Salivary Gland	Fas3
Sar1	9.05399e-37	0.242974	0.477	0.323	7.15084e-33	Salivary Gland	Sar1
SmD2	1.70677e-36	-0.18197	0.142	0.272	1.34801e-32	Salivary Gland	SmD2
Pen	1.82382e-36	-0.159831	0.102	0.22	1.44045e-32	Salivary Gland	Pen
Jafrac2	1.96273e-36	0.141494	0.142	0.043	1.55016e-32	Salivary Gland	Jafrac2
SmD3	3.48682e-36	-0.167607	0.09	0.202	2.75389e-32	Salivary Gland	SmD3
Toll-6	4.16485e-36	-0.273345	0.165	0.301	3.2894e-32	Salivary Gland	Toll-6
bi	4.80403e-36	-0.184376	0.039	0.125	3.79423e-32	Salivary Gland	bi
Rcc1	5.64893e-36	-0.17303	0.104	0.222	4.46153e-32	Salivary Gland	Rcc1
HnRNP-K	1.87024e-35	-0.17512	0.135	0.261	1.47711e-31	Salivary Gland	HnRNP-K
mfas	1.93955e-35	0.171667	0.169	0.062	1.53186e-31	Salivary Gland	mfas
ZnT86D	2.32434e-35	0.129422	0.123	0.033	1.83577e-31	Salivary Gland	ZnT86D
RpS20	2.42933e-35	-0.219124	0.917	0.963	1.91868e-31	Salivary Gland	RpS20
RpS2	3.14955e-35	-0.209645	0.949	0.978	2.48751e-31	Salivary Gland	RpS2
Nph	4.39542e-35	-0.224282	0.319	0.47	3.4715e-31	Salivary Gland	Nph
CG33129	5.84272e-35	0.230976	0.416	0.267	4.61458e-31	Salivary Gland	CG33129
TM9SF2	1.20064e-34	0.191141	0.254	0.127	9.48269e-31	Salivary Gland	TM9SF2
Unc-115a	1.28491e-34	0.135139	0.125	0.035	1.01482e-30	Salivary Gland	Unc-115a
Prosbeta2	1.32266e-34	-0.155979	0.085	0.193	1.04463e-30	Salivary Gland	Prosbeta2
Fkbp12	3.79937e-34	-0.24423	0.491	0.629	3.00074e-30	Salivary Gland	Fkbp12
MFS18	4.10864e-34	0.124593	0.119	0.032	3.245e-30	Salivary Gland	MFS18
RpL11	4.90867e-34	-0.232501	0.735	0.82	3.87687e-30	Salivary Gland	RpL11
Sec23	1.67369e-33	0.133318	0.14	0.045	1.32188e-29	Salivary Gland	Sec23
skd	1.6772e-33	-0.233393	0.283	0.429	1.32465e-29	Salivary Gland	skd
CG42268	1.76197e-33	0.156457	0.146	0.049	1.3916e-29	Salivary Gland	CG42268
Brd	1.8781e-33	-0.191273	0.284	0.435	1.48332e-29	Salivary Gland	Brd
sas	2.23783e-33	0.16613	0.171	0.067	1.76744e-29	Salivary Gland	sas
Act87E	3.14885e-33	-0.13075	0.043	0.129	2.48696e-29	Salivary Gland	Act87E
gro	3.78697e-33	-0.185003	0.164	0.293	2.99095e-29	Salivary Gland	gro
Non2	3.84805e-33	-0.200228	0.212	0.348	3.03919e-29	Salivary Gland	Non2
pum	5.89802e-33	-0.475535	0.433	0.543	4.65826e-29	Salivary Gland	pum
blot	8.83044e-33	0.166427	0.136	0.044	6.97428e-29	Salivary Gland	blot
rut	1.21205e-32	0.134587	0.112	0.029	9.57274e-29	Salivary Gland	rut
ATPsynCF6	4.30389e-32	-0.188189	0.152	0.273	3.39921e-28	Salivary Gland	ATPsynCF6
Fim	4.96384e-32	0.231284	0.289	0.163	3.92044e-28	Salivary Gland	Fim
CG1910	7.36984e-32	-0.211129	0.307	0.448	5.8207e-28	Salivary Gland	CG1910
Fili	8.24734e-32	0.327278	0.236	0.121	6.51375e-28	Salivary Gland	Fili
CG8230	1.01564e-31	0.127302	0.137	0.046	8.02149e-28	Salivary Gland	CG8230
Nnf1a	1.06744e-31	-0.145268	0.055	0.143	8.43067e-28	Salivary Gland	Nnf1a
SmD1	1.29825e-31	-0.146384	0.073	0.17	1.02536e-27	Salivary Gland	SmD1
Rsf1	2.42909e-31	-0.186764	0.178	0.304	1.91849e-27	Salivary Gland	Rsf1
cdc14	3.4888e-31	0.16232	0.176	0.074	2.75545e-27	Salivary Gland	cdc14
Dp1	4.39607e-31	0.207742	0.372	0.237	3.47201e-27	Salivary Gland	Dp1
Phs	5.03224e-31	-0.133987	0.072	0.168	3.97446e-27	Salivary Gland	Phs
rib	7.93732e-31	0.299156	0.612	0.508	6.26889e-27	Salivary Gland	rib
Gbeta13F	8.68713e-31	-0.229619	0.406	0.543	6.8611e-27	Salivary Gland	Gbeta13F
RpS13	9.80563e-31	-0.210496	0.789	0.888	7.74449e-27	Salivary Gland	RpS13
CG11857	1.29692e-30	0.176115	0.251	0.132	1.0243e-26	Salivary Gland	CG11857
CG2918	1.78991e-30	0.216494	0.317	0.191	1.41367e-26	Salivary Gland	CG2918
Jupiter	1.83866e-30	-0.197164	0.287	0.427	1.45217e-26	Salivary Gland	Jupiter
COX5B	2.65877e-30	-0.19752	0.214	0.341	2.0999e-26	Salivary Gland	COX5B
Srp9	2.73984e-30	0.164401	0.222	0.11	2.16393e-26	Salivary Gland	Srp9
CG5986	2.86893e-30	-0.144544	0.084	0.182	2.26588e-26	Salivary Gland	CG5986
CG8306	3.46005e-30	0.201006	0.28	0.158	2.73275e-26	Salivary Gland	CG8306
mt:ND6	7.32005e-30	-0.219976	0.357	0.489	5.78137e-26	Salivary Gland	mt:ND6
Slbp	7.38494e-30	-0.119121	0.051	0.134	5.83262e-26	Salivary Gland	Slbp
aurB	2.07397e-29	-0.161205	0.115	0.221	1.63802e-25	Salivary Gland	aurB
CadN	2.51916e-29	-0.167257	0.067	0.158	1.98963e-25	Salivary Gland	CadN
CG3652	4.12231e-29	0.155119	0.191	0.088	3.2558e-25	Salivary Gland	CG3652
SrpRalpha	5.31047e-29	0.164027	0.225	0.114	4.19421e-25	Salivary Gland	SrpRalpha
Cam	1.23677e-28	-0.147496	0.068	0.156	9.768e-25	Salivary Gland	Cam
CG1418	1.28596e-28	0.140227	0.172	0.074	1.01565e-24	Salivary Gland	CG1418
ctp	1.71508e-28	-0.188557	0.508	0.643	1.35457e-24	Salivary Gland	ctp
tsu	2.16076e-28	-0.167273	0.142	0.252	1.70657e-24	Salivary Gland	tsu
CG31121	2.42231e-28	0.192766	0.276	0.158	1.91314e-24	Salivary Gland	CG31121
cindr	2.53761e-28	0.245957	0.43	0.3	2.0042e-24	Salivary Gland	cindr
Mef2	2.87246e-28	-0.1239	0.057	0.141	2.26867e-24	Salivary Gland	Mef2
Sec24CD	2.88135e-28	0.126297	0.147	0.057	2.27569e-24	Salivary Gland	Sec24CD
Parp	3.13133e-28	0.213324	0.234	0.125	2.47313e-24	Salivary Gland	Parp
RpL13A	3.47116e-28	-0.184021	0.918	0.964	2.74152e-24	Salivary Gland	RpL13A
Ggamma1	4.36269e-28	-0.18255	0.27	0.401	3.44565e-24	Salivary Gland	Ggamma1
Ufc1	5.47804e-28	0.158318	0.237	0.125	4.32656e-24	Salivary Gland	Ufc1
Sec22	6.32868e-28	0.137462	0.152	0.061	4.99839e-24	Salivary Gland	Sec22
mts	6.34671e-28	-0.193987	0.306	0.439	5.01264e-24	Salivary Gland	mts
roq	8.05977e-28	0.128284	0.144	0.056	6.36561e-24	Salivary Gland	roq
COX6B	8.62906e-28	-0.187602	0.265	0.396	6.81523e-24	Salivary Gland	COX6B
CG5676	1.04283e-27	-0.170285	0.144	0.253	8.23626e-24	Salivary Gland	CG5676
deltaCOP	1.19825e-27	0.1544	0.218	0.112	9.46381e-24	Salivary Gland	deltaCOP
eIF4A	1.26367e-27	-0.215143	0.769	0.85	9.98048e-24	Salivary Gland	eIF4A
pyd	1.9542e-27	0.39878	0.624	0.524	1.54343e-23	Salivary Gland	pyd
Ibf2	6.01376e-27	-0.117824	0.058	0.14	4.74967e-23	Salivary Gland	Ibf2
zetaCOP	7.15442e-27	0.186704	0.287	0.171	5.65056e-23	Salivary Gland	zetaCOP
Akap200	1.18784e-26	-0.19778	0.435	0.566	9.38157e-23	Salivary Gland	Akap200
CG6966	1.44746e-26	0.128059	0.128	0.047	1.1432e-22	Salivary Gland	CG6966
path	1.552e-26	0.187253	0.291	0.175	1.22577e-22	Salivary Gland	path
SPoCk	1.63034e-26	0.117809	0.129	0.048	1.28764e-22	Salivary Gland	SPoCk
dUTPase	1.6988e-26	-0.141029	0.104	0.202	1.34171e-22	Salivary Gland	dUTPase
Stt3B	2.24554e-26	0.179763	0.258	0.147	1.77352e-22	Salivary Gland	Stt3B
ewg	2.59387e-26	-0.140587	0.071	0.157	2.04864e-22	Salivary Gland	ewg
CG5746	2.99743e-26	-0.143534	0.103	0.199	2.36737e-22	Salivary Gland	CG5746
Bin1	3.70089e-26	-0.139135	0.094	0.187	2.92297e-22	Salivary Gland	Bin1
RpS14a	3.8701e-26	-0.196339	0.702	0.808	3.05661e-22	Salivary Gland	RpS14a
SF2	4.01818e-26	-0.177384	0.274	0.401	3.17356e-22	Salivary Gland	SF2
18w	5.98904e-26	0.202906	0.315	0.199	4.73014e-22	Salivary Gland	18w
Cpsf6	7.65606e-26	-0.137685	0.098	0.192	6.04675e-22	Salivary Gland	Cpsf6
endos	8.57153e-26	-0.147765	0.118	0.217	6.7698e-22	Salivary Gland	endos
CG17343	1.00356e-25	-0.124377	0.068	0.151	7.92616e-22	Salivary Gland	CG17343
svr	1.54954e-25	0.114053	0.132	0.051	1.22383e-21	Salivary Gland	svr
vig	2.19364e-25	-0.156095	0.172	0.283	1.73253e-21	Salivary Gland	vig
CG31855	3.08943e-25	-0.111322	0.05	0.125	2.44003e-21	Salivary Gland	CG31855
Indy	4.6842e-25	0.156538	0.22	0.118	3.69958e-21	Salivary Gland	Indy
CG11267	5.22137e-25	-0.165409	0.134	0.235	4.12384e-21	Salivary Gland	CG11267
Uev1A	5.31861e-25	-0.124695	0.079	0.164	4.20064e-21	Salivary Gland	Uev1A
rl	6.17905e-25	-0.194932	0.222	0.335	4.88021e-21	Salivary Gland	rl
CG17716	7.30248e-25	-0.238221	0.076	0.161	5.7675e-21	Salivary Gland	CG17716
bab2	8.41666e-25	0.199208	0.293	0.182	6.64748e-21	Salivary Gland	bab2
CG34401	8.47439e-25	-0.191707	0.269	0.386	6.69307e-21	Salivary Gland	CG34401
CG9344	1.04416e-24	-0.129132	0.085	0.172	8.24677e-21	Salivary Gland	CG9344
RpL18A	1.13027e-24	-0.180973	0.876	0.953	8.92684e-21	Salivary Gland	RpL18A
mgl	1.22467e-24	0.259762	0.478	0.353	9.67242e-21	Salivary Gland	mgl
lolal	1.4343e-24	-0.202671	0.413	0.534	1.13281e-20	Salivary Gland	lolal
cdi	2.13387e-24	-0.262661	0.272	0.388	1.68533e-20	Salivary Gland	cdi
Ten-a	2.34135e-24	-0.401708	0.364	0.469	1.8492e-20	Salivary Gland	Ten-a
kuk	2.46842e-24	-0.152182	0.178	0.289	1.94956e-20	Salivary Gland	kuk
RpL8	4.14949e-24	0.200249	0.857	0.82	3.27727e-20	Salivary Gland	RpL8
d	4.39303e-24	0.148961	0.197	0.102	3.46962e-20	Salivary Gland	d
Tudor-SN	5.93511e-24	0.147734	0.235	0.132	4.68755e-20	Salivary Gland	Tudor-SN
RpS17	6.19177e-24	-0.190108	0.86	0.908	4.89026e-20	Salivary Gland	RpS17
wnd	6.8312e-24	0.149922	0.157	0.072	5.39528e-20	Salivary Gland	wnd
sprt	7.38925e-24	-0.196836	0.139	0.238	5.83603e-20	Salivary Gland	sprt
Pep	7.62896e-24	-0.181895	0.518	0.636	6.02535e-20	Salivary Gland	Pep
NetB	7.79354e-24	-0.109528	0.039	0.104	6.15533e-20	Salivary Gland	NetB
ben	9.67855e-24	-0.130528	0.094	0.183	7.64412e-20	Salivary Gland	ben
vih	1.30886e-23	-0.153405	0.148	0.249	1.03374e-19	Salivary Gland	vih
CG11122	1.32754e-23	-0.144178	0.125	0.222	1.04849e-19	Salivary Gland	CG11122
CG9628	1.50018e-23	0.150499	0.144	0.063	1.18484e-19	Salivary Gland	CG9628
cnc	1.59917e-23	0.156009	0.115	0.043	1.26303e-19	Salivary Gland	cnc
eEF2	1.72825e-23	0.221604	0.644	0.552	1.36498e-19	Salivary Gland	eEF2
TfIIS	1.9746e-23	-0.110608	0.066	0.144	1.55954e-19	Salivary Gland	TfIIS
Rho1	2.13723e-23	-0.190006	0.278	0.389	1.68798e-19	Salivary Gland	Rho1
Smn	2.29502e-23	-0.0949865	0.04	0.105	1.81261e-19	Salivary Gland	Smn
Ssb-c31a	3.86444e-23	-0.114691	0.068	0.146	3.05213e-19	Salivary Gland	Ssb-c31a
MFS17	4.48067e-23	0.193768	0.209	0.115	3.53883e-19	Salivary Gland	MFS17
CHES-1-like	8.75774e-23	0.113625	0.133	0.056	6.91686e-19	Salivary Gland	CHES-1-like
mt:ND2	9.02127e-23	-0.154458	0.208	0.317	7.125e-19	Salivary Gland	mt:ND2
eIF4H1	9.825e-23	-0.17729	0.276	0.391	7.75979e-19	Salivary Gland	eIF4H1
ATPsyndelta	1.14848e-22	-0.131831	0.104	0.192	9.07068e-19	Salivary Gland	ATPsyndelta
HINT1	1.38394e-22	-0.104658	0.058	0.131	1.09303e-18	Salivary Gland	HINT1
CG17493	1.51995e-22	-0.142218	0.127	0.22	1.20046e-18	Salivary Gland	CG17493
B52	1.63256e-22	-0.170741	0.318	0.437	1.2894e-18	Salivary Gland	B52
Rac2	2.23151e-22	0.19667	0.312	0.203	1.76244e-18	Salivary Gland	Rac2
Bap60	3.67936e-22	-0.119847	0.091	0.175	2.90596e-18	Salivary Gland	Bap60
RpS19a	3.94386e-22	-0.178921	0.779	0.862	3.11486e-18	Salivary Gland	RpS19a
corn	4.85481e-22	-0.0976289	0.049	0.116	3.83433e-18	Salivary Gland	corn
pnt	5.13584e-22	-0.15022	0.112	0.201	4.05629e-18	Salivary Gland	pnt
wech	5.19162e-22	-0.155791	0.185	0.289	4.10034e-18	Salivary Gland	wech
CG1840	6.80913e-22	0.109058	0.14	0.062	5.37785e-18	Salivary Gland	CG1840
Inx2	7.28779e-22	0.226804	0.632	0.542	5.75589e-18	Salivary Gland	Inx2
Gug	9.11603e-22	-0.187429	0.346	0.46	7.19984e-18	Salivary Gland	Gug
CG44838	1.27726e-21	-0.118591	0.087	0.169	1.00878e-17	Salivary Gland	CG44838
Vdup1	1.39318e-21	0.0971634	0.105	0.039	1.10033e-17	Salivary Gland	Vdup1
Fas2	2.25615e-21	-0.289571	0.346	0.458	1.78191e-17	Salivary Gland	Fas2
ReepB	2.40523e-21	0.170473	0.299	0.195	1.89965e-17	Salivary Gland	ReepB
Arc1	2.64074e-21	0.111459	0.145	0.067	2.08566e-17	Salivary Gland	Arc1
dally	2.80346e-21	-0.223505	0.205	0.306	2.21417e-17	Salivary Gland	dally
RpS8	3.70797e-21	-0.16074	0.937	0.967	2.92856e-17	Salivary Gland	RpS8
Rpb11	3.98242e-21	-0.105901	0.06	0.13	3.14531e-17	Salivary Gland	Rpb11
CG2767	4.36364e-21	0.0973949	0.114	0.045	3.4464e-17	Salivary Gland	CG2767
uif	5.16268e-21	0.150937	0.178	0.094	4.07748e-17	Salivary Gland	uif
prod	5.40039e-21	-0.109022	0.072	0.147	4.26523e-17	Salivary Gland	prod
fzr	5.56761e-21	0.134282	0.215	0.122	4.3973e-17	Salivary Gland	fzr
SkpA	5.98609e-21	-0.157372	0.241	0.349	4.72781e-17	Salivary Gland	SkpA
Evi5	8.05596e-21	0.120915	0.146	0.069	6.3626e-17	Salivary Gland	Evi5
Rpn11	9.32327e-21	-0.105932	0.061	0.131	7.36352e-17	Salivary Gland	Rpn11
beta'COP	9.52354e-21	0.10957	0.168	0.085	7.5217e-17	Salivary Gland	beta'COP
mew	1.13573e-20	0.179214	0.253	0.157	8.96996e-17	Salivary Gland	mew
yps	1.26547e-20	-0.143694	0.207	0.31	9.99469e-17	Salivary Gland	yps
14-3-3zeta	1.31736e-20	-0.201602	0.587	0.679	1.04045e-16	Salivary Gland	14-3-3zeta
mt:CoIII	1.42912e-20	-0.199405	0.969	0.983	1.12872e-16	Salivary Gland	mt:CoIII
mam	1.64635e-20	0.169144	0.281	0.18	1.30029e-16	Salivary Gland	mam
eEF1beta	1.65214e-20	-0.165434	0.564	0.669	1.30486e-16	Salivary Gland	eEF1beta
HP1b	1.67789e-20	-0.0908562	0.045	0.107	1.3252e-16	Salivary Gland	HP1b
fok	1.86264e-20	0.117832	0.145	0.068	1.47111e-16	Salivary Gland	fok
cact	2.13423e-20	0.112078	0.148	0.071	1.68561e-16	Salivary Gland	cact
Tre1	2.27712e-20	0.11201	0.141	0.066	1.79847e-16	Salivary Gland	Tre1
SmE	2.49172e-20	-0.151295	0.152	0.244	1.96796e-16	Salivary Gland	SmE
Trim9	2.60754e-20	-0.114216	0.051	0.116	2.05944e-16	Salivary Gland	Trim9
chic	2.96511e-20	-0.189039	0.514	0.625	2.34185e-16	Salivary Gland	chic
Pkn	3.02378e-20	0.117114	0.146	0.07	2.38818e-16	Salivary Gland	Pkn
Pp1-87B	4.53309e-20	-0.146678	0.227	0.331	3.58024e-16	Salivary Gland	Pp1-87B
CG14464	5.08158e-20	-0.145697	0.16	0.253	4.01343e-16	Salivary Gland	CG14464
zfh1	5.19262e-20	-0.0985751	0.05	0.114	4.10113e-16	Salivary Gland	zfh1
mRpL27	6.2234e-20	-0.101254	0.052	0.116	4.91524e-16	Salivary Gland	mRpL27
bel	6.56191e-20	-0.162987	0.401	0.508	5.1826e-16	Salivary Gland	bel
sau	7.6041e-20	0.102728	0.138	0.064	6.00572e-16	Salivary Gland	sau
mt:CoII	9.52142e-20	-0.161801	0.978	0.988	7.52002e-16	Salivary Gland	mt:CoII
CG3408	9.76046e-20	-0.0898253	0.041	0.101	7.70881e-16	Salivary Gland	CG3408
l(3)neo38	1.39251e-19	-0.181901	0.575	0.669	1.0998e-15	Salivary Gland	l(3)neo38
mira	1.46152e-19	-0.122319	0.079	0.152	1.15431e-15	Salivary Gland	mira
Sec63	1.56083e-19	0.164558	0.281	0.185	1.23275e-15	Salivary Gland	Sec63
Dak1	2.0115e-19	0.125278	0.18	0.098	1.58868e-15	Salivary Gland	Dak1
Rpb5	2.06372e-19	-0.0993723	0.063	0.131	1.62993e-15	Salivary Gland	Rpb5
Eb1	2.07175e-19	-0.146732	0.252	0.358	1.63627e-15	Salivary Gland	Eb1
Uba2	2.22621e-19	-0.105888	0.075	0.146	1.75826e-15	Salivary Gland	Uba2
CG42232	2.30279e-19	-0.0998419	0.064	0.133	1.81875e-15	Salivary Gland	CG42232
CG10005	3.10545e-19	0.109002	0.143	0.07	2.45268e-15	Salivary Gland	CG10005
eIF4G1	4.93729e-19	0.193621	0.429	0.331	3.89947e-15	Salivary Gland	eIF4G1
CG7029	5.17018e-19	0.0992248	0.133	0.062	4.08341e-15	Salivary Gland	CG7029
SNF4Agamma	5.24259e-19	0.157774	0.165	0.088	4.1406e-15	Salivary Gland	SNF4Agamma
RpS6	5.40306e-19	-0.16244	0.77	0.839	4.26734e-15	Salivary Gland	RpS6
clu	6.59834e-19	-0.0972204	0.063	0.129	5.21137e-15	Salivary Gland	clu
CG3436	6.66389e-19	-0.0941783	0.059	0.124	5.26314e-15	Salivary Gland	CG3436
comm2	8.23441e-19	-0.111069	0.071	0.14	6.50353e-15	Salivary Gland	comm2
fwe	8.77219e-19	0.119591	0.195	0.111	6.92828e-15	Salivary Gland	fwe
CG8149	9.11621e-19	-0.10773	0.094	0.171	7.19998e-15	Salivary Gland	CG8149
Psi	9.39214e-19	-0.125684	0.126	0.209	7.41791e-15	Salivary Gland	Psi
Bgb	9.49738e-19	-0.0944623	0.057	0.121	7.50103e-15	Salivary Gland	Bgb
ATPsynF	9.81204e-19	-0.149053	0.213	0.311	7.74955e-15	Salivary Gland	ATPsynF
luna	1.02816e-18	0.433103	0.514	0.437	8.12042e-15	Salivary Gland	luna
smal	1.22589e-18	-0.121221	0.115	0.197	9.68206e-15	Salivary Gland	smal
CG17202	1.28373e-18	-0.0983989	0.061	0.125	1.01389e-14	Salivary Gland	CG17202
Rap1	1.29143e-18	-0.161149	0.291	0.395	1.01997e-14	Salivary Gland	Rap1
crb	1.3286e-18	0.180318	0.369	0.267	1.04933e-14	Salivary Gland	crb
Nlp	1.36441e-18	-0.160652	0.404	0.51	1.07761e-14	Salivary Gland	Nlp
REPTOR-BP	1.37706e-18	-0.110181	0.074	0.144	1.0876e-14	Salivary Gland	REPTOR-BP
Sem1	2.11119e-18	-0.116067	0.095	0.17	1.66742e-14	Salivary Gland	Sem1
Ufm1	2.39313e-18	0.118871	0.163	0.087	1.89009e-14	Salivary Gland	Ufm1
CG12384	2.778e-18	0.148411	0.285	0.189	2.19407e-14	Salivary Gland	CG12384
mtgo	3.22923e-18	0.209395	0.333	0.236	2.55045e-14	Salivary Gland	mtgo
CG9911	3.57265e-18	0.0975092	0.132	0.063	2.82168e-14	Salivary Gland	CG9911
loj	3.75654e-18	0.115383	0.189	0.107	2.96691e-14	Salivary Gland	loj
HmgZ	3.81265e-18	-0.188363	0.618	0.717	3.01123e-14	Salivary Gland	HmgZ
sca	4.08896e-18	-0.108814	0.059	0.122	3.22946e-14	Salivary Gland	sca
Cad87A	4.57983e-18	0.148021	0.202	0.12	3.61715e-14	Salivary Gland	Cad87A
Dr	6.66908e-18	0.112476	0.129	0.061	5.26724e-14	Salivary Gland	Dr
N	8.24045e-18	0.2815	0.732	0.663	6.50831e-14	Salivary Gland	N
CG32767	8.26903e-18	-0.155217	0.241	0.339	6.53088e-14	Salivary Gland	CG32767
Pvr	8.30641e-18	0.143123	0.2	0.118	6.56041e-14	Salivary Gland	Pvr
Sema2a	8.75232e-18	0.139455	0.258	0.167	6.91258e-14	Salivary Gland	Sema2a
CG8289	9.64327e-18	-0.125575	0.155	0.242	7.61625e-14	Salivary Gland	CG8289
BobA	1.03425e-17	-0.136948	0.364	0.484	8.16851e-14	Salivary Gland	BobA
wac	1.08153e-17	-0.0872104	0.053	0.114	8.54195e-14	Salivary Gland	wac
Catsup	1.11821e-17	0.122276	0.203	0.12	8.83161e-14	Salivary Gland	Catsup
COX8	1.30997e-17	-0.146805	0.294	0.396	1.03461e-13	Salivary Gland	COX8
ATPsynG	1.53064e-17	-0.164896	0.353	0.454	1.2089e-13	Salivary Gland	ATPsynG
Rtnl1	1.83121e-17	0.181045	0.49	0.395	1.44629e-13	Salivary Gland	Rtnl1
Traf4	1.99604e-17	-0.114881	0.093	0.165	1.57647e-13	Salivary Gland	Traf4
RnrS	2.01326e-17	-0.0865342	0.056	0.118	1.59007e-13	Salivary Gland	RnrS
Nedd8	2.22833e-17	-0.0880599	0.051	0.11	1.75994e-13	Salivary Gland	Nedd8
chinmo	2.49489e-17	-0.158766	0.079	0.148	1.97046e-13	Salivary Gland	chinmo
SmB	2.87982e-17	-0.135117	0.237	0.334	2.27448e-13	Salivary Gland	SmB
bic	3.00341e-17	-0.142192	0.39	0.497	2.37209e-13	Salivary Gland	bic
Ostgamma	3.27942e-17	0.134475	0.26	0.169	2.59009e-13	Salivary Gland	Ostgamma
RpL38	3.36071e-17	0.200737	0.899	0.88	2.65429e-13	Salivary Gland	RpL38
goe	3.36482e-17	0.115837	0.126	0.061	2.65753e-13	Salivary Gland	goe
pnut	3.57319e-17	-0.0936754	0.067	0.132	2.82211e-13	Salivary Gland	pnut
Gale	3.5907e-17	0.0793322	0.1	0.042	2.83594e-13	Salivary Gland	Gale
Yif1	3.69611e-17	0.0939934	0.133	0.066	2.91919e-13	Salivary Gland	Yif1
Srrm234	3.97707e-17	-0.112893	0.112	0.189	3.14109e-13	Salivary Gland	Srrm234
fj	4.25162e-17	-0.169941	0.229	0.325	3.35793e-13	Salivary Gland	fj
snRNP-U1-C	4.58002e-17	-0.12384	0.103	0.176	3.6173e-13	Salivary Gland	snRNP-U1-C
mt:Cyt-b	4.95673e-17	-0.193879	0.867	0.908	3.91483e-13	Salivary Gland	mt:Cyt-b
eEF5	5.1124e-17	0.170966	0.926	0.906	4.03777e-13	Salivary Gland	eEF5
COX5A	5.86348e-17	-0.148072	0.248	0.342	4.63097e-13	Salivary Gland	COX5A
RpL39	5.98507e-17	0.257001	0.91	0.899	4.72701e-13	Salivary Gland	RpL39
rump	5.99047e-17	-0.119785	0.14	0.222	4.73127e-13	Salivary Gland	rump
Hrb98DE	6.68206e-17	-0.133789	0.318	0.422	5.27749e-13	Salivary Gland	Hrb98DE
RpS24	7.21732e-17	-0.145554	0.804	0.88	5.70024e-13	Salivary Gland	RpS24
scf	7.49823e-17	0.157227	0.2	0.12	5.92211e-13	Salivary Gland	scf
wol	7.64256e-17	0.099534	0.148	0.078	6.0361e-13	Salivary Gland	wol
eff	8.50099e-17	-0.156515	0.492	0.588	6.71408e-13	Salivary Gland	eff
Acsl	8.66132e-17	0.0879869	0.113	0.052	6.84071e-13	Salivary Gland	Acsl
Mcm7	8.68608e-17	-0.0817552	0.057	0.118	6.86027e-13	Salivary Gland	Mcm7
Arpc3A	9.24226e-17	-0.0964125	0.083	0.152	7.29954e-13	Salivary Gland	Arpc3A
epsilonCOP	9.59581e-17	0.118757	0.207	0.125	7.57877e-13	Salivary Gland	epsilonCOP
M1BP	9.69132e-17	-0.0991831	0.085	0.154	7.6542e-13	Salivary Gland	M1BP
Aos1	1.00879e-16	-0.0883303	0.065	0.128	7.96744e-13	Salivary Gland	Aos1
lark	1.14685e-16	-0.13435	0.183	0.269	9.05784e-13	Salivary Gland	lark
Pal1	1.1756e-16	0.109622	0.184	0.107	9.28487e-13	Salivary Gland	Pal1
olf413	1.45307e-16	-0.105759	0.084	0.152	1.14763e-12	Salivary Gland	olf413
Kr-h2	1.55064e-16	0.114013	0.196	0.117	1.2247e-12	Salivary Gland	Kr-h2
XNP	1.66747e-16	-0.0918544	0.064	0.125	1.31697e-12	Salivary Gland	XNP
RpL37A	1.98694e-16	-0.151585	0.893	0.934	1.56929e-12	Salivary Gland	RpL37A
SmF	1.99557e-16	-0.10292	0.085	0.152	1.5761e-12	Salivary Gland	SmF
LBR	2.11613e-16	-0.0804741	0.046	0.101	1.67132e-12	Salivary Gland	LBR
Ptp99A	2.16912e-16	-0.178429	0.105	0.178	1.71317e-12	Salivary Gland	Ptp99A
bbc	2.39793e-16	0.106945	0.172	0.098	1.89388e-12	Salivary Gland	bbc
east	2.49631e-16	-0.114655	0.137	0.217	1.97159e-12	Salivary Gland	east
Trx-2	2.72742e-16	-0.126337	0.174	0.26	2.15412e-12	Salivary Gland	Trx-2
COX4	3.68497e-16	-0.146197	0.291	0.385	2.91039e-12	Salivary Gland	COX4
Phf5a	3.95692e-16	-0.119323	0.126	0.203	3.12518e-12	Salivary Gland	Phf5a
Sirup	3.98736e-16	-0.107966	0.072	0.135	3.14921e-12	Salivary Gland	Sirup
SC35	4.3199e-16	-0.147505	0.308	0.403	3.41186e-12	Salivary Gland	SC35
garz	4.62913e-16	0.0807584	0.107	0.049	3.65608e-12	Salivary Gland	garz
Caf1-55	6.52197e-16	-0.087883	0.066	0.127	5.15105e-12	Salivary Gland	Caf1-55
CG3732	8.73393e-16	-0.0813019	0.052	0.108	6.89805e-12	Salivary Gland	CG3732
Arf102F	9.13019e-16	0.134802	0.3	0.209	7.21103e-12	Salivary Gland	Arf102F
slp1	9.64072e-16	0.11167	0.152	0.083	7.61424e-12	Salivary Gland	slp1
mip40	1.02747e-15	-0.0920639	0.065	0.125	8.11497e-12	Salivary Gland	mip40
Cdk1	1.10436e-15	-0.0977933	0.1	0.171	8.7222e-12	Salivary Gland	Cdk1
U2af38	1.19634e-15	-0.0865364	0.059	0.117	9.44869e-12	Salivary Gland	U2af38
CG7523	1.1968e-15	-0.0783658	0.049	0.103	9.45229e-12	Salivary Gland	CG7523
CG6398	1.24556e-15	0.150227	0.285	0.199	9.8374e-12	Salivary Gland	CG6398
Sod2	1.2634e-15	-0.0846756	0.059	0.116	9.97833e-12	Salivary Gland	Sod2
CG9705	1.28752e-15	-0.0770547	0.047	0.1	1.01688e-11	Salivary Gland	CG9705
Inx3	1.29678e-15	0.176079	0.537	0.447	1.0242e-11	Salivary Gland	Inx3
Det	1.37784e-15	-0.0830269	0.055	0.111	1.08822e-11	Salivary Gland	Det
Pp4-19C	1.56939e-15	-0.0730456	0.048	0.102	1.2395e-11	Salivary Gland	Pp4-19C
Ntf-2	1.771e-15	-0.121625	0.148	0.227	1.39873e-11	Salivary Gland	Ntf-2
cic	2.20919e-15	0.190774	0.415	0.326	1.74482e-11	Salivary Gland	cic
LSm3	2.37176e-15	-0.0813971	0.056	0.112	1.87321e-11	Salivary Gland	LSm3
puc	2.48036e-15	0.14164	0.215	0.137	1.95899e-11	Salivary Gland	puc
Bap55	2.70811e-15	-0.0877699	0.073	0.135	2.13886e-11	Salivary Gland	Bap55
nrv2	3.18368e-15	-0.134386	0.274	0.366	2.51447e-11	Salivary Gland	nrv2
Vha100-1	3.2183e-15	0.0731045	0.1	0.045	2.54181e-11	Salivary Gland	Vha100-1
ND-ACP	3.40646e-15	-0.107331	0.097	0.165	2.69042e-11	Salivary Gland	ND-ACP
CG9135	3.60732e-15	-0.0940156	0.089	0.155	2.84906e-11	Salivary Gland	CG9135
ArfGAP3	4.00042e-15	0.0845849	0.125	0.063	3.15953e-11	Salivary Gland	ArfGAP3
Hrb27C	4.06897e-15	-0.164463	0.702	0.765	3.21367e-11	Salivary Gland	Hrb27C
mago	4.08546e-15	-0.108946	0.139	0.215	3.2267e-11	Salivary Gland	mago
Cirl	4.52579e-15	0.168154	0.402	0.311	3.57447e-11	Salivary Gland	Cirl
pros	4.85889e-15	-0.0899755	0.067	0.127	3.83755e-11	Salivary Gland	pros
trx	6.24146e-15	-0.139377	0.266	0.357	4.9295e-11	Salivary Gland	trx
babos	7.23302e-15	-0.0936936	0.079	0.141	5.71264e-11	Salivary Gland	babos
shv	7.72939e-15	0.0972048	0.152	0.085	6.10467e-11	Salivary Gland	shv
Cpr	8.34657e-15	0.0986771	0.169	0.099	6.59212e-11	Salivary Gland	Cpr
RpS27	8.58702e-15	0.180499	0.941	0.93	6.78203e-11	Salivary Gland	RpS27
Ubc2	8.60577e-15	-0.084636	0.063	0.12	6.79683e-11	Salivary Gland	Ubc2
borr	1.0019e-14	-0.0849515	0.075	0.136	7.91299e-11	Salivary Gland	borr
ATPsynD	1.02967e-14	-0.118673	0.146	0.222	8.13232e-11	Salivary Gland	ATPsynD
ND-13A	1.21702e-14	-0.0930111	0.075	0.135	9.61199e-11	Salivary Gland	ND-13A
ATPsynE	1.21968e-14	-0.13206	0.209	0.291	9.63305e-11	Salivary Gland	ATPsynE
Galphai	1.30485e-14	-0.116876	0.238	0.326	1.03057e-10	Salivary Gland	Galphai
CG13887	1.30591e-14	0.117654	0.235	0.155	1.03141e-10	Salivary Gland	CG13887
sick	1.33506e-14	0.14241	0.216	0.141	1.05443e-10	Salivary Gland	sick
bun	1.34129e-14	0.221968	0.398	0.314	1.05935e-10	Salivary Gland	bun
CG3625	1.39563e-14	-0.113928	0.158	0.236	1.10227e-10	Salivary Gland	CG3625
Ref1	1.4068e-14	-0.130019	0.213	0.296	1.11109e-10	Salivary Gland	Ref1
Vha16-1	1.42548e-14	0.159901	0.469	0.38	1.12585e-10	Salivary Gland	Vha16-1
Caf1-180	1.45375e-14	-0.0980316	0.083	0.144	1.14817e-10	Salivary Gland	Caf1-180
ed	1.51154e-14	0.285688	0.666	0.611	1.19381e-10	Salivary Gland	ed
CG7630	1.62578e-14	-0.136474	0.288	0.377	1.28404e-10	Salivary Gland	CG7630
chrb	1.71124e-14	0.274417	0.411	0.33	1.35153e-10	Salivary Gland	chrb
Sps1	1.71788e-14	-0.105318	0.13	0.203	1.35678e-10	Salivary Gland	Sps1
Rab6	1.84209e-14	0.114792	0.205	0.13	1.45488e-10	Salivary Gland	Rab6
CG5446	1.96227e-14	-0.0771975	0.051	0.102	1.5498e-10	Salivary Gland	CG5446
Gbs-70E	2.20275e-14	0.145568	0.26	0.178	1.73973e-10	Salivary Gland	Gbs-70E
klu	2.37482e-14	-0.0946405	0.058	0.112	1.87563e-10	Salivary Gland	klu
CG32066	2.42102e-14	0.127133	0.206	0.133	1.91212e-10	Salivary Gland	CG32066
CG32850	2.52159e-14	-0.0820604	0.065	0.121	1.99155e-10	Salivary Gland	CG32850
Top2	2.62266e-14	-0.0908114	0.102	0.169	2.07138e-10	Salivary Gland	Top2
CG33303	3.24744e-14	0.124429	0.261	0.18	2.56483e-10	Salivary Gland	CG33303
pzg	3.29125e-14	-0.101444	0.12	0.191	2.59943e-10	Salivary Gland	pzg
snf	3.51251e-14	-0.0983892	0.086	0.148	2.77418e-10	Salivary Gland	snf
CG32369	3.94028e-14	-0.109598	0.056	0.108	3.11204e-10	Salivary Gland	CG32369
HP5	4.22819e-14	-0.0939866	0.076	0.136	3.33943e-10	Salivary Gland	HP5
Der-1	4.4347e-14	0.0952056	0.158	0.092	3.50252e-10	Salivary Gland	Der-1
sog	4.90135e-14	0.207854	0.205	0.133	3.87109e-10	Salivary Gland	sog
Amun	5.56779e-14	-0.109415	0.173	0.251	4.39744e-10	Salivary Gland	Amun
HP4	5.68801e-14	-0.108683	0.146	0.22	4.49239e-10	Salivary Gland	HP4
UQCR-Q	5.90575e-14	-0.123808	0.237	0.321	4.66436e-10	Salivary Gland	UQCR-Q
CG31998	7.04814e-14	0.123099	0.238	0.161	5.56662e-10	Salivary Gland	CG31998
aop	7.52779e-14	-0.252136	0.456	0.545	5.94545e-10	Salivary Gland	aop
vig2	7.60243e-14	-0.111953	0.153	0.227	6.0044e-10	Salivary Gland	vig2
unc-119	7.78336e-14	-0.0711381	0.05	0.101	6.1473e-10	Salivary Gland	unc-119
FoxK	7.91851e-14	-0.0812975	0.059	0.112	6.25404e-10	Salivary Gland	FoxK
UQCR-14	8.05251e-14	-0.137	0.226	0.307	6.35987e-10	Salivary Gland	UQCR-14
Pcyt1	8.1764e-14	0.0781069	0.116	0.059	6.45772e-10	Salivary Gland	Pcyt1
mt:ND3	8.83037e-14	-0.136339	0.452	0.542	6.97423e-10	Salivary Gland	mt:ND3
levy	9.19854e-14	-0.126208	0.255	0.339	7.26501e-10	Salivary Gland	levy
UQCR-11	9.53052e-14	-0.139181	0.31	0.395	7.52721e-10	Salivary Gland	UQCR-11
eIF1	9.57399e-14	-0.132163	0.356	0.45	7.56154e-10	Salivary Gland	eIF1
Prosbeta5	9.84414e-14	-0.0846243	0.079	0.138	7.7749e-10	Salivary Gland	Prosbeta5
betaTub60D	1.00004e-13	-0.0880478	0.053	0.105	7.89834e-10	Salivary Gland	betaTub60D
ksh	1.00553e-13	0.0967893	0.142	0.08	7.94166e-10	Salivary Gland	ksh
kuz	1.12179e-13	-0.223551	0.407	0.479	8.85989e-10	Salivary Gland	kuz
fs(1)h	1.12573e-13	-0.148207	0.496	0.579	8.89102e-10	Salivary Gland	fs(1)h
CG8677	1.38897e-13	-0.117317	0.19	0.269	1.09701e-09	Salivary Gland	CG8677
SppL	1.40471e-13	-0.0781989	0.067	0.123	1.10944e-09	Salivary Gland	SppL
comm	1.42356e-13	-0.0889294	0.071	0.128	1.12432e-09	Salivary Gland	comm
CG8188	1.42934e-13	-0.0754796	0.055	0.106	1.12889e-09	Salivary Gland	CG8188
Non1	1.44683e-13	-0.120025	0.256	0.341	1.14271e-09	Salivary Gland	Non1
lva	1.46098e-13	0.076361	0.114	0.058	1.15388e-09	Salivary Gland	lva
Prosalpha7	1.76092e-13	-0.0873266	0.081	0.14	1.39077e-09	Salivary Gland	Prosalpha7
RpL13	1.78486e-13	-0.132908	0.849	0.917	1.40968e-09	Salivary Gland	RpL13
Chrac-16	1.88871e-13	-0.127676	0.249	0.332	1.4917e-09	Salivary Gland	Chrac-16
kri	1.93047e-13	0.0753691	0.103	0.051	1.52468e-09	Salivary Gland	kri
OstDelta	1.98974e-13	0.116631	0.234	0.158	1.5715e-09	Salivary Gland	OstDelta
CG32428	2.04946e-13	-0.101126	0.104	0.168	1.61866e-09	Salivary Gland	CG32428
CaBP1	2.74882e-13	0.163225	0.397	0.319	2.17102e-09	Salivary Gland	CaBP1
shn	2.81797e-13	0.132977	0.205	0.135	2.22563e-09	Salivary Gland	shn
Fkbp39	2.8912e-13	-0.132	0.327	0.414	2.28347e-09	Salivary Gland	Fkbp39
Ubi-p63E	2.98649e-13	-0.127062	0.291	0.376	2.35873e-09	Salivary Gland	Ubi-p63E
TM9SF3	3.00479e-13	0.0857343	0.13	0.072	2.37318e-09	Salivary Gland	TM9SF3
CSN7	3.28982e-13	-0.0701874	0.054	0.104	2.5983e-09	Salivary Gland	CSN7
Eip63E	4.23019e-13	0.182429	0.328	0.254	3.341e-09	Salivary Gland	Eip63E
Pgant9	4.39689e-13	0.187714	0.147	0.087	3.47266e-09	Salivary Gland	Pgant9
CG8312	4.60942e-13	-0.112934	0.126	0.194	3.64052e-09	Salivary Gland	CG8312
mt:ATPase6	4.61538e-13	-0.134128	0.739	0.812	3.64523e-09	Salivary Gland	mt:ATPase6
Ocho	4.74937e-13	-0.127583	0.397	0.491	3.75105e-09	Salivary Gland	Ocho
E(spl)malpha-BFM	5.07402e-13	-0.135659	0.206	0.286	4.00746e-09	Salivary Gland	E(spl)malpha-BFM
kis	5.62925e-13	-0.139613	0.407	0.493	4.44598e-09	Salivary Gland	kis
lig	6.11475e-13	-0.0942607	0.127	0.195	4.82943e-09	Salivary Gland	lig
CG10395	6.31218e-13	-0.0927201	0.077	0.133	4.98536e-09	Salivary Gland	CG10395
Sap30	7.20616e-13	-0.0813424	0.066	0.119	5.69142e-09	Salivary Gland	Sap30
ckn	7.4597e-13	0.132917	0.262	0.186	5.89167e-09	Salivary Gland	ckn
sta	7.60638e-13	-0.128863	0.906	0.936	6.00752e-09	Salivary Gland	sta
CG9922	7.80924e-13	-0.0908017	0.09	0.149	6.16774e-09	Salivary Gland	CG9922
Nxt1	8.65919e-13	-0.0934061	0.091	0.15	6.83903e-09	Salivary Gland	Nxt1
RpS9	9.70112e-13	-0.123836	0.932	0.961	7.66195e-09	Salivary Gland	RpS9
mirr	1.07842e-12	-0.0938482	0.096	0.158	8.51737e-09	Salivary Gland	mirr
roh	1.09164e-12	-0.115618	0.2	0.276	8.62175e-09	Salivary Gland	roh
RhoGAP93B	1.14264e-12	-0.0980016	0.103	0.164	9.02454e-09	Salivary Gland	RhoGAP93B
Tango1	1.17827e-12	0.101355	0.182	0.116	9.30595e-09	Salivary Gland	Tango1
cpo	1.49915e-12	0.151148	0.256	0.182	1.18403e-08	Salivary Gland	cpo
heph	1.55755e-12	0.182108	0.396	0.319	1.23015e-08	Salivary Gland	heph
CG10077	1.58427e-12	0.136981	0.277	0.203	1.25126e-08	Salivary Gland	CG10077
l(3)80Fg	1.59513e-12	0.100383	0.136	0.078	1.25983e-08	Salivary Gland	l(3)80Fg
Dsp1	1.76583e-12	-0.109299	0.49	0.584	1.39465e-08	Salivary Gland	Dsp1
Jasper	1.76641e-12	-0.0745812	0.079	0.135	1.39511e-08	Salivary Gland	Jasper
Acf	1.94319e-12	-0.0726438	0.052	0.1	1.53473e-08	Salivary Gland	Acf
U2af50	2.38466e-12	-0.0900305	0.121	0.186	1.8834e-08	Salivary Gland	U2af50
Roc1a	2.55143e-12	-0.130374	0.309	0.39	2.01512e-08	Salivary Gland	Roc1a
ATPsyngamma	2.55521e-12	-0.0905278	0.113	0.176	2.01811e-08	Salivary Gland	ATPsyngamma
crol	3.17175e-12	-0.116227	0.283	0.365	2.50505e-08	Salivary Gland	crol
P58IPK	3.46035e-12	0.0779161	0.121	0.067	2.73298e-08	Salivary Gland	P58IPK
Oatp74D	3.82442e-12	0.203793	0.229	0.163	3.02053e-08	Salivary Gland	Oatp74D
RhoGEF2	4.89652e-12	-0.0825677	0.1	0.16	3.86728e-08	Salivary Gland	RhoGEF2
Gli	5.33104e-12	0.0900962	0.193	0.126	4.21045e-08	Salivary Gland	Gli
RpL17	5.65297e-12	0.144878	0.921	0.923	4.46472e-08	Salivary Gland	RpL17
CG3224	6.02745e-12	-0.0737329	0.06	0.109	4.76048e-08	Salivary Gland	CG3224
CG6115	6.72427e-12	-0.0720085	0.056	0.103	5.31083e-08	Salivary Gland	CG6115
msb1l	7.06071e-12	-0.0679932	0.061	0.11	5.57655e-08	Salivary Gland	msb1l
Rpn12	7.30002e-12	-0.0756692	0.067	0.118	5.76556e-08	Salivary Gland	Rpn12
ds	8.38387e-12	0.116044	0.26	0.186	6.62158e-08	Salivary Gland	ds
CG12391	9.18864e-12	-0.0765841	0.063	0.112	7.25719e-08	Salivary Gland	CG12391
Mob4	9.25816e-12	-0.0808049	0.086	0.142	7.3121e-08	Salivary Gland	Mob4
Snr1	1.18845e-11	-0.0814448	0.086	0.141	9.38638e-08	Salivary Gland	Snr1
Nuak1	1.22662e-11	-0.0761378	0.078	0.131	9.68788e-08	Salivary Gland	Nuak1
GMF	1.39801e-11	-0.0788052	0.086	0.141	1.10415e-07	Salivary Gland	GMF
mnb	1.50105e-11	-0.111587	0.254	0.332	1.18553e-07	Salivary Gland	mnb
RpL37a	1.60714e-11	0.137671	0.938	0.932	1.26932e-07	Salivary Gland	RpL37a
CG32267	1.66221e-11	-0.0859928	0.072	0.122	1.31281e-07	Salivary Gland	CG32267
zld	1.87198e-11	-0.115833	0.209	0.282	1.47849e-07	Salivary Gland	zld
CG6617	1.96941e-11	-0.0801286	0.078	0.13	1.55544e-07	Salivary Gland	CG6617
bnl	2.04912e-11	0.160007	0.235	0.165	1.61839e-07	Salivary Gland	bnl
CG33774	2.1624e-11	0.0897623	0.169	0.108	1.70787e-07	Salivary Gland	CG33774
RpS30	2.48672e-11	-0.108673	0.776	0.836	1.96401e-07	Salivary Gland	RpS30
Sf3b2	2.55956e-11	-0.088884	0.105	0.163	2.02154e-07	Salivary Gland	Sf3b2
mRpL23	2.62714e-11	-0.0800693	0.062	0.109	2.07491e-07	Salivary Gland	mRpL23
NHP2	2.94889e-11	-0.121098	0.322	0.403	2.32904e-07	Salivary Gland	NHP2
Tim17b	3.11938e-11	-0.104906	0.254	0.332	2.46369e-07	Salivary Gland	Tim17b
Mtor	3.13209e-11	-0.0688804	0.068	0.118	2.47373e-07	Salivary Gland	Mtor
Bet1	3.19152e-11	0.0744493	0.126	0.073	2.52067e-07	Salivary Gland	Bet1
yellow-e3	3.68631e-11	-0.0959124	0.108	0.165	2.91145e-07	Salivary Gland	yellow-e3
Pomp	3.75215e-11	-0.0744977	0.077	0.129	2.96345e-07	Salivary Gland	Pomp
Pfdn6	3.89687e-11	-0.0814304	0.081	0.133	3.07775e-07	Salivary Gland	Pfdn6
CG10674	4.03398e-11	0.0742055	0.114	0.064	3.18603e-07	Salivary Gland	CG10674
spi	4.47202e-11	-0.0815178	0.114	0.173	3.532e-07	Salivary Gland	spi
CG2926	4.8764e-11	-0.0874367	0.125	0.186	3.85138e-07	Salivary Gland	CG2926
mRpL12	4.91934e-11	-0.0749795	0.075	0.126	3.8853e-07	Salivary Gland	mRpL12
atl	5.75067e-11	0.0723265	0.119	0.068	4.54188e-07	Salivary Gland	atl
PCNA	5.95155e-11	-0.0990037	0.124	0.184	4.70054e-07	Salivary Gland	PCNA
2002-09-01	8.40006e-11	-0.0923982	0.14	0.203	6.63437e-07	Salivary Gland	2002-09-01
Arpc4	8.4963e-11	-0.0911096	0.127	0.187	6.71038e-07	Salivary Gland	Arpc4
side-V	9.37835e-11	-0.0829283	0.092	0.146	7.40702e-07	Salivary Gland	side-V
maf-S	9.60152e-11	-0.089694	0.122	0.181	7.58328e-07	Salivary Gland	maf-S
CG40045	1.04747e-10	-0.125764	0.332	0.404	8.27288e-07	Salivary Gland	CG40045
CG18600	1.14573e-10	0.0753836	0.146	0.09	9.04897e-07	Salivary Gland	CG18600
Syx18	1.24519e-10	0.0681242	0.102	0.056	9.83451e-07	Salivary Gland	Syx18
Rbp1	1.2516e-10	-0.0989811	0.197	0.266	9.88514e-07	Salivary Gland	Rbp1
Ten-m	1.34209e-10	0.114015	0.28	0.21	1.05998e-06	Salivary Gland	Ten-m
tou	1.54884e-10	-0.105322	0.205	0.275	1.22328e-06	Salivary Gland	tou
Egfr	1.55331e-10	-0.175467	0.272	0.34	1.22681e-06	Salivary Gland	Egfr
Crtc	1.65362e-10	-0.102051	0.15	0.212	1.30603e-06	Salivary Gland	Crtc
Taf10b	1.82959e-10	-0.0791427	0.084	0.135	1.44501e-06	Salivary Gland	Taf10b
jigr1	1.84464e-10	-0.0963512	0.179	0.248	1.4569e-06	Salivary Gland	jigr1
c12.1	1.85836e-10	-0.0857645	0.102	0.157	1.46774e-06	Salivary Gland	c12.1
Jarid2	1.88018e-10	-0.0908406	0.156	0.22	1.48496e-06	Salivary Gland	Jarid2
Hel25E	1.99427e-10	-0.0955462	0.206	0.277	1.57508e-06	Salivary Gland	Hel25E
ASPP	2.03682e-10	0.11329	0.229	0.165	1.60868e-06	Salivary Gland	ASPP
CG12004	2.26168e-10	0.0768163	0.118	0.069	1.78627e-06	Salivary Gland	CG12004
Arf79F	2.27653e-10	0.119383	0.509	0.432	1.798e-06	Salivary Gland	Arf79F
rudhira	2.30239e-10	-0.122721	0.206	0.273	1.81843e-06	Salivary Gland	rudhira
CG2004	2.31991e-10	0.065693	0.107	0.061	1.83227e-06	Salivary Gland	CG2004
rno	2.36956e-10	-0.0724967	0.081	0.131	1.87148e-06	Salivary Gland	rno
CG8209	2.37503e-10	-0.069933	0.068	0.115	1.8758e-06	Salivary Gland	CG8209
CycB3	2.51541e-10	-0.0754559	0.09	0.142	1.98667e-06	Salivary Gland	CycB3
ttk	2.56717e-10	0.141815	0.433	0.36	2.02755e-06	Salivary Gland	ttk
Nacalpha	2.69981e-10	-0.103479	0.492	0.578	2.13231e-06	Salivary Gland	Nacalpha
lwr	2.7609e-10	-0.101551	0.19	0.256	2.18056e-06	Salivary Gland	lwr
Rac1	2.81702e-10	-0.100121	0.153	0.214	2.22488e-06	Salivary Gland	Rac1
BEAF-32	3.28573e-10	-0.0774797	0.096	0.149	2.59507e-06	Salivary Gland	BEAF-32
Srp14	3.36162e-10	0.0849325	0.196	0.135	2.65501e-06	Salivary Gland	Srp14
Pli	3.51299e-10	-0.0843174	0.174	0.241	2.77456e-06	Salivary Gland	Pli
ND-MLRQ	3.60624e-10	-0.108932	0.374	0.448	2.84821e-06	Salivary Gland	ND-MLRQ
ND-20	3.72282e-10	-0.0750869	0.09	0.14	2.94029e-06	Salivary Gland	ND-20
Nap1	3.78538e-10	-0.0914448	0.174	0.239	2.9897e-06	Salivary Gland	Nap1
UQCR-C2	4.30681e-10	-0.069185	0.083	0.132	3.40152e-06	Salivary Gland	UQCR-C2
Klp10A	4.72732e-10	-0.067292	0.063	0.107	3.73364e-06	Salivary Gland	Klp10A
hfp	5.35121e-10	-0.061484	0.067	0.113	4.22638e-06	Salivary Gland	hfp
sle	5.38511e-10	-0.0708359	0.073	0.12	4.25316e-06	Salivary Gland	sle
drpr	5.49853e-10	0.0716433	0.12	0.071	4.34274e-06	Salivary Gland	drpr
CycE	5.54717e-10	-0.0608916	0.071	0.118	4.38116e-06	Salivary Gland	CycE
Prosbeta6	5.59515e-10	-0.0663906	0.071	0.118	4.41905e-06	Salivary Gland	Prosbeta6
Ubi-p5E	5.98241e-10	-0.0862002	0.149	0.21	4.72491e-06	Salivary Gland	Ubi-p5E
boca	6.54778e-10	0.0752689	0.144	0.091	5.17144e-06	Salivary Gland	boca
SerRS	6.89303e-10	0.0768782	0.175	0.117	5.44411e-06	Salivary Gland	SerRS
Incenp	7.09298e-10	-0.0692132	0.078	0.125	5.60204e-06	Salivary Gland	Incenp
CG14641	7.37289e-10	-0.0641054	0.083	0.133	5.82311e-06	Salivary Gland	CG14641
P32	7.7161e-10	-0.0659296	0.066	0.11	6.09417e-06	Salivary Gland	P32
Ncoa6	7.86101e-10	-0.1106	0.244	0.312	6.20863e-06	Salivary Gland	Ncoa6
ATPsynbeta	8.18605e-10	-0.110619	0.382	0.455	6.46534e-06	Salivary Gland	ATPsynbeta
me31B	8.52538e-10	-0.0875951	0.125	0.18	6.73334e-06	Salivary Gland	me31B
ft	8.8614e-10	0.0947672	0.51	0.421	6.99874e-06	Salivary Gland	ft
neur	9.34194e-10	-0.0619173	0.076	0.123	7.37826e-06	Salivary Gland	neur
CG42238	9.89002e-10	0.305175	0.417	0.357	7.81113e-06	Salivary Gland	CG42238
Bub3	1.03478e-09	-0.0596424	0.065	0.109	8.1727e-06	Salivary Gland	Bub3
hoip	1.09531e-09	-0.104091	0.298	0.372	8.65079e-06	Salivary Gland	hoip
wds	1.19459e-09	-0.0705067	0.093	0.144	9.43486e-06	Salivary Gland	wds
kud	1.23182e-09	0.0792816	0.192	0.132	9.72888e-06	Salivary Gland	kud
btsz	1.36526e-09	0.068783	0.113	0.067	1.07828e-05	Salivary Gland	btsz
sdt	1.37914e-09	0.105896	0.247	0.183	1.08924e-05	Salivary Gland	sdt
HDAC1	1.44652e-09	-0.093129	0.151	0.209	1.14247e-05	Salivary Gland	HDAC1
Sema1a	1.49964e-09	0.271917	0.355	0.3	1.18442e-05	Salivary Gland	Sema1a
SERCA	1.75192e-09	0.09494	0.222	0.161	1.38367e-05	Salivary Gland	SERCA
CG5862	1.85327e-09	0.0678331	0.126	0.078	1.46372e-05	Salivary Gland	CG5862
Haspin	1.89105e-09	-0.0899802	0.157	0.216	1.49355e-05	Salivary Gland	Haspin
RpL35A	1.94146e-09	-0.111922	0.833	0.882	1.53337e-05	Salivary Gland	RpL35A
Tlk	1.95398e-09	-0.0895749	0.132	0.187	1.54325e-05	Salivary Gland	Tlk
jumu	1.97522e-09	-0.0615629	0.062	0.104	1.56003e-05	Salivary Gland	jumu
RpS26	2.17809e-09	-0.0970413	0.956	0.982	1.72026e-05	Salivary Gland	RpS26
CG9915	2.20506e-09	-0.0605619	0.061	0.102	1.74155e-05	Salivary Gland	CG9915
mRpS7	2.25419e-09	-0.0611051	0.06	0.101	1.78036e-05	Salivary Gland	mRpS7
Usp7	2.36046e-09	-0.0645101	0.07	0.115	1.86429e-05	Salivary Gland	Usp7
Sec13	2.38794e-09	0.089505	0.228	0.166	1.886e-05	Salivary Gland	Sec13
Hmt4-20	2.60073e-09	-0.0802713	0.104	0.155	2.05406e-05	Salivary Gland	Hmt4-20
CG13096	2.67726e-09	-0.0880532	0.146	0.204	2.1145e-05	Salivary Gland	CG13096
RpL27A	2.72833e-09	0.106735	0.987	0.987	2.15483e-05	Salivary Gland	RpL27A
cpb	2.80471e-09	-0.0665265	0.077	0.122	2.21516e-05	Salivary Gland	cpb
Ras85D	2.8467e-09	-0.0800123	0.136	0.192	2.24833e-05	Salivary Gland	Ras85D
CSN8	2.84824e-09	-0.0772317	0.091	0.139	2.24954e-05	Salivary Gland	CSN8
CG9723	2.96256e-09	-0.0592868	0.061	0.102	2.33983e-05	Salivary Gland	CG9723
Diap1	3.00877e-09	0.144553	0.387	0.323	2.37632e-05	Salivary Gland	Diap1
Fur1	3.0563e-09	-0.0667604	0.088	0.137	2.41386e-05	Salivary Gland	Fur1
scrib	3.05859e-09	0.0897715	0.178	0.123	2.41568e-05	Salivary Gland	scrib
CCT5	3.06845e-09	-0.0575917	0.067	0.11	2.42346e-05	Salivary Gland	CCT5
Cpsf5	3.12635e-09	-0.0574439	0.062	0.104	2.46919e-05	Salivary Gland	Cpsf5
ATPsynO	3.19989e-09	-0.0821713	0.154	0.213	2.52727e-05	Salivary Gland	ATPsynO
mRpS10	3.22218e-09	-0.0738665	0.084	0.131	2.54488e-05	Salivary Gland	mRpS10
ZAP3	3.75105e-09	-0.0698077	0.087	0.135	2.96258e-05	Salivary Gland	ZAP3
Cdc42	4.45663e-09	-0.0773096	0.137	0.194	3.51985e-05	Salivary Gland	Cdc42
elB	4.45947e-09	-0.0861075	0.063	0.104	3.52209e-05	Salivary Gland	elB
Adk2	4.52488e-09	-0.082436	0.154	0.213	3.57375e-05	Salivary Gland	Adk2
Taf10	5.13765e-09	-0.0687647	0.081	0.126	4.05772e-05	Salivary Gland	Taf10
Mcr	5.56273e-09	0.102492	0.255	0.193	4.39344e-05	Salivary Gland	Mcr
MESR4	5.71096e-09	-0.0663391	0.068	0.111	4.51051e-05	Salivary Gland	MESR4
mRpS16	5.75865e-09	-0.0690992	0.06	0.101	4.54818e-05	Salivary Gland	mRpS16
CG15387	6.00012e-09	-0.0716088	0.096	0.144	4.73889e-05	Salivary Gland	CG15387
Acn	6.15106e-09	-0.0770062	0.113	0.164	4.8581e-05	Salivary Gland	Acn
Rpn8	6.3518e-09	-0.0583018	0.063	0.105	5.01665e-05	Salivary Gland	Rpn8
CG3817	6.89723e-09	-0.0655503	0.06	0.101	5.44743e-05	Salivary Gland	CG3817
ATPsynB	6.89927e-09	-0.0882605	0.205	0.269	5.44904e-05	Salivary Gland	ATPsynB
dgt2	6.9303e-09	-0.0631045	0.06	0.101	5.47355e-05	Salivary Gland	dgt2
woc	7.55673e-09	-0.0640538	0.076	0.12	5.96831e-05	Salivary Gland	woc
CG10011	7.67256e-09	-0.0975381	0.157	0.213	6.05979e-05	Salivary Gland	CG10011
Dad1	8.07435e-09	0.112602	0.302	0.236	6.37712e-05	Salivary Gland	Dad1
RpS3	8.8367e-09	-0.104287	0.847	0.889	6.97923e-05	Salivary Gland	RpS3
CG18081	9.04971e-09	-0.0825858	0.156	0.213	7.14746e-05	Salivary Gland	CG18081
be	9.17522e-09	0.0707137	0.125	0.08	7.24659e-05	Salivary Gland	be
Prosbeta4	1.05207e-08	-0.0752936	0.111	0.161	8.30924e-05	Salivary Gland	Prosbeta4
MBD-like	1.0973e-08	-0.0645171	0.065	0.106	8.66649e-05	Salivary Gland	MBD-like
gbb	1.3194e-08	-0.0876424	0.149	0.203	0.000104207	Salivary Gland	gbb
COX7C	1.34672e-08	-0.0980255	0.3	0.367	0.000106364	Salivary Gland	COX7C
CG7484	1.34679e-08	0.0801989	0.183	0.129	0.000106369	Salivary Gland	CG7484
dia	1.36561e-08	0.0611986	0.109	0.066	0.000107856	Salivary Gland	dia
CG11752	1.42296e-08	-0.0608991	0.062	0.102	0.000112385	Salivary Gland	CG11752
sina	1.44657e-08	-0.0886224	0.183	0.242	0.00011425	Salivary Gland	sina
CG7637	1.49426e-08	0.0737308	0.174	0.121	0.000118016	Salivary Gland	CG7637
REG	1.53426e-08	-0.070737	0.146	0.202	0.000121176	Salivary Gland	REG
CG32982	1.5512e-08	0.100894	0.143	0.096	0.000122514	Salivary Gland	CG32982
Alg11	1.63727e-08	0.0645664	0.125	0.08	0.000129312	Salivary Gland	Alg11
Rm62	1.69238e-08	-0.101928	0.508	0.576	0.000133665	Salivary Gland	Rm62
Mapmodulin	1.76748e-08	-0.0959807	0.303	0.37	0.000139595	Salivary Gland	Mapmodulin
raptor	1.79494e-08	-0.0678236	0.092	0.138	0.000141765	Salivary Gland	raptor
ND-B22	1.80834e-08	-0.0673063	0.092	0.139	0.000142823	Salivary Gland	ND-B22
Lk6	1.8536e-08	-0.0930179	0.373	0.444	0.000146397	Salivary Gland	Lk6
Not1	1.87659e-08	-0.116749	0.331	0.393	0.000148213	Salivary Gland	Not1
TfIIA-S	1.9474e-08	-0.102925	0.197	0.254	0.000153805	Salivary Gland	TfIIA-S
sd	1.99339e-08	-0.0848961	0.195	0.255	0.000157438	Salivary Gland	sd
hang	1.99873e-08	-0.073158	0.121	0.172	0.00015786	Salivary Gland	hang
cora	2.0564e-08	0.0737094	0.163	0.112	0.000162415	Salivary Gland	cora
RpL3	2.09721e-08	0.12357	0.858	0.837	0.000165638	Salivary Gland	RpL3
ND-B17.2	2.10506e-08	-0.0777962	0.11	0.159	0.000166257	Salivary Gland	ND-B17.2
Spn	2.10823e-08	-0.0541684	0.139	0.197	0.000166508	Salivary Gland	Spn
eEF1gamma	2.20324e-08	0.122248	0.481	0.423	0.000174012	Salivary Gland	eEF1gamma
Idh3a	2.26352e-08	-0.0613353	0.07	0.112	0.000178773	Salivary Gland	Idh3a
Mi-2	2.31149e-08	-0.0824059	0.211	0.272	0.000182561	Salivary Gland	Mi-2
CrebB	2.32309e-08	0.0622729	0.11	0.068	0.000183478	Salivary Gland	CrebB
CG11180	2.33866e-08	-0.0801832	0.106	0.154	0.000184707	Salivary Gland	CG11180
apt	2.34687e-08	0.0920283	0.185	0.132	0.000185356	Salivary Gland	apt
CG4452	2.46197e-08	-0.0592516	0.067	0.107	0.000194447	Salivary Gland	CG4452
nw	2.4777e-08	0.130026	0.362	0.298	0.000195689	Salivary Gland	nw
cib	2.49814e-08	-0.0740055	0.132	0.184	0.000197303	Salivary Gland	cib
CG40191	2.53036e-08	-0.0834766	0.163	0.218	0.000199848	Salivary Gland	CG40191
Tollo	2.90521e-08	-0.114447	0.246	0.31	0.000229453	Salivary Gland	Tollo
CG10166	3.00633e-08	0.0600743	0.107	0.066	0.00023744	Salivary Gland	CG10166
Smr	3.05132e-08	-0.118298	0.406	0.475	0.000240993	Salivary Gland	Smr
mRpL36	3.14539e-08	-0.0667617	0.081	0.123	0.000248423	Salivary Gland	mRpL36
Tim23	3.16433e-08	-0.066597	0.111	0.16	0.000249918	Salivary Gland	Tim23
thoc7	3.25672e-08	-0.0627155	0.073	0.114	0.000257216	Salivary Gland	thoc7
Cip4	3.37317e-08	0.123504	0.192	0.142	0.000266413	Salivary Gland	Cip4
pbl	3.43602e-08	-0.0819392	0.145	0.199	0.000271377	Salivary Gland	pbl
E(spl)m7-HLH	3.69448e-08	-0.0519503	0.3	0.372	0.00029179	Salivary Gland	E(spl)m7-HLH
Rala	3.74592e-08	-0.0650766	0.085	0.129	0.000295853	Salivary Gland	Rala
Rpn9	3.75232e-08	-0.0610474	0.077	0.119	0.000296359	Salivary Gland	Rpn9
Lsm12a	3.7777e-08	-0.0671086	0.092	0.137	0.000298363	Salivary Gland	Lsm12a
CG8860	3.81774e-08	0.138743	0.516	0.467	0.000301525	Salivary Gland	CG8860
ND-B14.5B	4.26376e-08	-0.0663294	0.089	0.133	0.000336752	Salivary Gland	ND-B14.5B
brat	4.501e-08	-0.0909135	0.343	0.411	0.000355489	Salivary Gland	brat
CG43658	4.52378e-08	-0.159759	0.37	0.438	0.000357288	Salivary Gland	CG43658
CG1789	4.6443e-08	-0.0610386	0.069	0.109	0.000366807	Salivary Gland	CG1789
Mnt	4.85017e-08	0.0579644	0.101	0.061	0.000383066	Salivary Gland	Mnt
Sf3b6	5.14152e-08	-0.0777034	0.161	0.216	0.000406078	Salivary Gland	Sf3b6
CG9650	5.56467e-08	0.135938	0.284	0.226	0.000439497	Salivary Gland	CG9650
HP1c	5.74018e-08	-0.0594061	0.075	0.116	0.00045336	Salivary Gland	HP1c
Ibf1	5.88156e-08	-0.0601276	0.066	0.105	0.000464525	Salivary Gland	Ibf1
put	6.34893e-08	-0.0545101	0.067	0.106	0.000501439	Salivary Gland	put
dco	6.40041e-08	-0.0776089	0.136	0.186	0.000505504	Salivary Gland	dco
tral	6.59555e-08	-0.0864117	0.2	0.256	0.000520916	Salivary Gland	tral
CG42724	6.74225e-08	-0.0653325	0.101	0.147	0.000532503	Salivary Gland	CG42724
CoRest	6.97874e-08	-0.0622089	0.077	0.118	0.000551181	Salivary Gland	CoRest
CG15019	7.05169e-08	-0.0771659	0.164	0.218	0.000556942	Salivary Gland	CG15019
E(spl)m5-HLH	7.15803e-08	-0.0625073	0.09	0.135	0.000565342	Salivary Gland	E(spl)m5-HLH
CG17683	8.50887e-08	-0.0693747	0.118	0.165	0.000672031	Salivary Gland	CG17683
unc-5	8.50945e-08	-0.0562821	0.073	0.113	0.000672077	Salivary Gland	unc-5
Pfdn5	8.76782e-08	-0.0746377	0.115	0.162	0.000692482	Salivary Gland	Pfdn5
corto	8.86867e-08	0.179096	0.476	0.427	0.000700447	Salivary Gland	corto
Chro	8.86975e-08	-0.0622887	0.142	0.195	0.000700533	Salivary Gland	Chro
Vap33	1.01686e-07	-0.0949557	0.274	0.336	0.00080312	Salivary Gland	Vap33
CG11555	1.12534e-07	-0.0574694	0.065	0.103	0.000888794	Salivary Gland	CG11555
nej	1.13157e-07	-0.0951958	0.232	0.289	0.000893715	Salivary Gland	nej
sun	1.31975e-07	-0.0782037	0.165	0.218	0.00104234	Salivary Gland	sun
CG41128	1.42648e-07	-0.081131	0.152	0.203	0.00112663	Salivary Gland	CG41128
Neb-cGP	1.43159e-07	-0.0925166	0.234	0.291	0.00113067	Salivary Gland	Neb-cGP
SNRPG	1.45824e-07	-0.0896899	0.173	0.226	0.00115172	Salivary Gland	SNRPG
CG9302	1.45959e-07	0.0653502	0.134	0.091	0.00115279	Salivary Gland	CG9302
pix	1.50557e-07	0.0731307	0.212	0.158	0.0011891	Salivary Gland	pix
Klp98A	1.56261e-07	0.0661593	0.147	0.101	0.00123415	Salivary Gland	Klp98A
dod	1.59861e-07	-0.0621978	0.098	0.141	0.00126259	Salivary Gland	dod
SelG	1.60139e-07	0.0677517	0.15	0.104	0.00126478	Salivary Gland	SelG
ND-SGDH	1.81239e-07	-0.0779314	0.14	0.19	0.00143143	Salivary Gland	ND-SGDH
MED19	1.82236e-07	-0.0737425	0.136	0.185	0.0014393	Salivary Gland	MED19
CG13917	1.82612e-07	-0.0696758	0.112	0.158	0.00144227	Salivary Gland	CG13917
Magi	1.94715e-07	0.0638023	0.159	0.112	0.00153786	Salivary Gland	Magi
sfl	1.98917e-07	-0.0778377	0.094	0.137	0.00157105	Salivary Gland	sfl
BuGZ	2.01078e-07	-0.0834336	0.187	0.24	0.00158812	Salivary Gland	BuGZ
snRNP-U1-70K	2.19072e-07	-0.0602572	0.093	0.136	0.00173023	Salivary Gland	snRNP-U1-70K
pasi2	2.30743e-07	0.0727869	0.202	0.15	0.00182241	Salivary Gland	pasi2
x16	2.31203e-07	-0.0662514	0.14	0.19	0.00182604	Salivary Gland	x16
CG6937	2.37685e-07	-0.0601518	0.096	0.139	0.00187724	Salivary Gland	CG6937
RpL22	2.46842e-07	-0.0940397	0.838	0.894	0.00194956	Salivary Gland	RpL22
Rab7	2.51379e-07	-0.0663144	0.095	0.137	0.00198539	Salivary Gland	Rab7
lost	2.58966e-07	-0.0867982	0.265	0.323	0.00204531	Salivary Gland	lost
eRF3	2.67959e-07	0.0627297	0.127	0.085	0.00211634	Salivary Gland	eRF3
egh	2.7497e-07	-0.0621908	0.083	0.123	0.00217172	Salivary Gland	egh
da	2.8642e-07	-0.0831324	0.182	0.233	0.00226215	Salivary Gland	da
Arl1	2.89589e-07	0.0612583	0.157	0.11	0.00228717	Salivary Gland	Arl1
CG1129	2.92271e-07	0.0525879	0.103	0.065	0.00230835	Salivary Gland	CG1129
Rpt3	2.95907e-07	-0.0682359	0.131	0.179	0.00233707	Salivary Gland	Rpt3
RpL34a	3.02862e-07	-0.10169	0.416	0.474	0.002392	Salivary Gland	RpL34a
Rpb8	3.16659e-07	-0.0634218	0.097	0.139	0.00250097	Salivary Gland	Rpb8
CG34159	3.19428e-07	-0.0636581	0.089	0.13	0.00252284	Salivary Gland	CG34159
CG6523	3.35234e-07	-0.0718946	0.142	0.19	0.00264768	Salivary Gland	CG6523
Srp19	3.38602e-07	0.0524935	0.115	0.075	0.00267428	Salivary Gland	Srp19
ND-39	3.39784e-07	-0.053894	0.072	0.11	0.00268361	Salivary Gland	ND-39
RpII18	3.5558e-07	-0.0756113	0.197	0.251	0.00280837	Salivary Gland	RpII18
Atg8a	3.67972e-07	-0.0886342	0.22	0.274	0.00290625	Salivary Gland	Atg8a
UQCR-6.4	4.01037e-07	-0.0739696	0.179	0.231	0.00316739	Salivary Gland	UQCR-6.4
Zdhhc8	4.1734e-07	-0.0815816	0.18	0.231	0.00329615	Salivary Gland	Zdhhc8
eRF1	4.24316e-07	0.0597045	0.144	0.101	0.00335125	Salivary Gland	eRF1
cg	4.26879e-07	-0.0885737	0.301	0.362	0.00337149	Salivary Gland	cg
CG3655	4.55137e-07	-0.102489	0.264	0.321	0.00359467	Salivary Gland	CG3655
Dlc90F	4.61704e-07	-0.0543432	0.074	0.111	0.00364654	Salivary Gland	Dlc90F
nocte	4.66112e-07	-0.0705354	0.162	0.213	0.00368135	Salivary Gland	nocte
PAN3	4.7468e-07	-0.0622156	0.206	0.264	0.00374902	Salivary Gland	PAN3
BtbVII	5.19273e-07	-0.056699	0.08	0.119	0.00410121	Salivary Gland	BtbVII
CG13364	5.66801e-07	-0.0783745	0.265	0.323	0.00447659	Salivary Gland	CG13364
CG2199	5.68952e-07	-0.0604933	0.089	0.129	0.00449358	Salivary Gland	CG2199
CG2201	5.76502e-07	0.0576405	0.142	0.099	0.00455321	Salivary Gland	CG2201
twin	5.77622e-07	-0.0535486	0.076	0.114	0.00456206	Salivary Gland	twin
chif	5.85245e-07	-0.0525673	0.074	0.111	0.00462227	Salivary Gland	chif
Cisd2	5.8614e-07	-0.0598727	0.073	0.11	0.00462934	Salivary Gland	Cisd2
ND-51	6.23314e-07	-0.052595	0.067	0.102	0.00492294	Salivary Gland	ND-51
msi	6.89761e-07	-0.0269565	0.16	0.212	0.00544773	Salivary Gland	msi
RpL7A	7.14651e-07	0.101161	0.925	0.938	0.00564431	Salivary Gland	RpL7A
Gprk1	7.48833e-07	0.135232	0.334	0.285	0.00591428	Salivary Gland	Gprk1
Dyrk3	7.72297e-07	0.100064	0.238	0.189	0.0060996	Salivary Gland	Dyrk3
Srp54k	8.11299e-07	0.0634538	0.166	0.121	0.00640764	Salivary Gland	Srp54k
Fak	8.3911e-07	-0.064527	0.118	0.162	0.00662729	Salivary Gland	Fak
Pgant5	8.4402e-07	0.0630319	0.11	0.072	0.00666607	Salivary Gland	Pgant5
spen	8.58907e-07	-0.163445	0.686	0.711	0.00678364	Salivary Gland	spen
pico	9.50642e-07	-0.0792615	0.259	0.317	0.00750817	Salivary Gland	pico
bsk	1.02574e-06	-0.0543948	0.102	0.144	0.00810132	Salivary Gland	bsk
Fip1	1.05368e-06	-0.055538	0.066	0.101	0.00832198	Salivary Gland	Fip1
Pka-C1	1.08472e-06	-0.0766653	0.189	0.239	0.00856713	Salivary Gland	Pka-C1
CG1416	1.10888e-06	-0.0644017	0.104	0.145	0.00875797	Salivary Gland	CG1416
RnpS1	1.13062e-06	-0.0568116	0.096	0.136	0.0089296	Salivary Gland	RnpS1
Surf6	1.17697e-06	-0.0741442	0.135	0.179	0.00929573	Salivary Gland	Surf6
RpL19	1.20942e-06	-0.0890452	0.949	0.975	0.00955201	Salivary Gland	RpL19
CG3335	1.22002e-06	-0.0544863	0.075	0.111	0.00963575	Salivary Gland	CG3335
Ost48	1.3075e-06	0.0866678	0.286	0.234	0.0103267	Salivary Gland	Ost48
eIF5B	1.3199e-06	-0.0815666	0.238	0.292	0.0104246	Salivary Gland	eIF5B
PPP4R2r	1.37323e-06	-0.0584615	0.078	0.114	0.0108457	Salivary Gland	PPP4R2r
CG9775	1.42382e-06	-0.0619502	0.114	0.156	0.0112453	Salivary Gland	CG9775
CG32264	1.46668e-06	-0.0738061	0.168	0.216	0.0115839	Salivary Gland	CG32264
CG33993	1.49087e-06	0.0811823	0.131	0.091	0.0117749	Salivary Gland	CG33993
Sf3b5	1.51271e-06	-0.0741623	0.101	0.14	0.0119474	Salivary Gland	Sf3b5
px	1.6353e-06	0.11657	0.281	0.23	0.0129156	Salivary Gland	px
CG31650	1.6939e-06	-0.0610277	0.093	0.132	0.0133784	Salivary Gland	CG31650
Tsp42Ee	1.7131e-06	-0.0592168	0.1	0.14	0.0135301	Salivary Gland	Tsp42Ee
Iswi	1.71568e-06	-0.0504656	0.07	0.105	0.0135504	Salivary Gland	Iswi
fz2	1.7791e-06	-0.076577	0.24	0.294	0.0140513	Salivary Gland	fz2
CG32772	1.82651e-06	-0.0560569	0.084	0.121	0.0144257	Salivary Gland	CG32772
fwd	2.00779e-06	-0.0606055	0.125	0.169	0.0158576	Salivary Gland	fwd
DCP2	2.01416e-06	-0.0777156	0.196	0.246	0.0159079	Salivary Gland	DCP2
RpLP2	2.11348e-06	0.0863996	0.973	0.969	0.0166922	Salivary Gland	RpLP2
TBPH	2.50755e-06	-0.0555859	0.091	0.129	0.0198046	Salivary Gland	TBPH
tay	2.79084e-06	0.0872965	0.181	0.137	0.0220421	Salivary Gland	tay
sov	2.98954e-06	-0.0526527	0.089	0.127	0.0236114	Salivary Gland	sov
Ccm3	2.99076e-06	0.0577485	0.15	0.108	0.023621	Salivary Gland	Ccm3
CDK2AP1	3.00491e-06	-0.0535288	0.077	0.112	0.0237327	Salivary Gland	CDK2AP1
robl	3.06797e-06	-0.0609913	0.107	0.147	0.0242308	Salivary Gland	robl
eIF3i	3.09916e-06	-0.0724466	0.304	0.361	0.0244772	Salivary Gland	eIF3i
RapGAP1	3.17485e-06	-0.143134	0.357	0.414	0.025075	Salivary Gland	RapGAP1
CG1234	3.29075e-06	-0.0571387	0.087	0.123	0.0259903	Salivary Gland	CG1234
RpS5a	3.35387e-06	-0.0842682	0.656	0.708	0.0264889	Salivary Gland	RpS5a
CtsB1	3.61244e-06	-0.0846126	0.251	0.303	0.0285311	Salivary Gland	CtsB1
RpL10	3.6138e-06	0.0929006	0.945	0.961	0.0285418	Salivary Gland	RpL10
Csp	3.74895e-06	-0.0475896	0.073	0.107	0.0296092	Salivary Gland	Csp
mRpL30	3.95198e-06	-0.0528131	0.075	0.11	0.0312127	Salivary Gland	mRpL30
CG10479	3.96854e-06	0.0664806	0.163	0.121	0.0313435	Salivary Gland	CG10479
ec	4.04836e-06	0.0868683	0.333	0.274	0.031974	Salivary Gland	ec
ncm	4.28666e-06	0.0713515	0.209	0.162	0.033856	Salivary Gland	ncm
Abl	4.31706e-06	-0.077069	0.148	0.191	0.0340961	Salivary Gland	Abl
tud	4.39284e-06	0.0529572	0.119	0.082	0.0346946	Salivary Gland	tud
shrb	4.60419e-06	-0.0656739	0.114	0.154	0.0363639	Salivary Gland	shrb
RpLP0-like	4.60555e-06	-0.0629564	0.163	0.209	0.0363746	Salivary Gland	RpLP0-like
unc-13	5.04113e-06	-0.0539715	0.178	0.227	0.0398148	Salivary Gland	unc-13
CG15715	5.14986e-06	-0.0683341	0.137	0.18	0.0406736	Salivary Gland	CG15715
vsg	5.32669e-06	0.0650619	0.187	0.144	0.0420702	Salivary Gland	vsg
CG6583	5.37528e-06	0.0516273	0.116	0.08	0.042454	Salivary Gland	CG6583
Atg13	5.37575e-06	-0.0483802	0.073	0.107	0.0424577	Salivary Gland	Atg13
cathD	5.50543e-06	-0.0503993	0.104	0.143	0.0434819	Salivary Gland	cathD
CG8108	5.54447e-06	-0.0601237	0.127	0.168	0.0437902	Salivary Gland	CG8108
Rbp1-like	5.69559e-06	-0.0850462	0.32	0.374	0.0449837	Salivary Gland	Rbp1-like
Hsc70Cb	5.74983e-06	-0.0560344	0.153	0.198	0.0454122	Salivary Gland	Hsc70Cb
ND-B14	6.79916e-06	-0.0531679	0.083	0.117	0.0536998	Salivary Gland	ND-B14
osa	6.90067e-06	-0.071627	0.232	0.282	0.0545015	Salivary Gland	osa
Cont	6.96025e-06	0.0643231	0.201	0.156	0.0549721	Salivary Gland	Cont
Cbp20	7.46137e-06	-0.0531872	0.08	0.114	0.0589299	Salivary Gland	Cbp20
RpS27A	7.69537e-06	-0.0653713	0.952	0.973	0.060778	Salivary Gland	RpS27A
e(r)	7.70097e-06	-0.0528053	0.128	0.169	0.0608222	Salivary Gland	e(r)
fus	7.70123e-06	0.0968898	0.355	0.303	0.0608244	Salivary Gland	fus
CG6051	8.05437e-06	-0.0502428	0.077	0.11	0.0636134	Salivary Gland	CG6051
Src64B	8.25572e-06	0.0793199	0.244	0.198	0.0652037	Salivary Gland	Src64B
sti	8.39276e-06	-0.0487247	0.075	0.108	0.066286	Salivary Gland	sti
fra	8.45592e-06	-0.0735391	0.188	0.235	0.0667848	Salivary Gland	fra
Dscam1	8.48864e-06	-0.0500021	0.085	0.12	0.0670433	Salivary Gland	Dscam1
mge	8.63104e-06	-0.052198	0.074	0.106	0.0681679	Salivary Gland	mge
how	9.09381e-06	-0.0759825	0.244	0.294	0.0718229	Salivary Gland	how
wcy	9.44133e-06	-0.0701893	0.142	0.182	0.0745676	Salivary Gland	wcy
CG4968	9.6228e-06	-0.050983	0.076	0.109	0.0760009	Salivary Gland	CG4968
arm	9.84639e-06	0.0883627	0.313	0.265	0.0777668	Salivary Gland	arm
Idgf6	1.00286e-05	0.053875	0.125	0.089	0.0792057	Salivary Gland	Idgf6
Atg17	1.02623e-05	-0.0680919	0.129	0.169	0.0810513	Salivary Gland	Atg17
Tom20	1.06593e-05	-0.0720413	0.2	0.245	0.0841869	Salivary Gland	Tom20
Ndf	1.12659e-05	-0.0703985	0.357	0.415	0.0889782	Salivary Gland	Ndf
Cln7	1.12915e-05	0.0615233	0.178	0.137	0.0891802	Salivary Gland	Cln7
ND-B14.5A	1.17973e-05	-0.0578557	0.095	0.13	0.0931748	Salivary Gland	ND-B14.5A
CG33298	1.24641e-05	0.0781245	0.216	0.173	0.0984418	Salivary Gland	CG33298
CycG	1.2509e-05	0.108724	0.473	0.431	0.0987964	Salivary Gland	CycG
Galphas	1.25821e-05	-0.0586745	0.109	0.146	0.0993734	Salivary Gland	Galphas
CG40228	1.28709e-05	-0.0594554	0.155	0.197	0.101654	Salivary Gland	CG40228
Moe	1.38058e-05	-0.0568978	0.11	0.148	0.109038	Salivary Gland	Moe
Xbp1	1.38223e-05	0.071868	0.213	0.17	0.109169	Salivary Gland	Xbp1
Alg-2	1.38927e-05	-0.051221	0.114	0.152	0.109724	Salivary Gland	Alg-2
CCT6	1.43829e-05	-0.0430095	0.069	0.1	0.113597	Salivary Gland	CCT6
CG4455	1.47099e-05	0.0794723	0.288	0.24	0.116179	Salivary Gland	CG4455
wts	1.47611e-05	-0.0585331	0.107	0.144	0.116583	Salivary Gland	wts
CG12121	1.47999e-05	0.0492403	0.106	0.073	0.11689	Salivary Gland	CG12121
Rab35	1.48436e-05	-0.0523742	0.091	0.126	0.117235	Salivary Gland	Rab35
ND-B15	1.4913e-05	-0.0509867	0.084	0.117	0.117783	Salivary Gland	ND-B15
BI-1	1.53486e-05	0.0517849	0.121	0.087	0.121223	Salivary Gland	BI-1
Orct2	1.55546e-05	-0.0438689	0.071	0.102	0.12285	Salivary Gland	Orct2
EMC3	1.55769e-05	-0.0608752	0.103	0.139	0.123026	Salivary Gland	EMC3
bou	1.58589e-05	0.0824995	0.272	0.226	0.125254	Salivary Gland	bou
polo	1.61937e-05	-0.0454357	0.083	0.116	0.127898	Salivary Gland	polo
CG42748	1.63304e-05	0.060559	0.137	0.1	0.128977	Salivary Gland	CG42748
CG10375	1.64248e-05	-0.0563656	0.083	0.116	0.129723	Salivary Gland	CG10375
gish	1.64501e-05	0.121835	0.468	0.428	0.129923	Salivary Gland	gish
emb	1.66419e-05	-0.056101	0.141	0.182	0.131437	Salivary Gland	emb
Ptpmeg2	1.68388e-05	-0.0418028	0.075	0.107	0.132993	Salivary Gland	Ptpmeg2
TfIIFalpha	1.68957e-05	0.0628698	0.168	0.128	0.133442	Salivary Gland	TfIIFalpha
jvl	1.71234e-05	0.0971107	0.16	0.123	0.135241	Salivary Gland	jvl
nonA	1.7248e-05	-0.0581447	0.181	0.227	0.136224	Salivary Gland	nonA
feo	1.7336e-05	-0.0525603	0.095	0.13	0.13692	Salivary Gland	feo
rst	1.77781e-05	-0.0361633	0.122	0.162	0.140412	Salivary Gland	rst
CG31195	1.83395e-05	0.0527595	0.165	0.125	0.144845	Salivary Gland	CG31195
chn	1.85165e-05	-0.0532173	0.151	0.193	0.146243	Salivary Gland	chn
CG30122	1.88807e-05	-0.0558959	0.129	0.168	0.14912	Salivary Gland	CG30122
ND-PDSW	1.90549e-05	-0.0592986	0.126	0.164	0.150496	Salivary Gland	ND-PDSW
Arp6	1.93316e-05	-0.0496869	0.071	0.101	0.152681	Salivary Gland	Arp6
Ythdf	1.94068e-05	-0.0429493	0.075	0.107	0.153275	Salivary Gland	Ythdf
CG1677	1.97411e-05	-0.0801402	0.196	0.239	0.155915	Salivary Gland	CG1677
AdSS	2.00281e-05	0.0583757	0.202	0.159	0.158182	Salivary Gland	AdSS
baz	2.03353e-05	-0.108318	0.383	0.434	0.160609	Salivary Gland	baz
Pdk1	2.09034e-05	-0.0649942	0.175	0.218	0.165095	Salivary Gland	Pdk1
CG18815	2.28237e-05	-0.0515102	0.077	0.108	0.180262	Salivary Gland	CG18815
Cp190	2.49988e-05	-0.0577841	0.098	0.133	0.19744	Salivary Gland	Cp190
Lrch	2.50425e-05	0.0543962	0.105	0.074	0.197786	Salivary Gland	Lrch
pcs	2.5136e-05	-0.0597727	0.176	0.219	0.198524	Salivary Gland	pcs
AP-1gamma	2.54735e-05	0.0549401	0.154	0.116	0.201189	Salivary Gland	AP-1gamma
Psc	2.55894e-05	-0.0846652	0.325	0.376	0.202105	Salivary Gland	Psc
TER94	2.56459e-05	-0.0541934	0.136	0.176	0.202551	Salivary Gland	TER94
HDAC4	2.70621e-05	0.0813325	0.192	0.153	0.213736	Salivary Gland	HDAC4
Zip102B	2.71337e-05	0.0636888	0.199	0.157	0.214302	Salivary Gland	Zip102B
ND-13B	2.72234e-05	-0.0526807	0.081	0.112	0.21501	Salivary Gland	ND-13B
drongo	2.74389e-05	0.0520589	0.108	0.076	0.216712	Salivary Gland	drongo
Unr	2.76198e-05	-0.105342	0.396	0.443	0.218141	Salivary Gland	Unr
mbl	2.78452e-05	0.174757	0.357	0.321	0.219921	Salivary Gland	mbl
Hsc70-4	3.00926e-05	-0.0533787	0.56	0.626	0.237672	Salivary Gland	Hsc70-4
Rap2l	3.04726e-05	-0.0487541	0.074	0.105	0.240672	Salivary Gland	Rap2l
eEF1alpha1	3.11243e-05	0.0782901	0.99	0.996	0.24582	Salivary Gland	eEF1alpha1
Rpb7	3.15418e-05	-0.0465884	0.07	0.1	0.249117	Salivary Gland	Rpb7
CG5554	3.30254e-05	0.0786771	0.266	0.222	0.260835	Salivary Gland	CG5554
ubl	3.38388e-05	-0.0432369	0.071	0.101	0.267259	Salivary Gland	ubl
RpL35	3.56845e-05	-0.067607	0.842	0.88	0.281837	Salivary Gland	RpL35
E(spl)mgamma-HLH	3.60342e-05	-0.0839826	0.299	0.35	0.284598	Salivary Gland	E(spl)mgamma-HLH
lgs	3.60348e-05	-0.0636004	0.136	0.174	0.284603	Salivary Gland	lgs
ND-B18	3.60796e-05	-0.0466014	0.078	0.109	0.284956	Salivary Gland	ND-B18
stau	3.71537e-05	-0.0467391	0.071	0.101	0.29344	Salivary Gland	stau
HUWE1	3.87519e-05	-0.0553207	0.109	0.144	0.306063	Salivary Gland	HUWE1
Mys45A	4.39471e-05	-0.0465783	0.105	0.14	0.347094	Salivary Gland	Mys45A
smash	4.46518e-05	0.0545224	0.179	0.139	0.35266	Salivary Gland	smash
eIF3l	4.6363e-05	-0.0482798	0.117	0.153	0.366175	Salivary Gland	eIF3l
VhaAC45	4.85539e-05	0.049411	0.122	0.089	0.383479	Salivary Gland	VhaAC45
CG10465	4.93491e-05	-0.0440619	0.093	0.126	0.389759	Salivary Gland	CG10465
E2f1	5.02225e-05	-0.0621934	0.324	0.38	0.396657	Salivary Gland	E2f1
Gdi	5.115e-05	0.0529643	0.167	0.129	0.403983	Salivary Gland	Gdi
Capr	5.3086e-05	-0.0396775	0.085	0.116	0.419273	Salivary Gland	Capr
scra	5.44963e-05	-0.0455376	0.081	0.111	0.430412	Salivary Gland	scra
Rok	5.48796e-05	0.0564504	0.163	0.125	0.433439	Salivary Gland	Rok
Kdm2	5.60986e-05	0.0446056	0.114	0.082	0.443067	Salivary Gland	Kdm2
CG17454	5.70169e-05	-0.0805691	0.24	0.283	0.45032	Salivary Gland	CG17454
dom	5.85657e-05	-0.0567011	0.171	0.211	0.462552	Salivary Gland	dom
LTV1	6.00695e-05	-0.0406634	0.093	0.125	0.474429	Salivary Gland	LTV1
Su(Tpl)	6.06423e-05	0.0848881	0.371	0.324	0.478953	Salivary Gland	Su(Tpl)
RhoGDI	6.08347e-05	-0.0537951	0.085	0.116	0.480472	Salivary Gland	RhoGDI
CLIP-190	6.1973e-05	-0.0680919	0.128	0.163	0.489463	Salivary Gland	CLIP-190
AnxB11	6.63727e-05	0.0480297	0.133	0.099	0.524211	Salivary Gland	AnxB11
CG17883	6.79862e-05	0.0518087	0.155	0.119	0.536955	Salivary Gland	CG17883
glec	6.98344e-05	0.00199331	0.237	0.289	0.551552	Salivary Gland	glec
QIL1	7.07603e-05	-0.0504319	0.089	0.12	0.558865	Salivary Gland	QIL1
CycB	7.08492e-05	-0.0512279	0.143	0.181	0.559567	Salivary Gland	CycB
alpha-Cat	7.17674e-05	-0.0630625	0.203	0.244	0.566819	Salivary Gland	alpha-Cat
ND-B16.6	7.20211e-05	-0.0458548	0.123	0.159	0.568823	Salivary Gland	ND-B16.6
srl	7.2836e-05	0.0483878	0.118	0.087	0.575259	Salivary Gland	srl
CkIIalpha	7.38072e-05	-0.0795423	0.244	0.284	0.582929	Salivary Gland	CkIIalpha
CG10565	7.69737e-05	-0.0451278	0.101	0.134	0.607939	Salivary Gland	CG10565
E2f2	7.75777e-05	-0.04739	0.091	0.122	0.612709	Salivary Gland	E2f2
AP-2sigma	7.82176e-05	-0.0483945	0.098	0.13	0.617762	Salivary Gland	AP-2sigma
NP15.6	7.90194e-05	-0.0499234	0.129	0.165	0.624095	Salivary Gland	NP15.6
RpL34b	8.0587e-05	0.078647	0.865	0.846	0.636476	Salivary Gland	RpL34b
Dd	8.42384e-05	-0.0487666	0.088	0.119	0.665315	Salivary Gland	Dd
eIF2beta	8.67792e-05	0.0777771	0.424	0.377	0.685382	Salivary Gland	eIF2beta
Rpn6	8.94229e-05	-0.0536428	0.107	0.139	0.706262	Salivary Gland	Rpn6
Sec16	9.23418e-05	0.0436016	0.111	0.08	0.729316	Salivary Gland	Sec16
CG4038	9.28584e-05	-0.0630987	0.322	0.369	0.733396	Salivary Gland	CG4038
ND-18	9.64482e-05	-0.0436071	0.073	0.101	0.761748	Salivary Gland	ND-18
eIF4EHP	9.7751e-05	0.0538988	0.149	0.114	0.772037	Salivary Gland	eIF4EHP
CTPsyn	0.000103668	0.0419516	0.112	0.082	0.818766	Salivary Gland	CTPsyn
RpL23A	0.000104219	-0.0681572	0.826	0.863	0.823123	Salivary Gland	RpL23A
CG3038	0.00010613	-0.0419295	0.076	0.104	0.838214	Salivary Gland	CG3038
nsl1	0.000124654	-0.0442537	0.089	0.119	0.984519	Salivary Gland	nsl1
RpL32	0.000129716	-0.058034	0.929	0.956	1	Salivary Gland	RpL32
EcR	0.000131284	0.0802894	0.218	0.181	1	Salivary Gland	EcR
CG7668	0.000133212	0.042937	0.118	0.088	1	Salivary Gland	CG7668
Hrb87F	0.000133853	-0.058311	0.259	0.304	1	Salivary Gland	Hrb87F
Cals	0.000135416	0.0734145	0.254	0.214	1	Salivary Gland	Cals
RpL40	0.000138714	-0.0681795	0.859	0.879	1	Salivary Gland	RpL40
Nipped-B	0.000142703	-0.0855861	0.397	0.441	1	Salivary Gland	Nipped-B
sqh	0.000144473	-0.0584136	0.205	0.245	1	Salivary Gland	sqh
TMS1	0.000147435	-0.0429208	0.109	0.142	1	Salivary Gland	TMS1
blw	0.000154146	-0.05831	0.168	0.205	1	Salivary Gland	blw
Fer1HCH	0.00015711	0.0745593	0.186	0.151	1	Salivary Gland	Fer1HCH
Myo10A	0.000164687	0.0584234	0.286	0.241	1	Salivary Gland	Myo10A
ph-p	0.000172229	-0.0492025	0.12	0.154	1	Salivary Gland	ph-p
Tsf2	0.00017267	0.0467744	0.182	0.145	1	Salivary Gland	Tsf2
Trf4-1	0.000173749	-0.0451543	0.085	0.114	1	Salivary Gland	Trf4-1
Ent2	0.000176563	-0.0492069	0.137	0.172	1	Salivary Gland	Ent2
upSET	0.000177264	-0.0531445	0.217	0.258	1	Salivary Gland	upSET
eIF1A	0.000177445	-0.0496435	0.341	0.391	1	Salivary Gland	eIF1A
CG6701	0.000183479	0.0392922	0.116	0.086	1	Salivary Gland	CG6701
LanA	0.000185516	-0.0515331	0.214	0.254	1	Salivary Gland	LanA
CG14442	0.000186324	-0.0409824	0.082	0.11	1	Salivary Gland	CG14442
CG34163	0.00019443	-0.0431665	0.081	0.109	1	Salivary Gland	CG34163
Vha13	0.000198808	-0.0448337	0.077	0.104	1	Salivary Gland	Vha13
Nrx-IV	0.000210193	0.0527595	0.159	0.125	1	Salivary Gland	Nrx-IV
RpS25	0.000214941	0.0813279	0.928	0.923	1	Salivary Gland	RpS25
CkIIbeta	0.000217041	-0.0664475	0.227	0.266	1	Salivary Gland	CkIIbeta
ci	0.000220227	0.11448	0.32	0.281	1	Salivary Gland	ci
pes	0.000222195	0.0398534	0.121	0.09	1	Salivary Gland	pes
Vang	0.000229136	0.0412518	0.114	0.085	1	Salivary Gland	Vang
Rga	0.000236909	-0.041293	0.092	0.122	1	Salivary Gland	Rga
CG7556	0.000237414	0.0519287	0.157	0.124	1	Salivary Gland	CG7556
ND-B12	0.00023765	-0.0486442	0.108	0.139	1	Salivary Gland	ND-B12
Nrg	0.000238691	-0.126227	0.518	0.551	1	Salivary Gland	Nrg
Cdk12	0.000257615	-0.0493222	0.131	0.164	1	Salivary Gland	Cdk12
Eip75B	0.000259959	-0.0367261	0.095	0.125	1	Salivary Gland	Eip75B
RpL14	0.000266532	-0.0542867	0.932	0.968	1	Salivary Gland	RpL14
CG7154	0.000267566	-0.0459071	0.13	0.163	1	Salivary Gland	CG7154
RhoGAPp190	0.000271056	-0.0402442	0.1	0.131	1	Salivary Gland	RhoGAPp190
RhoGAP18B	0.0003064	0.0346139	0.125	0.095	1	Salivary Gland	RhoGAP18B
Sh3beta	0.000308517	-0.0602814	0.214	0.252	1	Salivary Gland	Sh3beta
Yippee	0.00031942	-0.036002	0.074	0.101	1	Salivary Gland	Yippee
Rpt4	0.0003287	-0.0349693	0.074	0.101	1	Salivary Gland	Rpt4
mt:CoI	0.00034321	-0.0397209	0.919	0.94	1	Salivary Gland	mt:CoI
porin	0.000353576	-0.0605644	0.292	0.333	1	Salivary Gland	porin
fz	0.000371208	0.102674	0.416	0.373	1	Salivary Gland	fz
Cdep	0.000379302	0.0422762	0.115	0.087	1	Salivary Gland	Cdep
ttv	0.000381677	-0.0439958	0.114	0.145	1	Salivary Gland	ttv
l(2)SH0834	0.0003913	0.033552	0.111	0.083	1	Salivary Gland	l(2)SH0834
CkIalpha	0.00040171	-0.0507642	0.269	0.31	1	Salivary Gland	CkIalpha
mub	0.00040405	-0.0320717	0.09	0.118	1	Salivary Gland	mub
crp	0.000414851	-0.0615275	0.211	0.247	1	Salivary Gland	crp
sgg	0.000419025	-0.071679	0.291	0.33	1	Salivary Gland	sgg
Bx42	0.000423109	-0.0375332	0.082	0.108	1	Salivary Gland	Bx42
SdhC	0.000429243	-0.0450581	0.097	0.125	1	Salivary Gland	SdhC
cni	0.000439597	-0.0469577	0.094	0.122	1	Salivary Gland	cni
alt	0.00044252	0.0789177	0.373	0.334	1	Salivary Gland	alt
Cka	0.000448514	-0.0408759	0.122	0.153	1	Salivary Gland	Cka
CG10286	0.000494531	-0.0368973	0.08	0.106	1	Salivary Gland	CG10286
UbcE2M	0.000509416	-0.0452932	0.097	0.125	1	Salivary Gland	UbcE2M
Nnp-1	0.000509963	-0.0445021	0.09	0.116	1	Salivary Gland	Nnp-1
bru2	0.000512987	0.0210718	0.134	0.103	1	Salivary Gland	bru2
Dcp-1	0.000556244	-0.0471007	0.102	0.13	1	Salivary Gland	Dcp-1
Ppa	0.000570886	-0.0453112	0.27	0.311	1	Salivary Gland	Ppa
Rox8	0.000571167	-0.0530418	0.186	0.222	1	Salivary Gland	Rox8
Max	0.000581764	0.0497905	0.186	0.152	1	Salivary Gland	Max
CycA	0.000599446	-0.048984	0.187	0.222	1	Salivary Gland	CycA
robo2	0.000603437	0.129742	0.615	0.591	1	Salivary Gland	robo2
Sam-S	0.000603611	-0.0483208	0.117	0.146	1	Salivary Gland	Sam-S
bip2	0.00061567	-0.0556519	0.226	0.264	1	Salivary Gland	bip2
klar	0.000621288	0.263082	0.415	0.407	1	Salivary Gland	klar
RpS15Ab	0.000626176	-0.0580885	0.211	0.248	1	Salivary Gland	RpS15Ab
hts	0.000630489	0.0511102	0.287	0.247	1	Salivary Gland	hts
l(1)10Bb	0.000658428	-0.0433815	0.087	0.114	1	Salivary Gland	l(1)10Bb
Atg1	0.000676676	0.0382745	0.106	0.08	1	Salivary Gland	Atg1
CG9281	0.00070411	0.0417763	0.113	0.086	1	Salivary Gland	CG9281
CG2924	0.000706646	-0.0428637	0.116	0.146	1	Salivary Gland	CG2924
eIF3k	0.000725942	-0.0501505	0.222	0.26	1	Salivary Gland	eIF3k
RpL41	0.000752812	0.112077	0.998	0.999	1	Salivary Gland	RpL41
Hers	0.000766264	-0.0336863	0.08	0.106	1	Salivary Gland	Hers
RpL36	0.000787516	0.0858379	0.931	0.928	1	Salivary Gland	RpL36
nclb	0.000830198	-0.0411084	0.084	0.109	1	Salivary Gland	nclb
prtp	0.000854578	0.0487613	0.181	0.149	1	Salivary Gland	prtp
RpL26	0.000943661	0.0626763	0.935	0.941	1	Salivary Gland	RpL26
alph	0.000947282	-0.0436392	0.154	0.186	1	Salivary Gland	alph
CCT3	0.000965199	-0.0422034	0.11	0.137	1	Salivary Gland	CCT3
CaMKI	0.00100839	0.0476606	0.155	0.125	1	Salivary Gland	CaMKI
CG1542	0.001068	-0.0352255	0.082	0.106	1	Salivary Gland	CG1542
mask	0.00106957	-0.044119	0.181	0.214	1	Salivary Gland	mask
CG43759	0.00107141	0.0893792	0.321	0.286	1	Salivary Gland	CG43759
Lis-1	0.00108717	-0.0422804	0.116	0.144	1	Salivary Gland	Lis-1
crim	0.00114054	0.0421476	0.152	0.122	1	Salivary Gland	crim
ND-19	0.00115261	-0.03716	0.076	0.1	1	Salivary Gland	ND-19
E(Pc)	0.00120868	-0.046857	0.163	0.194	1	Salivary Gland	E(Pc)
Lamp1	0.00124066	-0.0634396	0.336	0.372	1	Salivary Gland	Lamp1
cype	0.00124201	-0.0549512	0.361	0.4	1	Salivary Gland	cype
Chc	0.00129906	0.0429675	0.164	0.134	1	Salivary Gland	Chc
RpL23	0.00134617	0.0611735	0.951	0.954	1	Salivary Gland	RpL23
wap	0.00135469	-0.036364	0.092	0.118	1	Salivary Gland	wap
sima	0.00136776	0.0550515	0.25	0.215	1	Salivary Gland	sima
Not3	0.00138632	-0.0488857	0.164	0.195	1	Salivary Gland	Not3
RhoGAP19D	0.00140268	-0.0613118	0.236	0.269	1	Salivary Gland	RhoGAP19D
mt:ND5	0.00143131	0.122807	0.671	0.665	1	Salivary Gland	mt:ND5
Rpn10	0.00144649	-0.0404425	0.09	0.114	1	Salivary Gland	Rpn10
Arl4	0.00145822	-0.0392232	0.103	0.13	1	Salivary Gland	Arl4
E(spl)m8-HLH	0.0014713	-0.0273157	0.164	0.197	1	Salivary Gland	E(spl)m8-HLH
RpS28b	0.00148785	0.0855606	0.882	0.892	1	Salivary Gland	RpS28b
Scamp	0.00150301	0.0310187	0.112	0.086	1	Salivary Gland	Scamp
Rpt6	0.00155793	-0.0423929	0.149	0.179	1	Salivary Gland	Rpt6
spoon	0.0015736	0.0482872	0.276	0.24	1	Salivary Gland	spoon
RpL5	0.00166456	0.0782582	0.68	0.668	1	Salivary Gland	RpL5
ck	0.00172864	0.0304434	0.101	0.077	1	Salivary Gland	ck
Alg1	0.00174688	0.0326403	0.107	0.083	1	Salivary Gland	Alg1
Fis1	0.00180147	-0.0404675	0.163	0.194	1	Salivary Gland	Fis1
Rpn13	0.00180475	-0.033685	0.083	0.106	1	Salivary Gland	Rpn13
Su(var)2-HP2	0.00184461	-0.0418929	0.098	0.123	1	Salivary Gland	Su(var)2-HP2
CG3638	0.00189517	-0.044926	0.143	0.172	1	Salivary Gland	CG3638
cta	0.00192389	0.0361417	0.148	0.12	1	Salivary Gland	cta
Tim9a	0.00192462	-0.0401636	0.09	0.114	1	Salivary Gland	Tim9a
MED26	0.00197612	-0.0505057	0.279	0.315	1	Salivary Gland	MED26
eIF3f1	0.00200362	-0.0481447	0.235	0.269	1	Salivary Gland	eIF3f1
ND-MWFE	0.00200522	-0.038109	0.1	0.125	1	Salivary Gland	ND-MWFE
Rcd-1	0.00202249	-0.0375223	0.087	0.111	1	Salivary Gland	Rcd-1
D	0.00206945	-0.0424773	0.114	0.141	1	Salivary Gland	D
RpL31	0.0021447	-0.0495189	0.928	0.942	1	Salivary Gland	RpL31
pxb	0.0022001	0.0482062	0.186	0.156	1	Salivary Gland	pxb
sinu	0.00223618	0.0282522	0.123	0.097	1	Salivary Gland	sinu
RpL28	0.00223702	-0.049551	0.955	0.961	1	Salivary Gland	RpL28
Ssdp	0.00224242	-0.0584144	0.251	0.283	1	Salivary Gland	Ssdp
Caper	0.00225955	-0.0474486	0.21	0.243	1	Salivary Gland	Caper
Sema1b	0.00233367	0.0298275	0.169	0.139	1	Salivary Gland	Sema1b
l(3)psg2	0.00245785	-0.0366131	0.094	0.118	1	Salivary Gland	l(3)psg2
AP-2alpha	0.00249579	0.0382538	0.112	0.088	1	Salivary Gland	AP-2alpha
d4	0.00251414	-0.0354619	0.119	0.146	1	Salivary Gland	d4
RFeSP	0.00256362	-0.0441308	0.156	0.184	1	Salivary Gland	RFeSP
CG11873	0.00256579	0.0495642	0.276	0.242	1	Salivary Gland	CG11873
Dad	0.00256962	-0.0324118	0.08	0.103	1	Salivary Gland	Dad
ens	0.00258067	-0.0412703	0.136	0.163	1	Salivary Gland	ens
gpp	0.00260219	0.0775519	0.333	0.3	1	Salivary Gland	gpp
Chchd2	0.00265336	-0.0390568	0.111	0.136	1	Salivary Gland	Chchd2
Cdc37	0.00266652	-0.0474472	0.094	0.117	1	Salivary Gland	Cdc37
sdk	0.00288162	-0.0256359	0.174	0.206	1	Salivary Gland	sdk
Ars2	0.0029053	-0.0391486	0.275	0.311	1	Salivary Gland	Ars2
CG6340	0.00293014	-0.036116	0.09	0.112	1	Salivary Gland	CG6340
l(2)gl	0.00300306	0.0659263	0.229	0.199	1	Salivary Gland	l(2)gl
pAbp	0.00300607	0.0637838	0.78	0.76	1	Salivary Gland	pAbp
CG3702	0.00310251	-0.0413736	0.123	0.149	1	Salivary Gland	CG3702
mura	0.00313314	0.0320771	0.161	0.133	1	Salivary Gland	mura
gw	0.00322014	0.0473708	0.186	0.157	1	Salivary Gland	gw
CG11699	0.00343825	-0.0374744	0.104	0.128	1	Salivary Gland	CG11699
caz	0.00345419	-0.0388758	0.102	0.126	1	Salivary Gland	caz
Non3	0.00345788	-0.0403407	0.13	0.157	1	Salivary Gland	Non3
row	0.00349607	-0.0317468	0.08	0.101	1	Salivary Gland	row
CG7483	0.00350193	-0.0329409	0.095	0.119	1	Salivary Gland	CG7483
alpha-Spec	0.00353763	-0.0440776	0.15	0.177	1	Salivary Gland	alpha-Spec
larp	0.00367513	-0.0504587	0.186	0.214	1	Salivary Gland	larp
PlexA	0.00370847	0.0538922	0.228	0.198	1	Salivary Gland	PlexA
Dek	0.00375647	-0.0464284	0.189	0.219	1	Salivary Gland	Dek
CG17233	0.00384954	-0.0326714	0.089	0.112	1	Salivary Gland	CG17233
ND-B17	0.00385037	-0.0344603	0.09	0.113	1	Salivary Gland	ND-B17
lid	0.00389417	-0.0377552	0.094	0.116	1	Salivary Gland	lid
Rpb10	0.00392904	-0.0316873	0.098	0.121	1	Salivary Gland	Rpb10
CG6700	0.00405202	0.0457086	0.206	0.177	1	Salivary Gland	CG6700
mahe	0.00415688	-0.0413345	0.124	0.149	1	Salivary Gland	mahe
E(bx)	0.00419319	-0.0452523	0.248	0.279	1	Salivary Gland	E(bx)
CG2852	0.00420622	0.0945075	0.727	0.708	1	Salivary Gland	CG2852
CG30015	0.00423265	0.0384039	0.11	0.088	1	Salivary Gland	CG30015
E(spl)mbeta-HLH	0.00431369	-0.0366994	0.165	0.194	1	Salivary Gland	E(spl)mbeta-HLH
l(3)80Fj	0.00436661	0.0809526	0.4	0.37	1	Salivary Gland	l(3)80Fj
kmr	0.00440499	0.0779913	0.433	0.401	1	Salivary Gland	kmr
aos	0.00460079	-0.0331993	0.086	0.108	1	Salivary Gland	aos
AGO1	0.00477692	0.0531687	0.317	0.286	1	Salivary Gland	AGO1
shot	0.00479386	-0.027031	0.206	0.238	1	Salivary Gland	shot
EMC1	0.00484283	-0.0306258	0.087	0.109	1	Salivary Gland	EMC1
CG6712	0.00536862	-0.0384463	0.113	0.137	1	Salivary Gland	CG6712
mbt	0.00538146	-0.0315456	0.092	0.114	1	Salivary Gland	mbt
EMC4	0.00554068	-0.0366489	0.145	0.171	1	Salivary Gland	EMC4
CG11444	0.00576998	-0.0326811	0.091	0.112	1	Salivary Gland	CG11444
Frl	0.00591403	0.0609551	0.365	0.334	1	Salivary Gland	Frl
Mlf	0.00597983	-0.0310419	0.097	0.12	1	Salivary Gland	Mlf
RpL12	0.00598291	-0.056463	0.913	0.928	1	Salivary Gland	RpL12
otk	0.00606146	-0.0302928	0.093	0.115	1	Salivary Gland	otk
RpII215	0.00633293	-0.0281268	0.159	0.186	1	Salivary Gland	RpII215
Atpalpha	0.00634847	0.052654	0.253	0.224	1	Salivary Gland	Atpalpha
wdb	0.00639646	-0.0421883	0.271	0.303	1	Salivary Gland	wdb
Hr4	0.0064134	0.0586157	0.142	0.119	1	Salivary Gland	Hr4
Sap-r	0.00657218	0.0444053	0.157	0.132	1	Salivary Gland	Sap-r
Rpt1	0.00658922	-0.0318505	0.113	0.137	1	Salivary Gland	Rpt1
sky	0.00670954	-0.0508058	0.123	0.146	1	Salivary Gland	sky
Tpr2	0.00697648	-0.0340177	0.157	0.184	1	Salivary Gland	Tpr2
tkv	0.00706196	-0.0188993	0.178	0.208	1	Salivary Gland	tkv
MSBP	0.00719721	-0.0318952	0.126	0.15	1	Salivary Gland	MSBP
miple2	0.00735134	-0.0367723	0.317	0.352	1	Salivary Gland	miple2
Fs(2)Ket	0.00754618	-0.0227144	0.105	0.128	1	Salivary Gland	Fs(2)Ket
CG13300	0.00773721	0.0330917	0.171	0.145	1	Salivary Gland	CG13300
PMCA	0.0079299	0.0387041	0.26	0.23	1	Salivary Gland	PMCA
jbug	0.00797581	0.0368072	0.183	0.157	1	Salivary Gland	jbug
Nopp140	0.00799453	0.0326039	0.147	0.123	1	Salivary Gland	Nopp140
und	0.00805086	-0.0311617	0.095	0.116	1	Salivary Gland	und
SRPK	0.00829623	-0.0291698	0.101	0.123	1	Salivary Gland	SRPK
bin3	0.00843235	-0.0266584	0.099	0.121	1	Salivary Gland	bin3
ena	0.00870234	-0.0370966	0.162	0.187	1	Salivary Gland	ena
eIF3g1	0.00909679	-0.0434122	0.235	0.264	1	Salivary Gland	eIF3g1
RpS16	0.0090969	-0.0345249	0.958	0.973	1	Salivary Gland	RpS16
GCS2beta	0.00956979	0.0305268	0.148	0.125	1	Salivary Gland	GCS2beta
l(2)k09848	0.00960423	-0.031046	0.098	0.118	1	Salivary Gland	l(2)k09848
Nup153	0.00982084	-0.0389576	0.167	0.192	1	Salivary Gland	Nup153
Mkp3	0.00985896	-0.029353	0.208	0.237	1	Salivary Gland	Mkp3
CG10470	0.00986174	-0.0378179	0.118	0.139	1	Salivary Gland	CG10470
Tpst.1	0	-0.987466	0.044	0.501	0	Epidermis	Tpst
PH4alphaSG2.1	0	-1.05896	0	0.537	0	Epidermis	PH4alphaSG2
wbl.1	0	-1.11857	0.143	0.671	0	Epidermis	wbl
Hsc70-3.1	0	-1.15794	0.385	0.771	0	Epidermis	Hsc70-3
Btk29A.1	0	-1.20814	0.414	0.787	0	Epidermis	Btk29A
CrebA.1	0	-1.45354	0.27	0.722	0	Epidermis	CrebA
ps.1	0	-1.62968	0.38	0.827	0	Epidermis	ps
CG13159.1	0	-2.07524	0.038	0.778	0	Epidermis	CG13159
nur.1	0	-2.25791	0.06	0.751	0	Epidermis	nur
pip.1	0	-2.58956	0.057	0.856	0	Epidermis	pip
Bacc.1	2.09043e-304	0.821304	0.99	0.895	1.65102e-300	Epidermis	Bacc
CG5493.1	6.60774e-299	-0.685395	0.012	0.439	5.21879e-295	Epidermis	CG5493
RpS5b.1	4.46317e-256	0.716181	0.767	0.396	3.52501e-252	Epidermis	RpS5b
sage.1	1.04486e-219	-0.525593	0.015	0.352	8.25232e-216	Epidermis	sage
HmgD.1	4.85669e-203	0.717465	0.89	0.646	3.83581e-199	Epidermis	HmgD
CG34190.1	1.96951e-199	-0.499428	0.011	0.32	1.55552e-195	Epidermis	CG34190
ab.1	1.50448e-195	0.933305	0.463	0.122	1.18824e-191	Epidermis	ab
sano.1	9.49478e-194	-0.616391	0.088	0.437	7.49898e-190	Epidermis	sano
Papss.1	2.26156e-191	-0.492892	0.013	0.315	1.78618e-187	Epidermis	Papss
Obp99a.1	4.0745e-190	0.606902	0.953	0.82	3.21804e-186	Epidermis	Obp99a
GFP.1	1.29589e-186	-0.456846	0	0.283	1.02349e-182	Epidermis	GFP
Yeti.1	3.43177e-171	0.611442	0.635	0.312	2.71041e-167	Epidermis	Yeti
CG14756.1	6.73617e-168	-0.639637	0	0.258	5.32023e-164	Epidermis	CG14756
CG5885.1	3.27523e-165	-0.634728	0.342	0.654	2.58678e-161	Epidermis	CG5885
Ubx.1	2.91999e-161	1.18762	0.325	0.06	2.30621e-157	Epidermis	Ubx
Sec61alpha.1	1.7052e-160	-0.666424	0.317	0.627	1.34677e-156	Epidermis	Sec61alpha
mys.1	1.41528e-158	-0.483991	0.116	0.431	1.11778e-154	Epidermis	mys
Df31.1	9.90193e-154	0.61798	0.935	0.787	7.82055e-150	Epidermis	Df31
PH4alphaSG1.1	1.1418e-153	-0.401142	0.004	0.248	9.01796e-150	Epidermis	PH4alphaSG1
Tapdelta.1	1.49906e-153	-0.620661	0.464	0.73	1.18395e-149	Epidermis	Tapdelta
SoxN.1	2.51892e-153	-0.652023	0.194	0.511	1.98945e-149	Epidermis	SoxN
Gmap.1	3.21492e-153	-0.86297	0.154	0.463	2.53915e-149	Epidermis	Gmap
fkh.1	1.07574e-147	-0.53554	0.11	0.409	8.49616e-144	Epidermis	fkh
Cyp1.1	2.10663e-146	0.536901	0.72	0.441	1.66381e-142	Epidermis	Cyp1
CG46385.1	1.02648e-143	-0.471731	0.032	0.289	8.10714e-140	Epidermis	CG46385
SsRbeta.1	1.75082e-134	-0.531048	0.261	0.558	1.38279e-130	Epidermis	SsRbeta
smt3.1	1.73466e-132	0.564232	0.815	0.594	1.37003e-128	Epidermis	smt3
eyg.1	1.39255e-131	-0.47605	0.033	0.274	1.09984e-127	Epidermis	eyg
CG6356.1	6.64789e-131	-0.442994	0.046	0.295	5.25051e-127	Epidermis	CG6356
l(1)G0320.1	5.83811e-128	-0.503848	0.248	0.54	4.61094e-124	Epidermis	l(1)G0320
fog.1	5.75573e-126	-0.521291	0.057	0.304	4.54588e-122	Epidermis	fog
Ance.1	9.12367e-123	0.516079	0.326	0.087	7.20588e-119	Epidermis	Ance
sll.1	1.47322e-122	-0.34724	0.019	0.234	1.16355e-118	Epidermis	sll
Pdp1.1	1.13998e-111	0.490074	0.233	0.041	9.00357e-108	Epidermis	Pdp1
nyo.1	1.22923e-111	-0.305986	0.012	0.205	9.70845e-108	Epidermis	nyo
Ama.1	6.58464e-107	0.546953	0.518	0.262	5.20055e-103	Epidermis	Ama
His3.3B.1	1.01757e-104	0.436833	0.812	0.609	8.03673e-101	Epidermis	His3.3B
CG12011.1	1.37965e-104	0.0686227	0.332	0.1	1.08965e-100	Epidermis	CG12011
w.1	2.52593e-103	-0.271185	0.019	0.207	1.99498e-99	Epidermis	w
Spp.1	9.53581e-98	-0.384597	0.163	0.409	7.53138e-94	Epidermis	Spp
TRAM.1	3.63883e-97	-0.400338	0.147	0.385	2.87395e-93	Epidermis	TRAM
ogre.1	2.59501e-96	-0.528492	0.527	0.721	2.04954e-92	Epidermis	ogre
CG4440.1	2.54722e-95	0.254184	0.783	0.528	2.01179e-91	Epidermis	CG4440
Sec61beta.1	3.08688e-95	-0.497098	0.431	0.641	2.43802e-91	Epidermis	Sec61beta
elav.1	1.33544e-92	0.440449	0.49	0.246	1.05473e-88	Epidermis	elav
His3.3A.1	3.42693e-91	0.432791	0.71	0.483	2.70659e-87	Epidermis	His3.3A
toe.1	7.2734e-91	-0.249036	0.006	0.161	5.74453e-87	Epidermis	toe
His2Av.1	3.17216e-90	0.447987	0.744	0.537	2.50537e-86	Epidermis	His2Av
tsh.1	1.00232e-89	0.318855	0.229	0.054	7.91633e-86	Epidermis	tsh
twr.1	7.13547e-87	-0.405815	0.241	0.475	5.63559e-83	Epidermis	twr
CG13427.1	9.64921e-85	0.301795	0.742	0.511	7.62095e-81	Epidermis	CG13427
Scr.1	3.77904e-84	-0.311639	0.043	0.222	2.98469e-80	Epidermis	Scr
pio.1	1.61983e-83	-0.465613	0.094	0.298	1.27934e-79	Epidermis	pio
sens.1	4.45919e-82	-0.248467	0.028	0.192	3.52186e-78	Epidermis	sens
Atf6.1	1.0505e-80	-0.260972	0.043	0.218	8.29684e-77	Epidermis	Atf6
fax.1	1.1409e-80	0.416319	0.861	0.718	9.01083e-77	Epidermis	fax
Antp.1	3.20835e-80	0.524027	0.187	0.038	2.53395e-76	Epidermis	Antp
Hsp83.1	3.411e-80	0.313083	0.409	0.191	2.69401e-76	Epidermis	Hsp83
Tet.1	1.15056e-79	0.549542	0.662	0.442	9.08716e-76	Epidermis	Tet
Act5C.1	2.97733e-79	0.393878	0.725	0.521	2.3515e-75	Epidermis	Act5C
emc.1	3.15438e-79	0.350027	0.497	0.27	2.49133e-75	Epidermis	emc
Cyt-c-p.1	1.19391e-78	0.27893	0.317	0.121	9.42947e-75	Epidermis	Cyt-c-p
NUCB1.1	3.28283e-78	-0.360172	0.161	0.375	2.59278e-74	Epidermis	NUCB1
Spase12.1	4.49229e-77	-0.364634	0.173	0.387	3.54801e-73	Epidermis	Spase12
Pdi.1	8.00722e-77	-0.453634	0.39	0.592	6.3241e-73	Epidermis	Pdi
dap.1	1.31557e-76	0.365343	0.461	0.242	1.03903e-72	Epidermis	dap
sqd.1	4.00567e-76	0.388904	0.8	0.644	3.16368e-72	Epidermis	sqd
CG15743.1	1.78385e-74	-0.248568	0.035	0.193	1.40888e-70	Epidermis	CG15743
DNaseII.1	1.14129e-73	0.198135	0.125	0.012	9.01393e-70	Epidermis	DNaseII
link.1	3.33247e-73	-0.400384	0.323	0.543	2.63199e-69	Epidermis	link
D1.1	1.16391e-72	0.329659	0.499	0.277	9.19254e-69	Epidermis	D1
hth.1	3.36675e-71	0.759213	0.707	0.513	2.65906e-67	Epidermis	hth
tsr.1	2.8841e-70	0.382586	0.668	0.474	2.27786e-66	Epidermis	tsr
14-3-3epsilon.1	2.34668e-69	0.368549	0.733	0.547	1.85341e-65	Epidermis	14-3-3epsilon
CG7872.1	2.95503e-69	-0.270265	0.07	0.24	2.33388e-65	Epidermis	CG7872
ImpL2.1	3.81545e-68	-0.265382	0.085	0.262	3.01344e-64	Epidermis	ImpL2
Imp.1	2.85389e-67	0.390183	0.784	0.623	2.254e-63	Epidermis	Imp
CG1273.1	1.00264e-66	-0.244434	0.043	0.195	7.91883e-63	Epidermis	CG1273
Surf4.1	1.14476e-66	-0.282194	0.118	0.304	9.04133e-63	Epidermis	Surf4
Set.1	4.80673e-66	0.294075	0.372	0.18	3.79636e-62	Epidermis	Set
CG42342.1	1.07241e-65	0.505707	0.383	0.189	8.4699e-62	Epidermis	CG42342
grn.1	1.38334e-65	0.284925	0.21	0.061	1.09256e-61	Epidermis	grn
baf.1	2.0529e-65	0.297347	0.371	0.183	1.62138e-61	Epidermis	baf
awd.1	2.45404e-65	0.301292	0.444	0.244	1.9382e-61	Epidermis	awd
Manf.1	1.05605e-64	-0.382791	0.326	0.523	8.3407e-61	Epidermis	Manf
KdelR.1	1.26156e-64	-0.337295	0.296	0.501	9.96381e-61	Epidermis	KdelR
CG9095.1	2.89606e-64	-0.263264	0.013	0.135	2.28731e-60	Epidermis	CG9095
Calr.1	3.61497e-64	-0.401888	0.822	0.894	2.85511e-60	Epidermis	Calr
vvl.1	3.62714e-64	0.366629	0.408	0.208	2.86471e-60	Epidermis	vvl
CG31808.1	2.54809e-63	-0.213361	0.039	0.183	2.01248e-59	Epidermis	CG31808
bai.1	3.95097e-63	-0.348401	0.312	0.51	3.12048e-59	Epidermis	bai
peb.1	1.34929e-62	0.257199	0.205	0.062	1.06567e-58	Epidermis	peb
dy.1	1.63253e-62	-0.174208	0.004	0.112	1.28938e-58	Epidermis	dy
CHOp24.1	1.9127e-62	-0.334763	0.253	0.448	1.51065e-58	Epidermis	CHOp24
abd-A.1	5.00462e-62	0.189622	0.154	0.033	3.95265e-58	Epidermis	abd-A
akirin.1	5.13144e-61	0.363344	0.775	0.629	4.05281e-57	Epidermis	akirin
CG33169.1	1.12852e-60	-0.225105	0.057	0.207	8.91303e-57	Epidermis	CG33169
CG1943.1	1.40485e-60	0.219607	0.249	0.092	1.10955e-56	Epidermis	CG1943
par-1.1	1.51397e-60	-0.404784	0.203	0.382	1.19573e-56	Epidermis	par-1
p24-1.1	2.45496e-60	-0.293497	0.157	0.339	1.93893e-56	Epidermis	p24-1
CG34398.1	1.71173e-59	-0.239743	0.008	0.116	1.35192e-55	Epidermis	CG34398
ergic53.1	2.23513e-58	-0.297128	0.194	0.38	1.7653e-54	Epidermis	ergic53
Fkbp14.1	3.76613e-57	-0.311678	0.196	0.377	2.97449e-53	Epidermis	Fkbp14
SKIP.1	4.35576e-57	0.357111	0.372	0.193	3.44018e-53	Epidermis	SKIP
CG32276.1	5.67748e-57	-0.367758	0.411	0.579	4.48407e-53	Epidermis	CG32276
CG42806.1	8.06449e-57	0.154236	0.128	0.024	6.36934e-53	Epidermis	CG42806
Su(var)205.1	8.17048e-57	0.287375	0.42	0.237	6.45305e-53	Epidermis	Su(var)205
eca.1	2.97755e-56	-0.273841	0.165	0.345	2.35167e-52	Epidermis	eca
trn.1	3.16381e-56	0.330097	0.466	0.267	2.49878e-52	Epidermis	trn
Trp1.1	1.13399e-54	-0.301923	0.212	0.393	8.95622e-51	Epidermis	Trp1
Pgant6.1	4.43257e-54	-0.184	0.035	0.16	3.50084e-50	Epidermis	Pgant6
CG1142.1	6.25413e-54	0.198358	0.213	0.076	4.93951e-50	Epidermis	CG1142
RhoGAP71E.1	1.26563e-53	0.324506	0.395	0.226	9.99595e-50	Epidermis	RhoGAP71E
Ttd14.1	1.26609e-53	-0.219845	0.082	0.233	9.99955e-50	Epidermis	Ttd14
Sec61gamma.1	1.94485e-53	-0.33139	0.322	0.499	1.53604e-49	Epidermis	Sec61gamma
GILT1.1	3.34008e-53	-0.296035	0.129	0.29	2.63799e-49	Epidermis	GILT1
p23.1	5.21936e-53	0.285599	0.487	0.304	4.12225e-49	Epidermis	p23
cv-c.1	8.00501e-53	-0.938003	0.423	0.564	6.32236e-49	Epidermis	cv-c
CG16791.1	1.86144e-52	0.241797	0.269	0.118	1.47017e-48	Epidermis	CG16791
aqz.1	4.69037e-52	0.361426	0.835	0.713	3.70446e-48	Epidermis	aqz
Map60.1	1.27069e-51	0.179975	0.188	0.062	1.00359e-47	Epidermis	Map60
CNBP.1	1.5692e-51	0.303461	0.771	0.608	1.23936e-47	Epidermis	CNBP
nuf.1	6.11212e-51	-0.314397	0.142	0.3	4.82735e-47	Epidermis	nuf
bnb.1	3.60115e-50	0.315462	0.427	0.252	2.84419e-46	Epidermis	bnb
sel.1	4.1036e-50	-0.177605	0.041	0.163	3.24102e-46	Epidermis	sel
Spase22-23.1	6.04324e-50	-0.276994	0.22	0.394	4.77295e-46	Epidermis	Spase22-23
brk.1	1.26606e-49	-0.225704	0.082	0.225	9.99937e-46	Epidermis	brk
scrt.1	1.65648e-49	0.30786	0.265	0.115	1.30829e-45	Epidermis	scrt
RpS3A.1	2.86854e-49	-0.281552	0.945	0.959	2.26558e-45	Epidermis	RpS3A
Glut4EF.1	5.74676e-49	-0.318563	0.152	0.31	4.53879e-45	Epidermis	Glut4EF
Thor.1	8.4824e-49	-0.225347	0.091	0.237	6.6994e-45	Epidermis	Thor
CG17271.1	1.46143e-48	-0.253192	0.158	0.32	1.15423e-44	Epidermis	CG17271
Spase25.1	2.18732e-48	-0.288923	0.281	0.455	1.72755e-44	Epidermis	Spase25
bowl.1	1.43495e-47	-0.260249	0.173	0.337	1.13333e-43	Epidermis	bowl
slv.1	1.51543e-47	-0.158296	0.033	0.146	1.19689e-43	Epidermis	slv
E(spl)m4-BFM.1	2.92702e-47	0.292247	0.383	0.213	2.31176e-43	Epidermis	E(spl)m4-BFM
insb.1	5.22374e-47	0.19345	0.176	0.059	4.12571e-43	Epidermis	insb
nrm.1	6.26143e-47	0.271514	0.143	0.039	4.94528e-43	Epidermis	nrm
CtBP.1	1.02961e-46	0.278077	0.612	0.445	8.13189e-43	Epidermis	CtBP
Sema5c.1	1.39418e-46	-0.221664	0.078	0.212	1.10113e-42	Epidermis	Sema5c
Lam.1	1.53615e-46	0.269575	0.491	0.323	1.21325e-42	Epidermis	Lam
haf.1	2.91638e-46	-0.209525	0.078	0.214	2.30336e-42	Epidermis	haf
RpL10Ab.1	3.06657e-46	0.271022	0.958	0.894	2.42198e-42	Epidermis	RpL10Ab
Cys.1	6.2847e-46	0.240629	0.721	0.564	4.96365e-42	Epidermis	Cys
Abd-B.1	1.6772e-45	0.226557	0.19	0.069	1.32465e-41	Epidermis	Abd-B
Dl.1	2.7507e-45	0.366107	0.518	0.345	2.1725e-41	Epidermis	Dl
Act57B.1	1.03693e-44	0.211988	0.169	0.057	8.18967e-41	Epidermis	Act57B
Rbfox1.1	2.67191e-44	0.342825	0.507	0.341	2.11028e-40	Epidermis	Rbfox1
sturkopf.1	7.0502e-44	-0.153788	0.032	0.138	5.56825e-40	Epidermis	sturkopf
ATPsynC.1	7.50258e-44	0.27657	0.606	0.451	5.92554e-40	Epidermis	ATPsynC
His4r.1	9.899e-44	0.304822	0.841	0.732	7.81823e-40	Epidermis	His4r
ATP6AP2.1	2.15183e-43	-0.199728	0.101	0.238	1.69952e-39	Epidermis	ATP6AP2
caup.1	5.67801e-43	0.163782	0.108	0.023	4.48449e-39	Epidermis	caup
glo.1	6.32216e-43	0.208513	0.309	0.162	4.99324e-39	Epidermis	glo
CG5021.1	6.93948e-43	-0.169721	0.052	0.168	5.4808e-39	Epidermis	CG5021
RpLP0.1	9.39973e-43	0.268655	0.814	0.7	7.4239e-39	Epidermis	RpLP0
Pde9.1	1.27352e-42	-0.3374	0.016	0.105	1.00583e-38	Epidermis	Pde9
ERp60.1	4.85503e-42	-0.273513	0.24	0.397	3.83451e-38	Epidermis	ERp60
Argk.1	5.23653e-42	0.160933	0.163	0.056	4.13581e-38	Epidermis	Argk
MYPT-75D.1	7.92458e-42	-0.34092	0.147	0.286	6.25884e-38	Epidermis	MYPT-75D
CG8468.1	1.83283e-41	-0.198381	0.053	0.166	1.44757e-37	Epidermis	CG8468
dpy.1	4.32809e-41	-0.255955	0.16	0.308	3.41832e-37	Epidermis	dpy
osp.1	2.71705e-40	-0.211435	0.063	0.177	2.14593e-36	Epidermis	osp
geminin.1	2.74603e-40	0.199166	0.26	0.127	2.16882e-36	Epidermis	geminin
SrpRbeta.1	2.77346e-40	-0.196157	0.109	0.243	2.19048e-36	Epidermis	SrpRbeta
CG9005.1	3.09621e-40	-0.287802	0.181	0.326	2.44539e-36	Epidermis	CG9005
CG42394.1	3.30538e-40	0.193854	0.231	0.105	2.61059e-36	Epidermis	CG42394
Prosap.1	4.43311e-40	-0.598885	0.34	0.471	3.50127e-36	Epidermis	Prosap
Tl.1	5.82032e-40	-0.355678	0.233	0.385	4.59689e-36	Epidermis	Tl
Ran.1	8.22106e-40	0.23549	0.424	0.268	6.49299e-36	Epidermis	Ran
rin.1	1.40816e-39	0.239101	0.389	0.236	1.11217e-35	Epidermis	rin
Mob2.1	2.52488e-39	-0.412064	0.179	0.311	1.99415e-35	Epidermis	Mob2
mnd.1	3.29324e-39	-0.19161	0.038	0.139	2.601e-35	Epidermis	mnd
wb.1	3.86928e-39	0.415931	0.303	0.166	3.05595e-35	Epidermis	wb
trh.1	4.44197e-39	-0.140615	0.052	0.163	3.50827e-35	Epidermis	trh
salm.1	6.47286e-39	0.21708	0.171	0.064	5.11227e-35	Epidermis	salm
stg.1	7.80444e-39	0.230737	0.451	0.287	6.16395e-35	Epidermis	stg
CG8320.1	1.36246e-38	-0.176846	0.08	0.2	1.07607e-34	Epidermis	CG8320
side.1	1.57031e-38	0.29049	0.148	0.051	1.24023e-34	Epidermis	side
Noa36.1	2.15565e-38	-0.150131	0.045	0.148	1.70253e-34	Epidermis	Noa36
Gp93.1	2.44924e-38	-0.27943	0.324	0.472	1.93441e-34	Epidermis	Gp93
Grasp65.1	6.65742e-38	-0.159898	0.056	0.165	5.25803e-34	Epidermis	Grasp65
Sap47.1	1.44789e-37	-0.226264	0.094	0.216	1.14354e-33	Epidermis	Sap47
pigs.1	1.63084e-37	-0.220739	0.079	0.196	1.28804e-33	Epidermis	pigs
RpS15.1	2.02868e-37	-0.243236	0.975	0.982	1.60225e-33	Epidermis	RpS15
Fas3.1	2.71308e-37	-0.470746	0.477	0.614	2.14279e-33	Epidermis	Fas3
Sar1.1	9.05399e-37	-0.242974	0.323	0.477	7.15084e-33	Epidermis	Sar1
SmD2.1	1.70677e-36	0.18197	0.272	0.142	1.34801e-32	Epidermis	SmD2
Pen.1	1.82382e-36	0.159831	0.22	0.102	1.44045e-32	Epidermis	Pen
Jafrac2.1	1.96273e-36	-0.141494	0.043	0.142	1.55016e-32	Epidermis	Jafrac2
SmD3.1	3.48682e-36	0.167607	0.202	0.09	2.75389e-32	Epidermis	SmD3
Toll-6.1	4.16485e-36	0.273345	0.301	0.165	3.2894e-32	Epidermis	Toll-6
bi.1	4.80403e-36	0.184376	0.125	0.039	3.79423e-32	Epidermis	bi
Rcc1.1	5.64893e-36	0.17303	0.222	0.104	4.46153e-32	Epidermis	Rcc1
HnRNP-K.1	1.87024e-35	0.17512	0.261	0.135	1.47711e-31	Epidermis	HnRNP-K
mfas.1	1.93955e-35	-0.171667	0.062	0.169	1.53186e-31	Epidermis	mfas
ZnT86D.1	2.32434e-35	-0.129422	0.033	0.123	1.83577e-31	Epidermis	ZnT86D
RpS20.1	2.42933e-35	0.219124	0.963	0.917	1.91868e-31	Epidermis	RpS20
RpS2.1	3.14955e-35	0.209645	0.978	0.949	2.48751e-31	Epidermis	RpS2
Nph.1	4.39542e-35	0.224282	0.47	0.319	3.4715e-31	Epidermis	Nph
CG33129.1	5.84272e-35	-0.230976	0.267	0.416	4.61458e-31	Epidermis	CG33129
TM9SF2.1	1.20064e-34	-0.191141	0.127	0.254	9.48269e-31	Epidermis	TM9SF2
Unc-115a.1	1.28491e-34	-0.135139	0.035	0.125	1.01482e-30	Epidermis	Unc-115a
Prosbeta2.1	1.32266e-34	0.155979	0.193	0.085	1.04463e-30	Epidermis	Prosbeta2
Fkbp12.1	3.79937e-34	0.24423	0.629	0.491	3.00074e-30	Epidermis	Fkbp12
MFS18.1	4.10864e-34	-0.124593	0.032	0.119	3.245e-30	Epidermis	MFS18
RpL11.1	4.90867e-34	0.232501	0.82	0.735	3.87687e-30	Epidermis	RpL11
Sec23.1	1.67369e-33	-0.133318	0.045	0.14	1.32188e-29	Epidermis	Sec23
skd.1	1.6772e-33	0.233393	0.429	0.283	1.32465e-29	Epidermis	skd
CG42268.1	1.76197e-33	-0.156457	0.049	0.146	1.3916e-29	Epidermis	CG42268
Brd.1	1.8781e-33	0.191273	0.435	0.284	1.48332e-29	Epidermis	Brd
sas.1	2.23783e-33	-0.16613	0.067	0.171	1.76744e-29	Epidermis	sas
Act87E.1	3.14885e-33	0.13075	0.129	0.043	2.48696e-29	Epidermis	Act87E
gro.1	3.78697e-33	0.185003	0.293	0.164	2.99095e-29	Epidermis	gro
Non2.1	3.84805e-33	0.200228	0.348	0.212	3.03919e-29	Epidermis	Non2
pum.1	5.89802e-33	0.475535	0.543	0.433	4.65826e-29	Epidermis	pum
blot.1	8.83044e-33	-0.166427	0.044	0.136	6.97428e-29	Epidermis	blot
rut.1	1.21205e-32	-0.134587	0.029	0.112	9.57274e-29	Epidermis	rut
ATPsynCF6.1	4.30389e-32	0.188189	0.273	0.152	3.39921e-28	Epidermis	ATPsynCF6
Fim.1	4.96384e-32	-0.231284	0.163	0.289	3.92044e-28	Epidermis	Fim
CG1910.1	7.36984e-32	0.211129	0.448	0.307	5.8207e-28	Epidermis	CG1910
Fili.1	8.24734e-32	-0.327278	0.121	0.236	6.51375e-28	Epidermis	Fili
CG8230.1	1.01564e-31	-0.127302	0.046	0.137	8.02149e-28	Epidermis	CG8230
Nnf1a.1	1.06744e-31	0.145268	0.143	0.055	8.43067e-28	Epidermis	Nnf1a
SmD1.1	1.29825e-31	0.146384	0.17	0.073	1.02536e-27	Epidermis	SmD1
Rsf1.1	2.42909e-31	0.186764	0.304	0.178	1.91849e-27	Epidermis	Rsf1
cdc14.1	3.4888e-31	-0.16232	0.074	0.176	2.75545e-27	Epidermis	cdc14
Dp1.1	4.39607e-31	-0.207742	0.237	0.372	3.47201e-27	Epidermis	Dp1
Phs.1	5.03224e-31	0.133987	0.168	0.072	3.97446e-27	Epidermis	Phs
rib.1	7.93732e-31	-0.299156	0.508	0.612	6.26889e-27	Epidermis	rib
Gbeta13F.1	8.68713e-31	0.229619	0.543	0.406	6.8611e-27	Epidermis	Gbeta13F
RpS13.1	9.80563e-31	0.210496	0.888	0.789	7.74449e-27	Epidermis	RpS13
CG11857.1	1.29692e-30	-0.176115	0.132	0.251	1.0243e-26	Epidermis	CG11857
CG2918.1	1.78991e-30	-0.216494	0.191	0.317	1.41367e-26	Epidermis	CG2918
Jupiter.1	1.83866e-30	0.197164	0.427	0.287	1.45217e-26	Epidermis	Jupiter
COX5B.1	2.65877e-30	0.19752	0.341	0.214	2.0999e-26	Epidermis	COX5B
Srp9.1	2.73984e-30	-0.164401	0.11	0.222	2.16393e-26	Epidermis	Srp9
CG5986.1	2.86893e-30	0.144544	0.182	0.084	2.26588e-26	Epidermis	CG5986
CG8306.1	3.46005e-30	-0.201006	0.158	0.28	2.73275e-26	Epidermis	CG8306
mt:ND6.1	7.32005e-30	0.219976	0.489	0.357	5.78137e-26	Epidermis	mt:ND6
Slbp.1	7.38494e-30	0.119121	0.134	0.051	5.83262e-26	Epidermis	Slbp
aurB.1	2.07397e-29	0.161205	0.221	0.115	1.63802e-25	Epidermis	aurB
CadN.1	2.51916e-29	0.167257	0.158	0.067	1.98963e-25	Epidermis	CadN
CG3652.1	4.12231e-29	-0.155119	0.088	0.191	3.2558e-25	Epidermis	CG3652
SrpRalpha.1	5.31047e-29	-0.164027	0.114	0.225	4.19421e-25	Epidermis	SrpRalpha
Cam.1	1.23677e-28	0.147496	0.156	0.068	9.768e-25	Epidermis	Cam
CG1418.1	1.28596e-28	-0.140227	0.074	0.172	1.01565e-24	Epidermis	CG1418
ctp.1	1.71508e-28	0.188557	0.643	0.508	1.35457e-24	Epidermis	ctp
tsu.1	2.16076e-28	0.167273	0.252	0.142	1.70657e-24	Epidermis	tsu
CG31121.1	2.42231e-28	-0.192766	0.158	0.276	1.91314e-24	Epidermis	CG31121
cindr.1	2.53761e-28	-0.245957	0.3	0.43	2.0042e-24	Epidermis	cindr
Mef2.1	2.87246e-28	0.1239	0.141	0.057	2.26867e-24	Epidermis	Mef2
Sec24CD.1	2.88135e-28	-0.126297	0.057	0.147	2.27569e-24	Epidermis	Sec24CD
Parp.1	3.13133e-28	-0.213324	0.125	0.234	2.47313e-24	Epidermis	Parp
RpL13A.1	3.47116e-28	0.184021	0.964	0.918	2.74152e-24	Epidermis	RpL13A
Ggamma1.1	4.36269e-28	0.18255	0.401	0.27	3.44565e-24	Epidermis	Ggamma1
Ufc1.1	5.47804e-28	-0.158318	0.125	0.237	4.32656e-24	Epidermis	Ufc1
Sec22.1	6.32868e-28	-0.137462	0.061	0.152	4.99839e-24	Epidermis	Sec22
mts.1	6.34671e-28	0.193987	0.439	0.306	5.01264e-24	Epidermis	mts
roq.1	8.05977e-28	-0.128284	0.056	0.144	6.36561e-24	Epidermis	roq
COX6B.1	8.62906e-28	0.187602	0.396	0.265	6.81523e-24	Epidermis	COX6B
CG5676.1	1.04283e-27	0.170285	0.253	0.144	8.23626e-24	Epidermis	CG5676
deltaCOP.1	1.19825e-27	-0.1544	0.112	0.218	9.46381e-24	Epidermis	deltaCOP
eIF4A.1	1.26367e-27	0.215143	0.85	0.769	9.98048e-24	Epidermis	eIF4A
pyd.1	1.9542e-27	-0.39878	0.524	0.624	1.54343e-23	Epidermis	pyd
Ibf2.1	6.01376e-27	0.117824	0.14	0.058	4.74967e-23	Epidermis	Ibf2
zetaCOP.1	7.15442e-27	-0.186704	0.171	0.287	5.65056e-23	Epidermis	zetaCOP
Akap200.1	1.18784e-26	0.19778	0.566	0.435	9.38157e-23	Epidermis	Akap200
CG6966.1	1.44746e-26	-0.128059	0.047	0.128	1.1432e-22	Epidermis	CG6966
path.1	1.552e-26	-0.187253	0.175	0.291	1.22577e-22	Epidermis	path
SPoCk.1	1.63034e-26	-0.117809	0.048	0.129	1.28764e-22	Epidermis	SPoCk
dUTPase.1	1.6988e-26	0.141029	0.202	0.104	1.34171e-22	Epidermis	dUTPase
Stt3B.1	2.24554e-26	-0.179763	0.147	0.258	1.77352e-22	Epidermis	Stt3B
ewg.1	2.59387e-26	0.140587	0.157	0.071	2.04864e-22	Epidermis	ewg
CG5746.1	2.99743e-26	0.143534	0.199	0.103	2.36737e-22	Epidermis	CG5746
Bin1.1	3.70089e-26	0.139135	0.187	0.094	2.92297e-22	Epidermis	Bin1
RpS14a.1	3.8701e-26	0.196339	0.808	0.702	3.05661e-22	Epidermis	RpS14a
SF2.1	4.01818e-26	0.177384	0.401	0.274	3.17356e-22	Epidermis	SF2
18w.1	5.98904e-26	-0.202906	0.199	0.315	4.73014e-22	Epidermis	18w
Cpsf6.1	7.65606e-26	0.137685	0.192	0.098	6.04675e-22	Epidermis	Cpsf6
endos.1	8.57153e-26	0.147765	0.217	0.118	6.7698e-22	Epidermis	endos
CG17343.1	1.00356e-25	0.124377	0.151	0.068	7.92616e-22	Epidermis	CG17343
svr.1	1.54954e-25	-0.114053	0.051	0.132	1.22383e-21	Epidermis	svr
vig.1	2.19364e-25	0.156095	0.283	0.172	1.73253e-21	Epidermis	vig
CG31855.1	3.08943e-25	0.111322	0.125	0.05	2.44003e-21	Epidermis	CG31855
Indy.1	4.6842e-25	-0.156538	0.118	0.22	3.69958e-21	Epidermis	Indy
CG11267.1	5.22137e-25	0.165409	0.235	0.134	4.12384e-21	Epidermis	CG11267
Uev1A.1	5.31861e-25	0.124695	0.164	0.079	4.20064e-21	Epidermis	Uev1A
rl.1	6.17905e-25	0.194932	0.335	0.222	4.88021e-21	Epidermis	rl
CG17716.1	7.30248e-25	0.238221	0.161	0.076	5.7675e-21	Epidermis	CG17716
bab2.1	8.41666e-25	-0.199208	0.182	0.293	6.64748e-21	Epidermis	bab2
CG34401.1	8.47439e-25	0.191707	0.386	0.269	6.69307e-21	Epidermis	CG34401
CG9344.1	1.04416e-24	0.129132	0.172	0.085	8.24677e-21	Epidermis	CG9344
RpL18A.1	1.13027e-24	0.180973	0.953	0.876	8.92684e-21	Epidermis	RpL18A
mgl.1	1.22467e-24	-0.259762	0.353	0.478	9.67242e-21	Epidermis	mgl
lolal.1	1.4343e-24	0.202671	0.534	0.413	1.13281e-20	Epidermis	lolal
cdi.1	2.13387e-24	0.262661	0.388	0.272	1.68533e-20	Epidermis	cdi
Ten-a.1	2.34135e-24	0.401708	0.469	0.364	1.8492e-20	Epidermis	Ten-a
kuk.1	2.46842e-24	0.152182	0.289	0.178	1.94956e-20	Epidermis	kuk
RpL8.1	4.14949e-24	-0.200249	0.82	0.857	3.27727e-20	Epidermis	RpL8
d.1	4.39303e-24	-0.148961	0.102	0.197	3.46962e-20	Epidermis	d
Tudor-SN.1	5.93511e-24	-0.147734	0.132	0.235	4.68755e-20	Epidermis	Tudor-SN
RpS17.1	6.19177e-24	0.190108	0.908	0.86	4.89026e-20	Epidermis	RpS17
wnd.1	6.8312e-24	-0.149922	0.072	0.157	5.39528e-20	Epidermis	wnd
sprt.1	7.38925e-24	0.196836	0.238	0.139	5.83603e-20	Epidermis	sprt
Pep.1	7.62896e-24	0.181895	0.636	0.518	6.02535e-20	Epidermis	Pep
NetB.1	7.79354e-24	0.109528	0.104	0.039	6.15533e-20	Epidermis	NetB
ben.1	9.67855e-24	0.130528	0.183	0.094	7.64412e-20	Epidermis	ben
vih.1	1.30886e-23	0.153405	0.249	0.148	1.03374e-19	Epidermis	vih
CG11122.1	1.32754e-23	0.144178	0.222	0.125	1.04849e-19	Epidermis	CG11122
CG9628.1	1.50018e-23	-0.150499	0.063	0.144	1.18484e-19	Epidermis	CG9628
cnc.1	1.59917e-23	-0.156009	0.043	0.115	1.26303e-19	Epidermis	cnc
eEF2.1	1.72825e-23	-0.221604	0.552	0.644	1.36498e-19	Epidermis	eEF2
TfIIS.1	1.9746e-23	0.110608	0.144	0.066	1.55954e-19	Epidermis	TfIIS
Rho1.1	2.13723e-23	0.190006	0.389	0.278	1.68798e-19	Epidermis	Rho1
Smn.1	2.29502e-23	0.0949865	0.105	0.04	1.81261e-19	Epidermis	Smn
Ssb-c31a.1	3.86444e-23	0.114691	0.146	0.068	3.05213e-19	Epidermis	Ssb-c31a
MFS17.1	4.48067e-23	-0.193768	0.115	0.209	3.53883e-19	Epidermis	MFS17
CHES-1-like.1	8.75774e-23	-0.113625	0.056	0.133	6.91686e-19	Epidermis	CHES-1-like
mt:ND2.1	9.02127e-23	0.154458	0.317	0.208	7.125e-19	Epidermis	mt:ND2
eIF4H1.1	9.825e-23	0.17729	0.391	0.276	7.75979e-19	Epidermis	eIF4H1
ATPsyndelta.1	1.14848e-22	0.131831	0.192	0.104	9.07068e-19	Epidermis	ATPsyndelta
HINT1.1	1.38394e-22	0.104658	0.131	0.058	1.09303e-18	Epidermis	HINT1
CG17493.1	1.51995e-22	0.142218	0.22	0.127	1.20046e-18	Epidermis	CG17493
B52.1	1.63256e-22	0.170741	0.437	0.318	1.2894e-18	Epidermis	B52
Rac2.1	2.23151e-22	-0.19667	0.203	0.312	1.76244e-18	Epidermis	Rac2
Bap60.1	3.67936e-22	0.119847	0.175	0.091	2.90596e-18	Epidermis	Bap60
RpS19a.1	3.94386e-22	0.178921	0.862	0.779	3.11486e-18	Epidermis	RpS19a
corn.1	4.85481e-22	0.0976289	0.116	0.049	3.83433e-18	Epidermis	corn
pnt.1	5.13584e-22	0.15022	0.201	0.112	4.05629e-18	Epidermis	pnt
wech.1	5.19162e-22	0.155791	0.289	0.185	4.10034e-18	Epidermis	wech
CG1840.1	6.80913e-22	-0.109058	0.062	0.14	5.37785e-18	Epidermis	CG1840
Inx2.1	7.28779e-22	-0.226804	0.542	0.632	5.75589e-18	Epidermis	Inx2
Gug.1	9.11603e-22	0.187429	0.46	0.346	7.19984e-18	Epidermis	Gug
CG44838.1	1.27726e-21	0.118591	0.169	0.087	1.00878e-17	Epidermis	CG44838
Vdup1.1	1.39318e-21	-0.0971634	0.039	0.105	1.10033e-17	Epidermis	Vdup1
Fas2.1	2.25615e-21	0.289571	0.458	0.346	1.78191e-17	Epidermis	Fas2
ReepB.1	2.40523e-21	-0.170473	0.195	0.299	1.89965e-17	Epidermis	ReepB
Arc1.1	2.64074e-21	-0.111459	0.067	0.145	2.08566e-17	Epidermis	Arc1
dally.1	2.80346e-21	0.223505	0.306	0.205	2.21417e-17	Epidermis	dally
RpS8.1	3.70797e-21	0.16074	0.967	0.937	2.92856e-17	Epidermis	RpS8
Rpb11.1	3.98242e-21	0.105901	0.13	0.06	3.14531e-17	Epidermis	Rpb11
CG2767.1	4.36364e-21	-0.0973949	0.045	0.114	3.4464e-17	Epidermis	CG2767
uif.1	5.16268e-21	-0.150937	0.094	0.178	4.07748e-17	Epidermis	uif
prod.1	5.40039e-21	0.109022	0.147	0.072	4.26523e-17	Epidermis	prod
fzr.1	5.56761e-21	-0.134282	0.122	0.215	4.3973e-17	Epidermis	fzr
SkpA.1	5.98609e-21	0.157372	0.349	0.241	4.72781e-17	Epidermis	SkpA
Evi5.1	8.05596e-21	-0.120915	0.069	0.146	6.3626e-17	Epidermis	Evi5
Rpn11.1	9.32327e-21	0.105932	0.131	0.061	7.36352e-17	Epidermis	Rpn11
beta'COP.1	9.52354e-21	-0.10957	0.085	0.168	7.5217e-17	Epidermis	beta'COP
mew.1	1.13573e-20	-0.179214	0.157	0.253	8.96996e-17	Epidermis	mew
yps.1	1.26547e-20	0.143694	0.31	0.207	9.99469e-17	Epidermis	yps
14-3-3zeta.1	1.31736e-20	0.201602	0.679	0.587	1.04045e-16	Epidermis	14-3-3zeta
mt:CoIII.1	1.42912e-20	0.199405	0.983	0.969	1.12872e-16	Epidermis	mt:CoIII
mam.1	1.64635e-20	-0.169144	0.18	0.281	1.30029e-16	Epidermis	mam
eEF1beta.1	1.65214e-20	0.165434	0.669	0.564	1.30486e-16	Epidermis	eEF1beta
HP1b.1	1.67789e-20	0.0908562	0.107	0.045	1.3252e-16	Epidermis	HP1b
fok.1	1.86264e-20	-0.117832	0.068	0.145	1.47111e-16	Epidermis	fok
cact.1	2.13423e-20	-0.112078	0.071	0.148	1.68561e-16	Epidermis	cact
Tre1.1	2.27712e-20	-0.11201	0.066	0.141	1.79847e-16	Epidermis	Tre1
SmE.1	2.49172e-20	0.151295	0.244	0.152	1.96796e-16	Epidermis	SmE
Trim9.1	2.60754e-20	0.114216	0.116	0.051	2.05944e-16	Epidermis	Trim9
chic.1	2.96511e-20	0.189039	0.625	0.514	2.34185e-16	Epidermis	chic
Pkn.1	3.02378e-20	-0.117114	0.07	0.146	2.38818e-16	Epidermis	Pkn
Pp1-87B.1	4.53309e-20	0.146678	0.331	0.227	3.58024e-16	Epidermis	Pp1-87B
CG14464.1	5.08158e-20	0.145697	0.253	0.16	4.01343e-16	Epidermis	CG14464
zfh1.1	5.19262e-20	0.0985751	0.114	0.05	4.10113e-16	Epidermis	zfh1
mRpL27.1	6.2234e-20	0.101254	0.116	0.052	4.91524e-16	Epidermis	mRpL27
bel.1	6.56191e-20	0.162987	0.508	0.401	5.1826e-16	Epidermis	bel
sau.1	7.6041e-20	-0.102728	0.064	0.138	6.00572e-16	Epidermis	sau
mt:CoII.1	9.52142e-20	0.161801	0.988	0.978	7.52002e-16	Epidermis	mt:CoII
CG3408.1	9.76046e-20	0.0898253	0.101	0.041	7.70881e-16	Epidermis	CG3408
l(3)neo38.1	1.39251e-19	0.181901	0.669	0.575	1.0998e-15	Epidermis	l(3)neo38
mira.1	1.46152e-19	0.122319	0.152	0.079	1.15431e-15	Epidermis	mira
Sec63.1	1.56083e-19	-0.164558	0.185	0.281	1.23275e-15	Epidermis	Sec63
Dak1.1	2.0115e-19	-0.125278	0.098	0.18	1.58868e-15	Epidermis	Dak1
Rpb5.1	2.06372e-19	0.0993723	0.131	0.063	1.62993e-15	Epidermis	Rpb5
Eb1.1	2.07175e-19	0.146732	0.358	0.252	1.63627e-15	Epidermis	Eb1
Uba2.1	2.22621e-19	0.105888	0.146	0.075	1.75826e-15	Epidermis	Uba2
CG42232.1	2.30279e-19	0.0998419	0.133	0.064	1.81875e-15	Epidermis	CG42232
CG10005.1	3.10545e-19	-0.109002	0.07	0.143	2.45268e-15	Epidermis	CG10005
eIF4G1.1	4.93729e-19	-0.193621	0.331	0.429	3.89947e-15	Epidermis	eIF4G1
CG7029.1	5.17018e-19	-0.0992248	0.062	0.133	4.08341e-15	Epidermis	CG7029
SNF4Agamma.1	5.24259e-19	-0.157774	0.088	0.165	4.1406e-15	Epidermis	SNF4Agamma
RpS6.1	5.40306e-19	0.16244	0.839	0.77	4.26734e-15	Epidermis	RpS6
clu.1	6.59834e-19	0.0972204	0.129	0.063	5.21137e-15	Epidermis	clu
CG3436.1	6.66389e-19	0.0941783	0.124	0.059	5.26314e-15	Epidermis	CG3436
comm2.1	8.23441e-19	0.111069	0.14	0.071	6.50353e-15	Epidermis	comm2
fwe.1	8.77219e-19	-0.119591	0.111	0.195	6.92828e-15	Epidermis	fwe
CG8149.1	9.11621e-19	0.10773	0.171	0.094	7.19998e-15	Epidermis	CG8149
Psi.1	9.39214e-19	0.125684	0.209	0.126	7.41791e-15	Epidermis	Psi
Bgb.1	9.49738e-19	0.0944623	0.121	0.057	7.50103e-15	Epidermis	Bgb
ATPsynF.1	9.81204e-19	0.149053	0.311	0.213	7.74955e-15	Epidermis	ATPsynF
luna.1	1.02816e-18	-0.433103	0.437	0.514	8.12042e-15	Epidermis	luna
smal.1	1.22589e-18	0.121221	0.197	0.115	9.68206e-15	Epidermis	smal
CG17202.1	1.28373e-18	0.0983989	0.125	0.061	1.01389e-14	Epidermis	CG17202
Rap1.1	1.29143e-18	0.161149	0.395	0.291	1.01997e-14	Epidermis	Rap1
crb.1	1.3286e-18	-0.180318	0.267	0.369	1.04933e-14	Epidermis	crb
Nlp.1	1.36441e-18	0.160652	0.51	0.404	1.07761e-14	Epidermis	Nlp
REPTOR-BP.1	1.37706e-18	0.110181	0.144	0.074	1.0876e-14	Epidermis	REPTOR-BP
Sem1.1	2.11119e-18	0.116067	0.17	0.095	1.66742e-14	Epidermis	Sem1
Ufm1.1	2.39313e-18	-0.118871	0.087	0.163	1.89009e-14	Epidermis	Ufm1
CG12384.1	2.778e-18	-0.148411	0.189	0.285	2.19407e-14	Epidermis	CG12384
mtgo.1	3.22923e-18	-0.209395	0.236	0.333	2.55045e-14	Epidermis	mtgo
CG9911.1	3.57265e-18	-0.0975092	0.063	0.132	2.82168e-14	Epidermis	CG9911
loj.1	3.75654e-18	-0.115383	0.107	0.189	2.96691e-14	Epidermis	loj
HmgZ.1	3.81265e-18	0.188363	0.717	0.618	3.01123e-14	Epidermis	HmgZ
sca.1	4.08896e-18	0.108814	0.122	0.059	3.22946e-14	Epidermis	sca
Cad87A.1	4.57983e-18	-0.148021	0.12	0.202	3.61715e-14	Epidermis	Cad87A
Dr.1	6.66908e-18	-0.112476	0.061	0.129	5.26724e-14	Epidermis	Dr
N.1	8.24045e-18	-0.2815	0.663	0.732	6.50831e-14	Epidermis	N
CG32767.1	8.26903e-18	0.155217	0.339	0.241	6.53088e-14	Epidermis	CG32767
Pvr.1	8.30641e-18	-0.143123	0.118	0.2	6.56041e-14	Epidermis	Pvr
Sema2a.1	8.75232e-18	-0.139455	0.167	0.258	6.91258e-14	Epidermis	Sema2a
CG8289.1	9.64327e-18	0.125575	0.242	0.155	7.61625e-14	Epidermis	CG8289
BobA.1	1.03425e-17	0.136948	0.484	0.364	8.16851e-14	Epidermis	BobA
wac.1	1.08153e-17	0.0872104	0.114	0.053	8.54195e-14	Epidermis	wac
Catsup.1	1.11821e-17	-0.122276	0.12	0.203	8.83161e-14	Epidermis	Catsup
COX8.1	1.30997e-17	0.146805	0.396	0.294	1.03461e-13	Epidermis	COX8
ATPsynG.1	1.53064e-17	0.164896	0.454	0.353	1.2089e-13	Epidermis	ATPsynG
Rtnl1.1	1.83121e-17	-0.181045	0.395	0.49	1.44629e-13	Epidermis	Rtnl1
Traf4.1	1.99604e-17	0.114881	0.165	0.093	1.57647e-13	Epidermis	Traf4
RnrS.1	2.01326e-17	0.0865342	0.118	0.056	1.59007e-13	Epidermis	RnrS
Nedd8.1	2.22833e-17	0.0880599	0.11	0.051	1.75994e-13	Epidermis	Nedd8
chinmo.1	2.49489e-17	0.158766	0.148	0.079	1.97046e-13	Epidermis	chinmo
SmB.1	2.87982e-17	0.135117	0.334	0.237	2.27448e-13	Epidermis	SmB
bic.1	3.00341e-17	0.142192	0.497	0.39	2.37209e-13	Epidermis	bic
Ostgamma.1	3.27942e-17	-0.134475	0.169	0.26	2.59009e-13	Epidermis	Ostgamma
RpL38.1	3.36071e-17	-0.200737	0.88	0.899	2.65429e-13	Epidermis	RpL38
goe.1	3.36482e-17	-0.115837	0.061	0.126	2.65753e-13	Epidermis	goe
pnut.1	3.57319e-17	0.0936754	0.132	0.067	2.82211e-13	Epidermis	pnut
Gale.1	3.5907e-17	-0.0793322	0.042	0.1	2.83594e-13	Epidermis	Gale
Yif1.1	3.69611e-17	-0.0939934	0.066	0.133	2.91919e-13	Epidermis	Yif1
Srrm234.1	3.97707e-17	0.112893	0.189	0.112	3.14109e-13	Epidermis	Srrm234
fj.1	4.25162e-17	0.169941	0.325	0.229	3.35793e-13	Epidermis	fj
snRNP-U1-C.1	4.58002e-17	0.12384	0.176	0.103	3.6173e-13	Epidermis	snRNP-U1-C
mt:Cyt-b.1	4.95673e-17	0.193879	0.908	0.867	3.91483e-13	Epidermis	mt:Cyt-b
eEF5.1	5.1124e-17	-0.170966	0.906	0.926	4.03777e-13	Epidermis	eEF5
COX5A.1	5.86348e-17	0.148072	0.342	0.248	4.63097e-13	Epidermis	COX5A
RpL39.1	5.98507e-17	-0.257001	0.899	0.91	4.72701e-13	Epidermis	RpL39
rump.1	5.99047e-17	0.119785	0.222	0.14	4.73127e-13	Epidermis	rump
Hrb98DE.1	6.68206e-17	0.133789	0.422	0.318	5.27749e-13	Epidermis	Hrb98DE
RpS24.1	7.21732e-17	0.145554	0.88	0.804	5.70024e-13	Epidermis	RpS24
scf.1	7.49823e-17	-0.157227	0.12	0.2	5.92211e-13	Epidermis	scf
wol.1	7.64256e-17	-0.099534	0.078	0.148	6.0361e-13	Epidermis	wol
eff.1	8.50099e-17	0.156515	0.588	0.492	6.71408e-13	Epidermis	eff
Acsl.1	8.66132e-17	-0.0879869	0.052	0.113	6.84071e-13	Epidermis	Acsl
Mcm7.1	8.68608e-17	0.0817552	0.118	0.057	6.86027e-13	Epidermis	Mcm7
Arpc3A.1	9.24226e-17	0.0964125	0.152	0.083	7.29954e-13	Epidermis	Arpc3A
epsilonCOP.1	9.59581e-17	-0.118757	0.125	0.207	7.57877e-13	Epidermis	epsilonCOP
M1BP.1	9.69132e-17	0.0991831	0.154	0.085	7.6542e-13	Epidermis	M1BP
Aos1.1	1.00879e-16	0.0883303	0.128	0.065	7.96744e-13	Epidermis	Aos1
lark.1	1.14685e-16	0.13435	0.269	0.183	9.05784e-13	Epidermis	lark
Pal1.1	1.1756e-16	-0.109622	0.107	0.184	9.28487e-13	Epidermis	Pal1
olf413.1	1.45307e-16	0.105759	0.152	0.084	1.14763e-12	Epidermis	olf413
Kr-h2.1	1.55064e-16	-0.114013	0.117	0.196	1.2247e-12	Epidermis	Kr-h2
XNP.1	1.66747e-16	0.0918544	0.125	0.064	1.31697e-12	Epidermis	XNP
RpL37A.1	1.98694e-16	0.151585	0.934	0.893	1.56929e-12	Epidermis	RpL37A
SmF.1	1.99557e-16	0.10292	0.152	0.085	1.5761e-12	Epidermis	SmF
LBR.1	2.11613e-16	0.0804741	0.101	0.046	1.67132e-12	Epidermis	LBR
Ptp99A.1	2.16912e-16	0.178429	0.178	0.105	1.71317e-12	Epidermis	Ptp99A
bbc.1	2.39793e-16	-0.106945	0.098	0.172	1.89388e-12	Epidermis	bbc
east.1	2.49631e-16	0.114655	0.217	0.137	1.97159e-12	Epidermis	east
Trx-2.1	2.72742e-16	0.126337	0.26	0.174	2.15412e-12	Epidermis	Trx-2
COX4.1	3.68497e-16	0.146197	0.385	0.291	2.91039e-12	Epidermis	COX4
Phf5a.1	3.95692e-16	0.119323	0.203	0.126	3.12518e-12	Epidermis	Phf5a
Sirup.1	3.98736e-16	0.107966	0.135	0.072	3.14921e-12	Epidermis	Sirup
SC35.1	4.3199e-16	0.147505	0.403	0.308	3.41186e-12	Epidermis	SC35
garz.1	4.62913e-16	-0.0807584	0.049	0.107	3.65608e-12	Epidermis	garz
Caf1-55.1	6.52197e-16	0.087883	0.127	0.066	5.15105e-12	Epidermis	Caf1-55
CG3732.1	8.73393e-16	0.0813019	0.108	0.052	6.89805e-12	Epidermis	CG3732
Arf102F.1	9.13019e-16	-0.134802	0.209	0.3	7.21103e-12	Epidermis	Arf102F
slp1.1	9.64072e-16	-0.11167	0.083	0.152	7.61424e-12	Epidermis	slp1
mip40.1	1.02747e-15	0.0920639	0.125	0.065	8.11497e-12	Epidermis	mip40
Cdk1.1	1.10436e-15	0.0977933	0.171	0.1	8.7222e-12	Epidermis	Cdk1
U2af38.1	1.19634e-15	0.0865364	0.117	0.059	9.44869e-12	Epidermis	U2af38
CG7523.1	1.1968e-15	0.0783658	0.103	0.049	9.45229e-12	Epidermis	CG7523
CG6398.1	1.24556e-15	-0.150227	0.199	0.285	9.8374e-12	Epidermis	CG6398
Sod2.1	1.2634e-15	0.0846756	0.116	0.059	9.97833e-12	Epidermis	Sod2
CG9705.1	1.28752e-15	0.0770547	0.1	0.047	1.01688e-11	Epidermis	CG9705
Inx3.1	1.29678e-15	-0.176079	0.447	0.537	1.0242e-11	Epidermis	Inx3
Det.1	1.37784e-15	0.0830269	0.111	0.055	1.08822e-11	Epidermis	Det
Pp4-19C.1	1.56939e-15	0.0730456	0.102	0.048	1.2395e-11	Epidermis	Pp4-19C
Ntf-2.1	1.771e-15	0.121625	0.227	0.148	1.39873e-11	Epidermis	Ntf-2
cic.1	2.20919e-15	-0.190774	0.326	0.415	1.74482e-11	Epidermis	cic
LSm3.1	2.37176e-15	0.0813971	0.112	0.056	1.87321e-11	Epidermis	LSm3
puc.1	2.48036e-15	-0.14164	0.137	0.215	1.95899e-11	Epidermis	puc
Bap55.1	2.70811e-15	0.0877699	0.135	0.073	2.13886e-11	Epidermis	Bap55
nrv2.1	3.18368e-15	0.134386	0.366	0.274	2.51447e-11	Epidermis	nrv2
Vha100-1.1	3.2183e-15	-0.0731045	0.045	0.1	2.54181e-11	Epidermis	Vha100-1
ND-ACP.1	3.40646e-15	0.107331	0.165	0.097	2.69042e-11	Epidermis	ND-ACP
CG9135.1	3.60732e-15	0.0940156	0.155	0.089	2.84906e-11	Epidermis	CG9135
ArfGAP3.1	4.00042e-15	-0.0845849	0.063	0.125	3.15953e-11	Epidermis	ArfGAP3
Hrb27C.1	4.06897e-15	0.164463	0.765	0.702	3.21367e-11	Epidermis	Hrb27C
mago.1	4.08546e-15	0.108946	0.215	0.139	3.2267e-11	Epidermis	mago
Cirl.1	4.52579e-15	-0.168154	0.311	0.402	3.57447e-11	Epidermis	Cirl
pros.1	4.85889e-15	0.0899755	0.127	0.067	3.83755e-11	Epidermis	pros
trx.1	6.24146e-15	0.139377	0.357	0.266	4.9295e-11	Epidermis	trx
babos.1	7.23302e-15	0.0936936	0.141	0.079	5.71264e-11	Epidermis	babos
shv.1	7.72939e-15	-0.0972048	0.085	0.152	6.10467e-11	Epidermis	shv
Cpr.1	8.34657e-15	-0.0986771	0.099	0.169	6.59212e-11	Epidermis	Cpr
RpS27.1	8.58702e-15	-0.180499	0.93	0.941	6.78203e-11	Epidermis	RpS27
Ubc2.1	8.60577e-15	0.084636	0.12	0.063	6.79683e-11	Epidermis	Ubc2
borr.1	1.0019e-14	0.0849515	0.136	0.075	7.91299e-11	Epidermis	borr
ATPsynD.1	1.02967e-14	0.118673	0.222	0.146	8.13232e-11	Epidermis	ATPsynD
ND-13A.1	1.21702e-14	0.0930111	0.135	0.075	9.61199e-11	Epidermis	ND-13A
ATPsynE.1	1.21968e-14	0.13206	0.291	0.209	9.63305e-11	Epidermis	ATPsynE
Galphai.1	1.30485e-14	0.116876	0.326	0.238	1.03057e-10	Epidermis	Galphai
CG13887.1	1.30591e-14	-0.117654	0.155	0.235	1.03141e-10	Epidermis	CG13887
sick.1	1.33506e-14	-0.14241	0.141	0.216	1.05443e-10	Epidermis	sick
bun.1	1.34129e-14	-0.221968	0.314	0.398	1.05935e-10	Epidermis	bun
CG3625.1	1.39563e-14	0.113928	0.236	0.158	1.10227e-10	Epidermis	CG3625
Ref1.1	1.4068e-14	0.130019	0.296	0.213	1.11109e-10	Epidermis	Ref1
Vha16-1.1	1.42548e-14	-0.159901	0.38	0.469	1.12585e-10	Epidermis	Vha16-1
Caf1-180.1	1.45375e-14	0.0980316	0.144	0.083	1.14817e-10	Epidermis	Caf1-180
ed.1	1.51154e-14	-0.285688	0.611	0.666	1.19381e-10	Epidermis	ed
CG7630.1	1.62578e-14	0.136474	0.377	0.288	1.28404e-10	Epidermis	CG7630
chrb.1	1.71124e-14	-0.274417	0.33	0.411	1.35153e-10	Epidermis	chrb
Sps1.1	1.71788e-14	0.105318	0.203	0.13	1.35678e-10	Epidermis	Sps1
Rab6.1	1.84209e-14	-0.114792	0.13	0.205	1.45488e-10	Epidermis	Rab6
CG5446.1	1.96227e-14	0.0771975	0.102	0.051	1.5498e-10	Epidermis	CG5446
Gbs-70E.1	2.20275e-14	-0.145568	0.178	0.26	1.73973e-10	Epidermis	Gbs-70E
klu.1	2.37482e-14	0.0946405	0.112	0.058	1.87563e-10	Epidermis	klu
CG32066.1	2.42102e-14	-0.127133	0.133	0.206	1.91212e-10	Epidermis	CG32066
CG32850.1	2.52159e-14	0.0820604	0.121	0.065	1.99155e-10	Epidermis	CG32850
Top2.1	2.62266e-14	0.0908114	0.169	0.102	2.07138e-10	Epidermis	Top2
CG33303.1	3.24744e-14	-0.124429	0.18	0.261	2.56483e-10	Epidermis	CG33303
pzg.1	3.29125e-14	0.101444	0.191	0.12	2.59943e-10	Epidermis	pzg
snf.1	3.51251e-14	0.0983892	0.148	0.086	2.77418e-10	Epidermis	snf
CG32369.1	3.94028e-14	0.109598	0.108	0.056	3.11204e-10	Epidermis	CG32369
HP5.1	4.22819e-14	0.0939866	0.136	0.076	3.33943e-10	Epidermis	HP5
Der-1.1	4.4347e-14	-0.0952056	0.092	0.158	3.50252e-10	Epidermis	Der-1
sog.1	4.90135e-14	-0.207854	0.133	0.205	3.87109e-10	Epidermis	sog
Amun.1	5.56779e-14	0.109415	0.251	0.173	4.39744e-10	Epidermis	Amun
HP4.1	5.68801e-14	0.108683	0.22	0.146	4.49239e-10	Epidermis	HP4
UQCR-Q.1	5.90575e-14	0.123808	0.321	0.237	4.66436e-10	Epidermis	UQCR-Q
CG31998.1	7.04814e-14	-0.123099	0.161	0.238	5.56662e-10	Epidermis	CG31998
aop.1	7.52779e-14	0.252136	0.545	0.456	5.94545e-10	Epidermis	aop
vig2.1	7.60243e-14	0.111953	0.227	0.153	6.0044e-10	Epidermis	vig2
unc-119.1	7.78336e-14	0.0711381	0.101	0.05	6.1473e-10	Epidermis	unc-119
FoxK.1	7.91851e-14	0.0812975	0.112	0.059	6.25404e-10	Epidermis	FoxK
UQCR-14.1	8.05251e-14	0.137	0.307	0.226	6.35987e-10	Epidermis	UQCR-14
Pcyt1.1	8.1764e-14	-0.0781069	0.059	0.116	6.45772e-10	Epidermis	Pcyt1
mt:ND3.1	8.83037e-14	0.136339	0.542	0.452	6.97423e-10	Epidermis	mt:ND3
levy.1	9.19854e-14	0.126208	0.339	0.255	7.26501e-10	Epidermis	levy
UQCR-11.1	9.53052e-14	0.139181	0.395	0.31	7.52721e-10	Epidermis	UQCR-11
eIF1.1	9.57399e-14	0.132163	0.45	0.356	7.56154e-10	Epidermis	eIF1
Prosbeta5.1	9.84414e-14	0.0846243	0.138	0.079	7.7749e-10	Epidermis	Prosbeta5
betaTub60D.1	1.00004e-13	0.0880478	0.105	0.053	7.89834e-10	Epidermis	betaTub60D
ksh.1	1.00553e-13	-0.0967893	0.08	0.142	7.94166e-10	Epidermis	ksh
kuz.1	1.12179e-13	0.223551	0.479	0.407	8.85989e-10	Epidermis	kuz
fs(1)h.1	1.12573e-13	0.148207	0.579	0.496	8.89102e-10	Epidermis	fs(1)h
CG8677.1	1.38897e-13	0.117317	0.269	0.19	1.09701e-09	Epidermis	CG8677
SppL.1	1.40471e-13	0.0781989	0.123	0.067	1.10944e-09	Epidermis	SppL
comm.1	1.42356e-13	0.0889294	0.128	0.071	1.12432e-09	Epidermis	comm
CG8188.1	1.42934e-13	0.0754796	0.106	0.055	1.12889e-09	Epidermis	CG8188
Non1.1	1.44683e-13	0.120025	0.341	0.256	1.14271e-09	Epidermis	Non1
lva.1	1.46098e-13	-0.076361	0.058	0.114	1.15388e-09	Epidermis	lva
Prosalpha7.1	1.76092e-13	0.0873266	0.14	0.081	1.39077e-09	Epidermis	Prosalpha7
RpL13.1	1.78486e-13	0.132908	0.917	0.849	1.40968e-09	Epidermis	RpL13
Chrac-16.1	1.88871e-13	0.127676	0.332	0.249	1.4917e-09	Epidermis	Chrac-16
kri.1	1.93047e-13	-0.0753691	0.051	0.103	1.52468e-09	Epidermis	kri
OstDelta.1	1.98974e-13	-0.116631	0.158	0.234	1.5715e-09	Epidermis	OstDelta
CG32428.1	2.04946e-13	0.101126	0.168	0.104	1.61866e-09	Epidermis	CG32428
CaBP1.1	2.74882e-13	-0.163225	0.319	0.397	2.17102e-09	Epidermis	CaBP1
shn.1	2.81797e-13	-0.132977	0.135	0.205	2.22563e-09	Epidermis	shn
Fkbp39.1	2.8912e-13	0.132	0.414	0.327	2.28347e-09	Epidermis	Fkbp39
Ubi-p63E.1	2.98649e-13	0.127062	0.376	0.291	2.35873e-09	Epidermis	Ubi-p63E
TM9SF3.1	3.00479e-13	-0.0857343	0.072	0.13	2.37318e-09	Epidermis	TM9SF3
CSN7.1	3.28982e-13	0.0701874	0.104	0.054	2.5983e-09	Epidermis	CSN7
Eip63E.1	4.23019e-13	-0.182429	0.254	0.328	3.341e-09	Epidermis	Eip63E
Pgant9.1	4.39689e-13	-0.187714	0.087	0.147	3.47266e-09	Epidermis	Pgant9
CG8312.1	4.60942e-13	0.112934	0.194	0.126	3.64052e-09	Epidermis	CG8312
mt:ATPase6.1	4.61538e-13	0.134128	0.812	0.739	3.64523e-09	Epidermis	mt:ATPase6
Ocho.1	4.74937e-13	0.127583	0.491	0.397	3.75105e-09	Epidermis	Ocho
E(spl)malpha-BFM.1	5.07402e-13	0.135659	0.286	0.206	4.00746e-09	Epidermis	E(spl)malpha-BFM
kis.1	5.62925e-13	0.139613	0.493	0.407	4.44598e-09	Epidermis	kis
lig.1	6.11475e-13	0.0942607	0.195	0.127	4.82943e-09	Epidermis	lig
CG10395.1	6.31218e-13	0.0927201	0.133	0.077	4.98536e-09	Epidermis	CG10395
Sap30.1	7.20616e-13	0.0813424	0.119	0.066	5.69142e-09	Epidermis	Sap30
ckn.1	7.4597e-13	-0.132917	0.186	0.262	5.89167e-09	Epidermis	ckn
sta.1	7.60638e-13	0.128863	0.936	0.906	6.00752e-09	Epidermis	sta
CG9922.1	7.80924e-13	0.0908017	0.149	0.09	6.16774e-09	Epidermis	CG9922
Nxt1.1	8.65919e-13	0.0934061	0.15	0.091	6.83903e-09	Epidermis	Nxt1
RpS9.1	9.70112e-13	0.123836	0.961	0.932	7.66195e-09	Epidermis	RpS9
mirr.1	1.07842e-12	0.0938482	0.158	0.096	8.51737e-09	Epidermis	mirr
roh.1	1.09164e-12	0.115618	0.276	0.2	8.62175e-09	Epidermis	roh
RhoGAP93B.1	1.14264e-12	0.0980016	0.164	0.103	9.02454e-09	Epidermis	RhoGAP93B
Tango1.1	1.17827e-12	-0.101355	0.116	0.182	9.30595e-09	Epidermis	Tango1
cpo.1	1.49915e-12	-0.151148	0.182	0.256	1.18403e-08	Epidermis	cpo
heph.1	1.55755e-12	-0.182108	0.319	0.396	1.23015e-08	Epidermis	heph
CG10077.1	1.58427e-12	-0.136981	0.203	0.277	1.25126e-08	Epidermis	CG10077
l(3)80Fg.1	1.59513e-12	-0.100383	0.078	0.136	1.25983e-08	Epidermis	l(3)80Fg
Dsp1.1	1.76583e-12	0.109299	0.584	0.49	1.39465e-08	Epidermis	Dsp1
Jasper.1	1.76641e-12	0.0745812	0.135	0.079	1.39511e-08	Epidermis	Jasper
Acf.1	1.94319e-12	0.0726438	0.1	0.052	1.53473e-08	Epidermis	Acf
U2af50.1	2.38466e-12	0.0900305	0.186	0.121	1.8834e-08	Epidermis	U2af50
Roc1a.1	2.55143e-12	0.130374	0.39	0.309	2.01512e-08	Epidermis	Roc1a
ATPsyngamma.1	2.55521e-12	0.0905278	0.176	0.113	2.01811e-08	Epidermis	ATPsyngamma
crol.1	3.17175e-12	0.116227	0.365	0.283	2.50505e-08	Epidermis	crol
P58IPK.1	3.46035e-12	-0.0779161	0.067	0.121	2.73298e-08	Epidermis	P58IPK
Oatp74D.1	3.82442e-12	-0.203793	0.163	0.229	3.02053e-08	Epidermis	Oatp74D
RhoGEF2.1	4.89652e-12	0.0825677	0.16	0.1	3.86728e-08	Epidermis	RhoGEF2
Gli.1	5.33104e-12	-0.0900962	0.126	0.193	4.21045e-08	Epidermis	Gli
RpL17.1	5.65297e-12	-0.144878	0.923	0.921	4.46472e-08	Epidermis	RpL17
CG3224.1	6.02745e-12	0.0737329	0.109	0.06	4.76048e-08	Epidermis	CG3224
CG6115.1	6.72427e-12	0.0720085	0.103	0.056	5.31083e-08	Epidermis	CG6115
msb1l.1	7.06071e-12	0.0679932	0.11	0.061	5.57655e-08	Epidermis	msb1l
Rpn12.1	7.30002e-12	0.0756692	0.118	0.067	5.76556e-08	Epidermis	Rpn12
ds.1	8.38387e-12	-0.116044	0.186	0.26	6.62158e-08	Epidermis	ds
CG12391.1	9.18864e-12	0.0765841	0.112	0.063	7.25719e-08	Epidermis	CG12391
Mob4.1	9.25816e-12	0.0808049	0.142	0.086	7.3121e-08	Epidermis	Mob4
Snr1.1	1.18845e-11	0.0814448	0.141	0.086	9.38638e-08	Epidermis	Snr1
Nuak1.1	1.22662e-11	0.0761378	0.131	0.078	9.68788e-08	Epidermis	Nuak1
GMF.1	1.39801e-11	0.0788052	0.141	0.086	1.10415e-07	Epidermis	GMF
mnb.1	1.50105e-11	0.111587	0.332	0.254	1.18553e-07	Epidermis	mnb
RpL37a.1	1.60714e-11	-0.137671	0.932	0.938	1.26932e-07	Epidermis	RpL37a
CG32267.1	1.66221e-11	0.0859928	0.122	0.072	1.31281e-07	Epidermis	CG32267
zld.1	1.87198e-11	0.115833	0.282	0.209	1.47849e-07	Epidermis	zld
CG6617.1	1.96941e-11	0.0801286	0.13	0.078	1.55544e-07	Epidermis	CG6617
bnl.1	2.04912e-11	-0.160007	0.165	0.235	1.61839e-07	Epidermis	bnl
CG33774.1	2.1624e-11	-0.0897623	0.108	0.169	1.70787e-07	Epidermis	CG33774
RpS30.1	2.48672e-11	0.108673	0.836	0.776	1.96401e-07	Epidermis	RpS30
Sf3b2.1	2.55956e-11	0.088884	0.163	0.105	2.02154e-07	Epidermis	Sf3b2
mRpL23.1	2.62714e-11	0.0800693	0.109	0.062	2.07491e-07	Epidermis	mRpL23
NHP2.1	2.94889e-11	0.121098	0.403	0.322	2.32904e-07	Epidermis	NHP2
Tim17b.1	3.11938e-11	0.104906	0.332	0.254	2.46369e-07	Epidermis	Tim17b
Mtor.1	3.13209e-11	0.0688804	0.118	0.068	2.47373e-07	Epidermis	Mtor
Bet1.1	3.19152e-11	-0.0744493	0.073	0.126	2.52067e-07	Epidermis	Bet1
yellow-e3.1	3.68631e-11	0.0959124	0.165	0.108	2.91145e-07	Epidermis	yellow-e3
Pomp.1	3.75215e-11	0.0744977	0.129	0.077	2.96345e-07	Epidermis	Pomp
Pfdn6.1	3.89687e-11	0.0814304	0.133	0.081	3.07775e-07	Epidermis	Pfdn6
CG10674.1	4.03398e-11	-0.0742055	0.064	0.114	3.18603e-07	Epidermis	CG10674
spi.1	4.47202e-11	0.0815178	0.173	0.114	3.532e-07	Epidermis	spi
CG2926.1	4.8764e-11	0.0874367	0.186	0.125	3.85138e-07	Epidermis	CG2926
mRpL12.1	4.91934e-11	0.0749795	0.126	0.075	3.8853e-07	Epidermis	mRpL12
atl.1	5.75067e-11	-0.0723265	0.068	0.119	4.54188e-07	Epidermis	atl
PCNA.1	5.95155e-11	0.0990037	0.184	0.124	4.70054e-07	Epidermis	PCNA
Sep2.1	8.40006e-11	0.0923982	0.203	0.14	6.63437e-07	Epidermis	2002-09-01
Arpc4.1	8.4963e-11	0.0911096	0.187	0.127	6.71038e-07	Epidermis	Arpc4
side-V.1	9.37835e-11	0.0829283	0.146	0.092	7.40702e-07	Epidermis	side-V
maf-S.1	9.60152e-11	0.089694	0.181	0.122	7.58328e-07	Epidermis	maf-S
CG40045.1	1.04747e-10	0.125764	0.404	0.332	8.27288e-07	Epidermis	CG40045
CG18600.1	1.14573e-10	-0.0753836	0.09	0.146	9.04897e-07	Epidermis	CG18600
Syx18.1	1.24519e-10	-0.0681242	0.056	0.102	9.83451e-07	Epidermis	Syx18
Rbp1.1	1.2516e-10	0.0989811	0.266	0.197	9.88514e-07	Epidermis	Rbp1
Ten-m.1	1.34209e-10	-0.114015	0.21	0.28	1.05998e-06	Epidermis	Ten-m
tou.1	1.54884e-10	0.105322	0.275	0.205	1.22328e-06	Epidermis	tou
Egfr.1	1.55331e-10	0.175467	0.34	0.272	1.22681e-06	Epidermis	Egfr
Crtc.1	1.65362e-10	0.102051	0.212	0.15	1.30603e-06	Epidermis	Crtc
Taf10b.1	1.82959e-10	0.0791427	0.135	0.084	1.44501e-06	Epidermis	Taf10b
jigr1.1	1.84464e-10	0.0963512	0.248	0.179	1.4569e-06	Epidermis	jigr1
c12.1.1	1.85836e-10	0.0857645	0.157	0.102	1.46774e-06	Epidermis	c12.1
Jarid2.1	1.88018e-10	0.0908406	0.22	0.156	1.48496e-06	Epidermis	Jarid2
Hel25E.1	1.99427e-10	0.0955462	0.277	0.206	1.57508e-06	Epidermis	Hel25E
ASPP.1	2.03682e-10	-0.11329	0.165	0.229	1.60868e-06	Epidermis	ASPP
CG12004.1	2.26168e-10	-0.0768163	0.069	0.118	1.78627e-06	Epidermis	CG12004
Arf79F.1	2.27653e-10	-0.119383	0.432	0.509	1.798e-06	Epidermis	Arf79F
rudhira.1	2.30239e-10	0.122721	0.273	0.206	1.81843e-06	Epidermis	rudhira
CG2004.1	2.31991e-10	-0.065693	0.061	0.107	1.83227e-06	Epidermis	CG2004
rno.1	2.36956e-10	0.0724967	0.131	0.081	1.87148e-06	Epidermis	rno
CG8209.1	2.37503e-10	0.069933	0.115	0.068	1.8758e-06	Epidermis	CG8209
CycB3.1	2.51541e-10	0.0754559	0.142	0.09	1.98667e-06	Epidermis	CycB3
ttk.1	2.56717e-10	-0.141815	0.36	0.433	2.02755e-06	Epidermis	ttk
Nacalpha.1	2.69981e-10	0.103479	0.578	0.492	2.13231e-06	Epidermis	Nacalpha
lwr.1	2.7609e-10	0.101551	0.256	0.19	2.18056e-06	Epidermis	lwr
Rac1.1	2.81702e-10	0.100121	0.214	0.153	2.22488e-06	Epidermis	Rac1
BEAF-32.1	3.28573e-10	0.0774797	0.149	0.096	2.59507e-06	Epidermis	BEAF-32
Srp14.1	3.36162e-10	-0.0849325	0.135	0.196	2.65501e-06	Epidermis	Srp14
Pli.1	3.51299e-10	0.0843174	0.241	0.174	2.77456e-06	Epidermis	Pli
ND-MLRQ.1	3.60624e-10	0.108932	0.448	0.374	2.84821e-06	Epidermis	ND-MLRQ
ND-20.1	3.72282e-10	0.0750869	0.14	0.09	2.94029e-06	Epidermis	ND-20
Nap1.1	3.78538e-10	0.0914448	0.239	0.174	2.9897e-06	Epidermis	Nap1
UQCR-C2.1	4.30681e-10	0.069185	0.132	0.083	3.40152e-06	Epidermis	UQCR-C2
Klp10A.1	4.72732e-10	0.067292	0.107	0.063	3.73364e-06	Epidermis	Klp10A
hfp.1	5.35121e-10	0.061484	0.113	0.067	4.22638e-06	Epidermis	hfp
sle.1	5.38511e-10	0.0708359	0.12	0.073	4.25316e-06	Epidermis	sle
drpr.1	5.49853e-10	-0.0716433	0.071	0.12	4.34274e-06	Epidermis	drpr
CycE.1	5.54717e-10	0.0608916	0.118	0.071	4.38116e-06	Epidermis	CycE
Prosbeta6.1	5.59515e-10	0.0663906	0.118	0.071	4.41905e-06	Epidermis	Prosbeta6
Ubi-p5E.1	5.98241e-10	0.0862002	0.21	0.149	4.72491e-06	Epidermis	Ubi-p5E
boca.1	6.54778e-10	-0.0752689	0.091	0.144	5.17144e-06	Epidermis	boca
SerRS.1	6.89303e-10	-0.0768782	0.117	0.175	5.44411e-06	Epidermis	SerRS
Incenp.1	7.09298e-10	0.0692132	0.125	0.078	5.60204e-06	Epidermis	Incenp
CG14641.1	7.37289e-10	0.0641054	0.133	0.083	5.82311e-06	Epidermis	CG14641
P32.1	7.7161e-10	0.0659296	0.11	0.066	6.09417e-06	Epidermis	P32
Ncoa6.1	7.86101e-10	0.1106	0.312	0.244	6.20863e-06	Epidermis	Ncoa6
ATPsynbeta.1	8.18605e-10	0.110619	0.455	0.382	6.46534e-06	Epidermis	ATPsynbeta
me31B.1	8.52538e-10	0.0875951	0.18	0.125	6.73334e-06	Epidermis	me31B
ft.1	8.8614e-10	-0.0947672	0.421	0.51	6.99874e-06	Epidermis	ft
neur.1	9.34194e-10	0.0619173	0.123	0.076	7.37826e-06	Epidermis	neur
CG42238.1	9.89002e-10	-0.305175	0.357	0.417	7.81113e-06	Epidermis	CG42238
Bub3.1	1.03478e-09	0.0596424	0.109	0.065	8.1727e-06	Epidermis	Bub3
hoip.1	1.09531e-09	0.104091	0.372	0.298	8.65079e-06	Epidermis	hoip
wds.1	1.19459e-09	0.0705067	0.144	0.093	9.43486e-06	Epidermis	wds
kud.1	1.23182e-09	-0.0792816	0.132	0.192	9.72888e-06	Epidermis	kud
btsz.1	1.36526e-09	-0.068783	0.067	0.113	1.07828e-05	Epidermis	btsz
sdt.1	1.37914e-09	-0.105896	0.183	0.247	1.08924e-05	Epidermis	sdt
HDAC1.1	1.44652e-09	0.093129	0.209	0.151	1.14247e-05	Epidermis	HDAC1
Sema1a.1	1.49964e-09	-0.271917	0.3	0.355	1.18442e-05	Epidermis	Sema1a
SERCA.1	1.75192e-09	-0.09494	0.161	0.222	1.38367e-05	Epidermis	SERCA
CG5862.1	1.85327e-09	-0.0678331	0.078	0.126	1.46372e-05	Epidermis	CG5862
Haspin.1	1.89105e-09	0.0899802	0.216	0.157	1.49355e-05	Epidermis	Haspin
RpL35A.1	1.94146e-09	0.111922	0.882	0.833	1.53337e-05	Epidermis	RpL35A
Tlk.1	1.95398e-09	0.0895749	0.187	0.132	1.54325e-05	Epidermis	Tlk
jumu.1	1.97522e-09	0.0615629	0.104	0.062	1.56003e-05	Epidermis	jumu
RpS26.1	2.17809e-09	0.0970413	0.982	0.956	1.72026e-05	Epidermis	RpS26
CG9915.1	2.20506e-09	0.0605619	0.102	0.061	1.74155e-05	Epidermis	CG9915
mRpS7.1	2.25419e-09	0.0611051	0.101	0.06	1.78036e-05	Epidermis	mRpS7
Usp7.1	2.36046e-09	0.0645101	0.115	0.07	1.86429e-05	Epidermis	Usp7
Sec13.1	2.38794e-09	-0.089505	0.166	0.228	1.886e-05	Epidermis	Sec13
[truncated: 557 more rows]

## Sheet: F1C_SalivaryGlandMarkers_LITREV
	p_val	avg_log2FC	pct.1	pct.2	p_val_adj	cluster	gene	IS	MA	MP	New	CategoRY	Valid	Reference as in main references
pip	0	2.58956	0.856	0.057	0	Salivary Gland	pip	Y	Y	Y	N	MP	Y	[28]
nur	0	2.25791	0.751	0.06	0	Salivary Gland	nur	Y	Y	N	N	MA	Y	[18, 19, 21]
CG13159	0	2.07524	0.778	0.038	0	Salivary Gland	CG13159	Y	Y	N	N	MA	Y	[18, 19, 21]
ps	0	1.62968	0.827	0.38	0	Salivary Gland	ps	Y	Y	Y	N	MP	Y	[29]
CrebA	0	1.45354	0.722	0.27	0	Salivary Gland	CrebA	Y	Y	Y	N	MP	Y	[30]
Btk29A	0	1.20814	0.787	0.414	0	Salivary Gland	Btk29A	Y	N	Y	N	MP	Y	[31]
Hsc70-3	0	1.15794	0.771	0.385	0	Salivary Gland	Hsc70-3	Y	Y	N	N	MA	Y	[18, 19, 21]
wbl	0	1.11857	0.671	0.143	0	Salivary Gland	wbl	Y	Y	N	N	MA	Y	[18, 19, 21]
PH4alphaSG2	0	1.05896	0.537	0	0	Salivary Gland	PH4alphaSG2	Y	Y	Y	N	MP	Y	[32]
Tpst	0	0.987466	0.501	0.044	0	Salivary Gland	Tpst	Y	N	N	N	I	Y	BDGP
Bacc	2.09e-304	-0.821304	0.895	0.99	1.65e-300	Salivary Gland	Bacc
cv-c	8.01e-53	0.938003	0.564	0.423	6.32e-49	Salivary Gland	cv-c	Y	N	Y	N	MP	Y	[43]
RpS5b	4.46e-256	-0.716181	0.396	0.767	3.53e-252	Salivary Gland	RpS5b
Gmap	3.21e-153	0.86297	0.463	0.154	2.54e-149	Salivary Gland	Gmap	Y	N	N	N	I	Y	BDGP
HmgD	4.86e-203	-0.717465	0.646	0.89	3.84e-199	Salivary Gland	HmgD
CG5493	6.61e-299	0.685395	0.439	0.012	5.22e-295	Salivary Gland	CG5493	Y	N	N	N	I	Y	BDGP
ab	1.5e-195	-0.933305	0.122	0.463	1.19e-191	Salivary Gland	ab
Sec61alpha	1.71e-160	0.666424	0.627	0.317	1.35e-156	Salivary Gland	Sec61alpha	Y	N	N	N	I	Y	BDGP
SoxN	2.52e-153	0.652023	0.511	0.194	1.99e-149	Salivary Gland	SoxN	N	N	N	Y	Y	Y
Obp99a	4.07e-190	-0.606902	0.82	0.953	3.22e-186	Salivary Gland	Obp99a
CG14756	6.74e-168	0.639637	0.258	0	5.32e-164	Salivary Gland	CG14756	Y	Y	N	N	MA	Y	[18, 19, 21]
Yeti	3.43e-171	-0.611442	0.312	0.635	2.71e-167	Salivary Gland	Yeti
CG5885	3.28e-165	0.634728	0.654	0.342	2.59e-161	Salivary Gland	CG5885	Y	N	N	N	I	Y	BDGP
Tapdelta	1.5e-153	0.620661	0.73	0.464	1.18e-149	Salivary Gland	Tapdelta	Y	N	N	N	I	Y	BDGP
Ubx	2.92e-161	-1.18762	0.06	0.325	2.31e-157	Salivary Gland	Ubx
sano	9.49e-194	0.616391	0.437	0.088	7.5e-190	Salivary Gland	sano	Y	N	N	N	I	Y	BDGP
Prosap	4.43e-40	0.598885	0.471	0.34	3.5e-36	Salivary Gland	Prosap	N	Y	N	N	MA	Y	[18, 19, 21]
Df31	9.9e-154	-0.61798	0.787	0.935	7.82e-150	Salivary Gland	Df31
fkh	1.08e-147	0.53554	0.409	0.11	8.5e-144	Salivary Gland	fkh	Y	Y	Y	N	MP	Y	[36]
SsRbeta	1.75e-134	0.531048	0.558	0.261	1.38e-130	Salivary Gland	SsRbeta	N	Y	N	N	MA	Y	[18, 19, 21]
ogre	2.6e-96	0.528492	0.721	0.527	2.05e-92	Salivary Gland	ogre	N	N	N	Y	Y	Y
sage	1.04e-219	0.525593	0.352	0.015	8.25e-216	Salivary Gland	sage	Y	Y	Y	N	MP	Y	[31]
fog	5.76e-126	0.521291	0.304	0.057	4.55e-122	Salivary Gland	fog	Y	N	Y	N	MP	Y	[38]
Cyp1	2.11e-146	-0.536901	0.441	0.72	1.66e-142	Salivary Gland	Cyp1
l(1)G0320	5.84e-128	0.503848	0.54	0.248	4.61e-124	Salivary Gland	l(1)G0320	Y	N	N	N	I	Y	BDGP
CG34190	1.97e-199	0.499428	0.32	0.011	1.56e-195	Salivary Gland	CG34190	N	N	N	Y	Y	Y
smt3	1.73e-132	-0.564232	0.594	0.815	1.37e-128	Salivary Gland	smt3
Sec61beta	3.09e-95	0.497098	0.641	0.431	2.44e-91	Salivary Gland	Sec61beta	Y	Y	N	N	MA	Y	[18, 19, 21]
Papss	2.26e-191	0.492892	0.315	0.013	1.79e-187	Salivary Gland	Papss	Y	Y	N	N	MA	Y	[18, 19, 21]
mys	1.42e-158	0.483991	0.431	0.116	1.12e-154	Salivary Gland	mys	Y	Y	Y	N	MP	Y	[35]
eyg	1.39e-131	0.47605	0.274	0.033	1.1e-127	Salivary Gland	eyg	Y	N	Y	N	MP	Y	[37]
Ance	9.12e-123	-0.516079	0.087	0.326	7.21e-119	Salivary Gland	Ance
CG46385	1.03e-143	0.471731	0.289	0.032	8.11e-140	Salivary Gland	CG46385	N	N	N	Y	Y	Y
Pdp1	1.14e-111	-0.490074	0.041	0.233	9e-108	Salivary Gland	Pdp1
Fas3	2.71e-37	0.470746	0.614	0.477	2.14e-33	Salivary Gland	Fas3	N	Y	N	N	MA	Y	[18, 19, 21]
Ama	6.58e-107	-0.546953	0.262	0.518	5.2e-103	Salivary Gland	Ama
His3.3B	1.02e-104	-0.436833	0.609	0.812	8.04e-101	Salivary Gland	His3.3B
CG12011	1.38e-104	-0.0686227	0.1	0.332	1.09e-100	Salivary Gland	CG12011
pio	1.62e-83	0.465613	0.298	0.094	1.28e-79	Salivary Gland	pio	N	Y	N	N	MA	Y	[18, 19, 21]
GFP	1.3e-186	0.456846	0.283	0	1.02e-182	Salivary Gland	GFP						Y
Pdi	8.01e-77	0.453634	0.592	0.39	6.32e-73	Salivary Gland	Pdi	N	Y	N	N	MA	Y	[18, 19, 21]
CG6356	6.65e-131	0.442994	0.295	0.046	5.25e-127	Salivary Gland	CG6356	N	N	N	Y	Y	Y
CG4440	2.55e-95	-0.254184	0.528	0.783	2.01e-91	Salivary Gland	CG4440
luna	1.03e-18	0.433103	0.514	0.437	8.12e-15	Salivary Gland	luna
elav	1.34e-92	-0.440449	0.246	0.49	1.05e-88	Salivary Gland	elav
His3.3A	3.43e-91	-0.432791	0.483	0.71	2.71e-87	Salivary Gland	His3.3A
Mob2	2.52e-39	0.412064	0.311	0.179	1.99e-35	Salivary Gland	Mob2	N	N	N	Y	Y	Y
His2Av	3.17e-90	-0.447987	0.537	0.744	2.51e-86	Salivary Gland	His2Av
tsh	1e-89	-0.318855	0.054	0.229	7.92e-86	Salivary Gland	tsh
twr	7.14e-87	0.405815	0.475	0.241	5.64e-83	Salivary Gland	twr	Y	Y	N	N	MA	Y	[18, 19, 21]
CG13427	9.65e-85	-0.301795	0.511	0.742	7.62e-81	Salivary Gland	CG13427
par-1	1.51e-60	0.404784	0.382	0.203	1.2e-56	Salivary Gland	par-1	N	Y	N	N	MA	Y	[18, 19, 21]
Calr	3.61e-64	0.401888	0.894	0.822	2.86e-60	Salivary Gland	Calr	N	Y	N	N	MA	Y	[18, 19, 21]
PH4alphaSG1	1.14e-153	0.401142	0.248	0.004	9.02e-150	Salivary Gland	PH4alphaSG1	Y	Y	N	N	MA	Y	[18, 19, 21]
link	3.33e-73	0.400384	0.543	0.323	2.63e-69	Salivary Gland	link	N	N	N	Y	Y	Y
fax	1.14e-80	-0.416319	0.718	0.861	9.01e-77	Salivary Gland	fax
Antp	3.21e-80	-0.524027	0.038	0.187	2.53e-76	Salivary Gland	Antp
Hsp83	3.41e-80	-0.313083	0.191	0.409	2.69e-76	Salivary Gland	Hsp83
Tet	1.15e-79	-0.549542	0.442	0.662	9.09e-76	Salivary Gland	Tet
Act5C	2.98e-79	-0.393878	0.521	0.725	2.35e-75	Salivary Gland	Act5C
emc	3.15e-79	-0.350027	0.27	0.497	2.49e-75	Salivary Gland	emc
Cyt-c-p	1.19e-78	-0.27893	0.121	0.317	9.43e-75	Salivary Gland	Cyt-c-p
TRAM	3.64e-97	0.400338	0.385	0.147	2.87e-93	Salivary Gland	TRAM	Y	Y	N	N	MA	Y	[18, 19, 21]
pyd	1.95e-27	0.39878	0.624	0.524	1.54e-23	Salivary Gland	pyd
Spp	9.54e-98	0.384597	0.409	0.163	7.53e-94	Salivary Gland	Spp	N	N	N	Y	Y	Y
dap	1.32e-76	-0.365343	0.242	0.461	1.04e-72	Salivary Gland	dap
sqd	4.01e-76	-0.388904	0.644	0.8	3.16e-72	Salivary Gland	sqd
Manf	1.06e-64	0.382791	0.523	0.326	8.34e-61	Salivary Gland	Manf	Y	N	N	N	I	Y	BDGP
DNaseII	1.14e-73	-0.198135	0.012	0.125	9.01e-70	Salivary Gland	DNaseII
CG32276	5.68e-57	0.367758	0.579	0.411	4.48e-53	Salivary Gland	CG32276	Y	N	N	N	I	Y	BDGP
D1	1.16e-72	-0.329659	0.277	0.499	9.19e-69	Salivary Gland	D1
hth	3.37e-71	-0.759213	0.513	0.707	2.66e-67	Salivary Gland	hth
tsr	2.88e-70	-0.382586	0.474	0.668	2.28e-66	Salivary Gland	tsr
14-3-3epsilon	2.35e-69	-0.368549	0.547	0.733	1.85e-65	Salivary Gland	14-3-3epsilon
Spase12	4.49e-77	0.364634	0.387	0.173	3.55e-73	Salivary Gland	Spase12	Y	Y	N	N	MA	Y	[18, 19, 21]
NUCB1	3.28e-78	0.360172	0.375	0.161	2.59e-74	Salivary Gland	NUCB1	Y	N	N	N	I	Y	BDGP
Imp	2.85e-67	-0.390183	0.623	0.784	2.25e-63	Salivary Gland	Imp
Tl	5.82e-40	0.355678	0.385	0.233	4.6e-36	Salivary Gland	Tl	Y	N	N	N	I	Y	BDGP
bai	3.95e-63	0.348401	0.51	0.312	3.12e-59	Salivary Gland	bai	Y	N	N	N	I	Y	BDGP
Set	4.81e-66	-0.294075	0.18	0.372	3.8e-62	Salivary Gland	Set
CG42342	1.07e-65	-0.505707	0.189	0.383	8.47e-62	Salivary Gland	CG42342
grn	1.38e-65	-0.284925	0.061	0.21	1.09e-61	Salivary Gland	grn
baf	2.05e-65	-0.297347	0.183	0.371	1.62e-61	Salivary Gland	baf
awd	2.45e-65	-0.301292	0.244	0.444	1.94e-61	Salivary Gland	awd
sll	1.47e-122	0.34724	0.234	0.019	1.16e-118	Salivary Gland	sll	N	Y	N	N	MA	Y	[18, 19, 21]
MYPT-75D	7.92e-42	0.34092	0.286	0.147	6.26e-38	Salivary Gland	MYPT-75D	N	N	N	Y	Y	Y
Pde9	1.27e-42	0.3374	0.105	0.016	1.01e-38	Salivary Gland	Pde9	N	N	N	Y	Y	Y
KdelR	1.26e-64	0.337295	0.501	0.296	9.96e-61	Salivary Gland	KdelR	Y	Y	Y	N	MP	Y	[42]
vvl	3.63e-64	-0.366629	0.208	0.408	2.86e-60	Salivary Gland	vvl
CHOp24	1.91e-62	0.334763	0.448	0.253	1.51e-58	Salivary Gland	CHOp24	Y	Y	N	N	MA	Y	[18, 19, 21]
Sec61gamma	1.94e-53	0.33139	0.499	0.322	1.54e-49	Salivary Gland	Sec61gamma	N	Y	N	N	MA	Y	[18, 19, 21]
peb	1.35e-62	-0.257199	0.062	0.205	1.07e-58	Salivary Gland	peb
Fili	8.25e-32	0.327278	0.236	0.121	6.51e-28	Salivary Gland	Fili	N	Y	N	N	MA	Y	[18, 19, 21]
Glut4EF	5.75e-49	0.318563	0.31	0.152	4.54e-45	Salivary Gland	Glut4EF	Y	N	N	N	I	Y	BDGP
abd-A	5e-62	-0.189622	0.033	0.154	3.95e-58	Salivary Gland	abd-A
akirin	5.13e-61	-0.363344	0.629	0.775	4.05e-57	Salivary Gland	akirin
nuf	6.11e-51	0.314397	0.3	0.142	4.83e-47	Salivary Gland	nuf	Y	Y	N	N	MA	Y	[18, 19, 21]
CG1943	1.4e-60	-0.219607	0.092	0.249	1.11e-56	Salivary Gland	CG1943
Fkbp14	3.77e-57	0.311678	0.377	0.196	2.97e-53	Salivary Gland	Fkbp14	N	N	N	Y	Y	Y
Scr	3.78e-84	0.311639	0.222	0.043	2.98e-80	Salivary Gland	Scr	Y	N	Y	N	MP	Y	[40]
nyo	1.23e-111	0.305986	0.205	0.012	9.71e-108	Salivary Gland	nyo	Y	N	N	N	I	Y	BDGP
CG42238	9.89e-10	0.305175	0.417	0.357	7.81e-06	Salivary Gland	CG42238
Trp1	1.13e-54	0.301923	0.393	0.212	8.96e-51	Salivary Gland	Trp1	N	Y	N	N	MA	Y	[18, 19, 21]
SKIP	4.36e-57	-0.357111	0.193	0.372	3.44e-53	Salivary Gland	SKIP
rib	7.94e-31	0.299156	0.612	0.508	6.27e-27	Salivary Gland	rib	Y	Y	Y	N	MP	Y	[35]
CG42806	8.06e-57	-0.154236	0.024	0.128	6.37e-53	Salivary Gland	CG42806
Su(var)205	8.17e-57	-0.287375	0.237	0.42	6.45e-53	Salivary Gland	Su(var)205
ergic53	2.24e-58	0.297128	0.38	0.194	1.77e-54	Salivary Gland	ergic53	Y	N	N	N	I	Y	BDGP
trn	3.16e-56	-0.330097	0.267	0.466	2.5e-52	Salivary Gland	trn
GILT1	3.34e-53	0.296035	0.29	0.129	2.64e-49	Salivary Gland	GILT1	Y	N	N	N	I	Y	BDGP
p24-1	2.45e-60	0.293497	0.339	0.157	1.94e-56	Salivary Gland	p24-1	Y	Y	N	N	MA	Y	[18, 19, 21]
CG1142	6.25e-54	-0.198358	0.076	0.213	4.94e-50	Salivary Gland	CG1142
RhoGAP71E	1.27e-53	-0.324506	0.226	0.395	1e-49	Salivary Gland	RhoGAP71E
Spase25	2.19e-48	0.288923	0.455	0.281	1.73e-44	Salivary Gland	Spase25	Y	Y	N	N	MA	Y	[18, 19, 21]
CG9005	3.1e-40	0.287802	0.326	0.181	2.45e-36	Salivary Gland	CG9005	Y	N	N	N	I	Y	BDGP
ed	1.51e-14	0.285688	0.666	0.611	1.19e-10	Salivary Gland	ed
p23	5.22e-53	-0.285599	0.304	0.487	4.12e-49	Salivary Gland	p23
Surf4	1.14e-66	0.282194	0.304	0.118	9.04e-63	Salivary Gland	Surf4	Y	Y	N	N	MA	Y	[18, 19, 21]
CG16791	1.86e-52	-0.241797	0.118	0.269	1.47e-48	Salivary Gland	CG16791
aqz	4.69e-52	-0.361426	0.713	0.835	3.7e-48	Salivary Gland	aqz
Map60	1.27e-51	-0.179975	0.062	0.188	1e-47	Salivary Gland	Map60
CNBP	1.57e-51	-0.303461	0.608	0.771	1.24e-47	Salivary Gland	CNBP
RpS3A	2.87e-49	0.281552	0.959	0.945	2.27e-45	Salivary Gland	RpS3A	Y	Y	N	N	MA	Y	[18, 19, 21]
bnb	3.6e-50	-0.315462	0.252	0.427	2.84e-46	Salivary Gland	bnb
N	8.24e-18	0.2815	0.732	0.663	6.51e-14	Salivary Gland	N
Gp93	2.45e-38	0.27943	0.472	0.324	1.93e-34	Salivary Gland	Gp93	N	N	N	Y	Y	Y
Spase22-23	6.04e-50	0.276994	0.394	0.22	4.77e-46	Salivary Gland	Spase22-23	Y	N	N	N	I	Y	BDGP
scrt	1.66e-49	-0.30786	0.115	0.265	1.31e-45	Salivary Gland	scrt
chrb	1.71e-14	0.274417	0.411	0.33	1.35e-10	Salivary Gland	chrb
eca	2.98e-56	0.273841	0.345	0.165	2.35e-52	Salivary Gland	eca	Y	N	N	N	I	Y	BDGP
ERp60	4.86e-42	0.273513	0.397	0.24	3.83e-38	Salivary Gland	ERp60	N	Y	N	N	MA	Y	[18, 19, 21]
Sema1a	1.5e-09	0.271917	0.355	0.3	1.18e-05	Salivary Gland	Sema1a
w	2.53e-103	0.271185	0.207	0.019	1.99e-99	Salivary Gland	w	N	N	N	Y	Y	Y
CG7872	2.96e-69	0.270265	0.24	0.07	2.33e-65	Salivary Gland	CG7872	N	Y	N	N	MA	Y	[18, 19, 21]
ImpL2	3.82e-68	0.265382	0.262	0.085	3.01e-64	Salivary Gland	ImpL2	N	N	N	Y	Y	Y
E(spl)m4-BFM	2.93e-47	-0.292247	0.213	0.383	2.31e-43	Salivary Gland	E(spl)m4-BFM
insb	5.22e-47	-0.19345	0.059	0.176	4.13e-43	Salivary Gland	insb
nrm	6.26e-47	-0.271514	0.039	0.143	4.95e-43	Salivary Gland	nrm
CtBP	1.03e-46	-0.278077	0.445	0.612	8.13e-43	Salivary Gland	CtBP
CG9095	2.9e-64	0.263264	0.135	0.013	2.29e-60	Salivary Gland	CG9095	N	N	N	Y	Y	Y
Lam	1.54e-46	-0.269575	0.323	0.491	1.21e-42	Salivary Gland	Lam
klar	0.000621288	0.263082	0.415	0.407	1	Salivary Gland	klar
RpL10Ab	3.07e-46	-0.271022	0.894	0.958	2.42e-42	Salivary Gland	RpL10Ab
Cys	6.28e-46	-0.240629	0.564	0.721	4.96e-42	Salivary Gland	Cys
Abd-B	1.68e-45	-0.226557	0.069	0.19	1.32e-41	Salivary Gland	Abd-B
Dl	2.75e-45	-0.366107	0.345	0.518	2.17e-41	Salivary Gland	Dl
Act57B	1.04e-44	-0.211988	0.057	0.169	8.19e-41	Salivary Gland	Act57B
Rbfox1	2.67e-44	-0.342825	0.341	0.507	2.11e-40	Salivary Gland	Rbfox1
Atf6	1.05e-80	0.260972	0.218	0.043	8.3e-77	Salivary Gland	Atf6	N	N	N	Y	Y	Y
ATPsynC	7.5e-44	-0.27657	0.451	0.606	5.93e-40	Salivary Gland	ATPsynC
His4r	9.9e-44	-0.304822	0.732	0.841	7.82e-40	Salivary Gland	His4r
bowl	1.43e-47	0.260249	0.337	0.173	1.13e-43	Salivary Gland	bowl	Y	N	N	N	I	Y	BDGP
caup	5.68e-43	-0.163782	0.023	0.108	4.48e-39	Salivary Gland	caup
glo	6.32e-43	-0.208513	0.162	0.309	4.99e-39	Salivary Gland	glo
mgl	1.22e-24	0.259762	0.478	0.353	9.67e-21	Salivary Gland	mgl
RpLP0	9.4e-43	-0.268655	0.7	0.814	7.42e-39	Salivary Gland	RpLP0
RpL39	5.99e-17	0.257001	0.91	0.899	4.73e-13	Salivary Gland	RpL39
dpy	4.33e-41	0.255955	0.308	0.16	3.42e-37	Salivary Gland	dpy	N	N	N	Y	Y	Y
Argk	5.24e-42	-0.160933	0.056	0.163	4.14e-38	Salivary Gland	Argk
CG17271	1.46e-48	0.253192	0.32	0.158	1.15e-44	Salivary Gland	CG17271	Y	N	N	N	I	Y	BDGP
toe	7.27e-91	0.249036	0.161	0.006	5.74e-87	Salivary Gland	toe
CG15743	1.78e-74	0.248568	0.193	0.035	1.41e-70	Salivary Gland	CG15743
sens	4.46e-82	0.248467	0.192	0.028	3.52e-78	Salivary Gland	sens
geminin	2.75e-40	-0.199166	0.127	0.26	2.17e-36	Salivary Gland	geminin
cindr	2.54e-28	0.245957	0.43	0.3	2e-24	Salivary Gland	cindr
CG1273	1e-66	0.244434	0.195	0.043	7.92e-63	Salivary Gland	CG1273
CG42394	3.31e-40	-0.193854	0.105	0.231	2.61e-36	Salivary Gland	CG42394
RpS15	2.03e-37	0.243236	0.982	0.975	1.6e-33	Salivary Gland	RpS15
Sar1	9.05e-37	0.242974	0.477	0.323	7.15e-33	Salivary Gland	Sar1
Ran	8.22e-40	-0.23549	0.268	0.424	6.49e-36	Salivary Gland	Ran
rin	1.41e-39	-0.239101	0.236	0.389	1.11e-35	Salivary Gland	rin
CG34398	1.71e-59	0.239743	0.116	0.008	1.35e-55	Salivary Gland	CG34398
Fim	4.96e-32	0.231284	0.289	0.163	3.92e-28	Salivary Gland	Fim
wb	3.87e-39	-0.415931	0.166	0.303	3.06e-35	Salivary Gland	wb
CG33129	5.84e-35	0.230976	0.416	0.267	4.61e-31	Salivary Gland	CG33129
salm	6.47e-39	-0.21708	0.064	0.171	5.11e-35	Salivary Gland	salm
stg	7.8e-39	-0.230737	0.287	0.451	6.16e-35	Salivary Gland	stg
Inx2	7.29e-22	0.226804	0.632	0.542	5.76e-18	Salivary Gland	Inx2
side	1.57e-38	-0.29049	0.051	0.148	1.24e-34	Salivary Gland	side
Sap47	1.45e-37	0.226264	0.216	0.094	1.14e-33	Salivary Gland	Sap47
brk	1.27e-49	0.225704	0.225	0.082	1e-45	Salivary Gland	brk
Thor	8.48e-49	0.225347	0.237	0.091	6.7e-45	Salivary Gland	Thor
CG33169	1.13e-60	0.225105	0.207	0.057	8.91e-57	Salivary Gland	CG33169
bun	1.34e-14	0.221968	0.398	0.314	1.06e-10	Salivary Gland	bun
Sema5c	1.39e-46	0.221664	0.212	0.078	1.1e-42	Salivary Gland	Sema5c
eEF2	1.73e-23	0.221604	0.644	0.552	1.36e-19	Salivary Gland	eEF2
pigs	1.63e-37	0.220739	0.196	0.079	1.29e-33	Salivary Gland	pigs
SmD2	1.71e-36	-0.18197	0.142	0.272	1.35e-32	Salivary Gland	SmD2
Pen	1.82e-36	-0.159831	0.102	0.22	1.44e-32	Salivary Gland	Pen
Ttd14	1.27e-53	0.219845	0.233	0.082	1e-49	Salivary Gland	Ttd14
SmD3	3.49e-36	-0.167607	0.09	0.202	2.75e-32	Salivary Gland	SmD3
Toll-6	4.16e-36	-0.273345	0.165	0.301	3.29e-32	Salivary Gland	Toll-6
bi	4.8e-36	-0.184376	0.039	0.125	3.79e-32	Salivary Gland	bi
Rcc1	5.65e-36	-0.17303	0.104	0.222	4.46e-32	Salivary Gland	Rcc1
HnRNP-K	1.87e-35	-0.17512	0.135	0.261	1.48e-31	Salivary Gland	HnRNP-K
CG2918	1.79e-30	0.216494	0.317	0.191	1.41e-26	Salivary Gland	CG2918
CG31808	2.55e-63	0.213361	0.183	0.039	2.01e-59	Salivary Gland	CG31808
RpS20	2.43e-35	-0.219124	0.917	0.963	1.92e-31	Salivary Gland	RpS20
RpS2	3.15e-35	-0.209645	0.949	0.978	2.49e-31	Salivary Gland	RpS2
Nph	4.4e-35	-0.224282	0.319	0.47	3.47e-31	Salivary Gland	Nph
Parp	3.13e-28	0.213324	0.234	0.125	2.47e-24	Salivary Gland	Parp
osp	2.72e-40	0.211435	0.177	0.063	2.15e-36	Salivary Gland	osp
haf	2.92e-46	0.209525	0.214	0.078	2.3e-42	Salivary Gland	haf
Prosbeta2	1.32e-34	-0.155979	0.085	0.193	1.04e-30	Salivary Gland	Prosbeta2
Fkbp12	3.8e-34	-0.24423	0.491	0.629	3e-30	Salivary Gland	Fkbp12
mtgo	3.23e-18	0.209395	0.333	0.236	2.55e-14	Salivary Gland	mtgo
RpL11	4.91e-34	-0.232501	0.735	0.82	3.88e-30	Salivary Gland	RpL11
sog	4.9e-14	0.207854	0.205	0.133	3.87e-10	Salivary Gland	sog
skd	1.68e-33	-0.233393	0.283	0.429	1.32e-29	Salivary Gland	skd
Dp1	4.4e-31	0.207742	0.372	0.237	3.47e-27	Salivary Gland	Dp1
Brd	1.88e-33	-0.191273	0.284	0.435	1.48e-29	Salivary Gland	Brd
Oatp74D	3.82e-12	0.203793	0.229	0.163	3.02e-08	Salivary Gland	Oatp74D
Act87E	3.15e-33	-0.13075	0.043	0.129	2.49e-29	Salivary Gland	Act87E
gro	3.79e-33	-0.185003	0.164	0.293	2.99e-29	Salivary Gland	gro
Non2	3.85e-33	-0.200228	0.212	0.348	3.04e-29	Salivary Gland	Non2
pum	5.9e-33	-0.475535	0.433	0.543	4.66e-29	Salivary Gland	pum
18w	5.99e-26	0.202906	0.315	0.199	4.73e-22	Salivary Gland	18w
CG8306	3.46e-30	0.201006	0.28	0.158	2.73e-26	Salivary Gland	CG8306
ATPsynCF6	4.3e-32	-0.188189	0.152	0.273	3.4e-28	Salivary Gland	ATPsynCF6
RpL38	3.36e-17	0.200737	0.899	0.88	2.65e-13	Salivary Gland	RpL38
CG1910	7.37e-32	-0.211129	0.307	0.448	5.82e-28	Salivary Gland	CG1910
RpL8	4.15e-24	0.200249	0.857	0.82	3.28e-20	Salivary Gland	RpL8
ATP6AP2	2.15e-43	0.199728	0.238	0.101	1.7e-39	Salivary Gland	ATP6AP2
Nnf1a	1.07e-31	-0.145268	0.055	0.143	8.43e-28	Salivary Gland	Nnf1a
SmD1	1.3e-31	-0.146384	0.073	0.17	1.03e-27	Salivary Gland	SmD1
Rsf1	2.43e-31	-0.186764	0.178	0.304	1.92e-27	Salivary Gland	Rsf1
bab2	8.42e-25	0.199208	0.293	0.182	6.65e-21	Salivary Gland	bab2
CG8468	1.83e-41	0.198381	0.166	0.053	1.45e-37	Salivary Gland	CG8468
Phs	5.03e-31	-0.133987	0.072	0.168	3.97e-27	Salivary Gland	Phs
Rac2	2.23e-22	0.19667	0.312	0.203	1.76e-18	Salivary Gland	Rac2
Gbeta13F	8.69e-31	-0.229619	0.406	0.543	6.86e-27	Salivary Gland	Gbeta13F
RpS13	9.81e-31	-0.210496	0.789	0.888	7.74e-27	Salivary Gland	RpS13
SrpRbeta	2.77e-40	0.196157	0.243	0.109	2.19e-36	Salivary Gland	SrpRbeta
MFS17	4.48e-23	0.193768	0.209	0.115	3.54e-19	Salivary Gland	MFS17
Jupiter	1.84e-30	-0.197164	0.287	0.427	1.45e-26	Salivary Gland	Jupiter
COX5B	2.66e-30	-0.19752	0.214	0.341	2.1e-26	Salivary Gland	COX5B
eIF4G1	4.94e-19	0.193621	0.429	0.331	3.9e-15	Salivary Gland	eIF4G1
CG5986	2.87e-30	-0.144544	0.084	0.182	2.27e-26	Salivary Gland	CG5986
CG31121	2.42e-28	0.192766	0.276	0.158	1.91e-24	Salivary Gland	CG31121
mt:ND6	7.32e-30	-0.219976	0.357	0.489	5.78e-26	Salivary Gland	mt:ND6
Slbp	7.38e-30	-0.119121	0.051	0.134	5.83e-26	Salivary Gland	Slbp
cic	2.21e-15	0.190774	0.415	0.326	1.74e-11	Salivary Gland	cic
Pgant9	4.4e-13	0.187714	0.147	0.087	3.47e-09	Salivary Gland	Pgant9
mnd	3.29e-39	0.19161	0.139	0.038	2.6e-35	Salivary Gland	mnd
TM9SF2	1.2e-34	0.191141	0.254	0.127	9.48e-31	Salivary Gland	TM9SF2
path	1.55e-26	0.187253	0.291	0.175	1.23e-22	Salivary Gland	path
zetaCOP	7.15e-27	0.186704	0.287	0.171	5.65e-23	Salivary Gland	zetaCOP
Eip63E	4.23e-13	0.182429	0.328	0.254	3.34e-09	Salivary Gland	Eip63E
heph	1.56e-12	0.182108	0.396	0.319	1.23e-08	Salivary Gland	heph
Rtnl1	1.83e-17	0.181045	0.49	0.395	1.45e-13	Salivary Gland	Rtnl1
RpS27	8.59e-15	0.180499	0.941	0.93	6.78e-11	Salivary Gland	RpS27
crb	1.33e-18	0.180318	0.369	0.267	1.05e-14	Salivary Gland	crb
Stt3B	2.25e-26	0.179763	0.258	0.147	1.77e-22	Salivary Gland	Stt3B
Pgant6	4.43e-54	0.184	0.16	0.035	3.5e-50	Salivary Gland	Pgant6
mew	1.14e-20	0.179214	0.253	0.157	8.97e-17	Salivary Gland	mew
corto	8.87e-08	0.179096	0.476	0.427	0.000700447	Salivary Gland	corto
Inx3	1.3e-15	0.176079	0.537	0.447	1.02e-11	Salivary Gland	Inx3
mbl	2.78e-05	0.174757	0.357	0.321	0.219921	Salivary Gland	mbl
eEF5	5.11e-17	0.170966	0.926	0.906	4.04e-13	Salivary Gland	eEF5
ReepB	2.41e-21	0.170473	0.299	0.195	1.9e-17	Salivary Gland	ReepB
mam	1.65e-20	0.169144	0.281	0.18	1.3e-16	Salivary Gland	mam
Cirl	4.53e-15	0.168154	0.402	0.311	3.57e-11	Salivary Gland	Cirl
Sec63	1.56e-19	0.164558	0.281	0.185	1.23e-15	Salivary Gland	Sec63
SrpRalpha	5.31e-29	0.164027	0.225	0.114	4.19e-25	Salivary Gland	SrpRalpha
CaBP1	2.75e-13	0.163225	0.397	0.319	2.17e-09	Salivary Gland	CaBP1
bnl	2.05e-11	0.160007	0.235	0.165	1.62e-07	Salivary Gland	bnl
Vha16-1	1.43e-14	0.159901	0.469	0.38	1.13e-10	Salivary Gland	Vha16-1
Ufc1	5.48e-28	0.158318	0.237	0.125	4.33e-24	Salivary Gland	Ufc1
SNF4Agamma	5.24e-19	0.157774	0.165	0.088	4.14e-15	Salivary Gland	SNF4Agamma
scf	7.5e-17	0.157227	0.2	0.12	5.92e-13	Salivary Gland	scf
sel	4.1e-50	0.177605	0.163	0.041	3.24e-46	Salivary Gland	sel
Indy	4.68e-25	0.156538	0.22	0.118	3.7e-21	Salivary Gland	Indy
CG8320	1.36e-38	0.176846	0.2	0.08	1.08e-34	Salivary Gland	CG8320
cnc	1.6e-23	0.156009	0.115	0.043	1.26e-19	Salivary Gland	cnc
CG3652	4.12e-29	0.155119	0.191	0.088	3.26e-25	Salivary Gland	CG3652
deltaCOP	1.2e-27	0.1544	0.218	0.112	9.46e-24	Salivary Gland	deltaCOP
cpo	1.5e-12	0.151148	0.256	0.182	1.18e-08	Salivary Gland	cpo
uif	5.16e-21	0.150937	0.178	0.094	4.08e-17	Salivary Gland	uif
CG11857	1.3e-30	0.176115	0.251	0.132	1.02e-26	Salivary Gland	CG11857
CG9628	1.5e-23	0.150499	0.144	0.063	1.18e-19	Salivary Gland	CG9628
CG6398	1.25e-15	0.150227	0.285	0.199	9.84e-12	Salivary Gland	CG6398
wnd	6.83e-24	0.149922	0.157	0.072	5.4e-20	Salivary Gland	wnd
d	4.39e-24	0.148961	0.197	0.102	3.47e-20	Salivary Gland	d
CG12384	2.78e-18	0.148411	0.285	0.189	2.19e-14	Salivary Gland	CG12384
Cad87A	4.58e-18	0.148021	0.202	0.12	3.62e-14	Salivary Gland	Cad87A
Tudor-SN	5.94e-24	0.147734	0.235	0.132	4.69e-20	Salivary Gland	Tudor-SN
Gbs-70E	2.2e-14	0.145568	0.26	0.178	1.74e-10	Salivary Gland	Gbs-70E
RpL17	5.65e-12	0.144878	0.921	0.923	4.46e-08	Salivary Gland	RpL17
Diap1	3.01e-09	0.144553	0.387	0.323	2.38e-05	Salivary Gland	Diap1
Pvr	8.31e-18	0.143123	0.2	0.118	6.56e-14	Salivary Gland	Pvr
dy	1.63e-62	0.174208	0.112	0.004	1.29e-58	Salivary Gland	dy
sick	1.34e-14	0.14241	0.216	0.141	1.05e-10	Salivary Gland	sick
ttk	2.57e-10	0.141815	0.433	0.36	2.03e-06	Salivary Gland	ttk
puc	2.48e-15	0.14164	0.215	0.137	1.96e-11	Salivary Gland	puc
mfas	1.94e-35	0.171667	0.169	0.062	1.53e-31	Salivary Gland	mfas
CG1418	1.29e-28	0.140227	0.172	0.074	1.02e-24	Salivary Gland	CG1418
Sema2a	8.75e-18	0.139455	0.258	0.167	6.91e-14	Salivary Gland	Sema2a
CG8860	3.82e-08	0.138743	0.516	0.467	0.000301525	Salivary Gland	CG8860
RpL37a	1.61e-11	0.137671	0.938	0.932	1.27e-07	Salivary Gland	RpL37a
Sec22	6.33e-28	0.137462	0.152	0.061	5e-24	Salivary Gland	Sec22
CG10077	1.58e-12	0.136981	0.277	0.203	1.25e-08	Salivary Gland	CG10077
CG5021	6.94e-43	0.169721	0.168	0.052	5.48e-39	Salivary Gland	CG5021
CG9650	5.56e-08	0.135938	0.284	0.226	0.000439497	Salivary Gland	CG9650
Gprk1	7.49e-07	0.135232	0.334	0.285	0.00591429	Salivary Gland	Gprk1
Arf102F	9.13e-16	0.134802	0.3	0.209	7.21e-12	Salivary Gland	Arf102F
Ostgamma	3.28e-17	0.134475	0.26	0.169	2.59e-13	Salivary Gland	Ostgamma
fzr	5.57e-21	0.134282	0.215	0.122	4.4e-17	Salivary Gland	fzr
shn	2.82e-13	0.132977	0.205	0.135	2.23e-09	Salivary Gland	shn
ckn	7.46e-13	0.132917	0.262	0.186	5.89e-09	Salivary Gland	ckn
nw	2.48e-08	0.130026	0.362	0.298	0.000195689	Salivary Gland	nw
robo2	0.000603437	0.129742	0.615	0.591	1	Salivary Gland	robo2
blot	8.83e-33	0.166427	0.136	0.044	6.97e-29	Salivary Gland	blot
sas	2.24e-33	0.16613	0.171	0.067	1.77e-29	Salivary Gland	sas
roq	8.06e-28	0.128284	0.144	0.056	6.37e-24	Salivary Gland	roq
CG6966	1.45e-26	0.128059	0.128	0.047	1.14e-22	Salivary Gland	CG6966
CG32066	2.42e-14	0.127133	0.206	0.133	1.91e-10	Salivary Gland	CG32066
Sec24CD	2.88e-28	0.126297	0.147	0.057	2.28e-24	Salivary Gland	Sec24CD
Dak1	2.01e-19	0.125278	0.18	0.098	1.59e-15	Salivary Gland	Dak1
Srp9	2.74e-30	0.164401	0.222	0.11	2.16e-26	Salivary Gland	Srp9
CG33303	3.25e-14	0.124429	0.261	0.18	2.56e-10	Salivary Gland	CG33303
RpL3	2.1e-08	0.12357	0.858	0.837	0.000165638	Salivary Gland	RpL3
Cip4	3.37e-08	0.123504	0.192	0.142	0.000266413	Salivary Gland	Cip4
CG31998	7.05e-14	0.123099	0.238	0.161	5.57e-10	Salivary Gland	CG31998
mt:ND5	0.00143131	0.122807	0.671	0.665	1	Salivary Gland	mt:ND5
Catsup	1.12e-17	0.122276	0.203	0.12	8.83e-14	Salivary Gland	Catsup
eEF1gamma	2.2e-08	0.122248	0.481	0.423	0.000174012	Salivary Gland	eEF1gamma
gish	1.65e-05	0.121835	0.468	0.428	0.129923	Salivary Gland	gish
Evi5	8.06e-21	0.120915	0.146	0.069	6.36e-17	Salivary Gland	Evi5
fwe	8.77e-19	0.119591	0.195	0.111	6.93e-15	Salivary Gland	fwe
Arf79F	2.28e-10	0.119383	0.509	0.432	1.8e-06	Salivary Gland	Arf79F
Ufm1	2.39e-18	0.118871	0.163	0.087	1.89e-14	Salivary Gland	Ufm1
epsilonCOP	9.6e-17	0.118757	0.207	0.125	7.58e-13	Salivary Gland	epsilonCOP
cdc14	3.49e-31	0.16232	0.176	0.074	2.76e-27	Salivary Gland	cdc14
fok	1.86e-20	0.117832	0.145	0.068	1.47e-16	Salivary Gland	fok
SPoCk	1.63e-26	0.117809	0.129	0.048	1.29e-22	Salivary Gland	SPoCk
CG13887	1.31e-14	0.117654	0.235	0.155	1.03e-10	Salivary Gland	CG13887
Pkn	3.02e-20	0.117114	0.146	0.07	2.39e-16	Salivary Gland	Pkn
OstDelta	1.99e-13	0.116631	0.234	0.158	1.57e-09	Salivary Gland	OstDelta
Grasp65	6.66e-38	0.159898	0.165	0.056	5.26e-34	Salivary Gland	Grasp65
px	1.64e-06	0.11657	0.281	0.23	0.0129156	Salivary Gland	px
ds	8.38e-12	0.116044	0.26	0.186	6.62e-08	Salivary Gland	ds
goe	3.36e-17	0.115837	0.126	0.061	2.66e-13	Salivary Gland	goe
loj	3.76e-18	0.115383	0.189	0.107	2.97e-14	Salivary Gland	loj
slv	1.52e-47	0.158296	0.146	0.033	1.2e-43	Salivary Gland	slv
Rab6	1.84e-14	0.114792	0.205	0.13	1.45e-10	Salivary Gland	Rab6
ci	0.000220227	0.11448	0.32	0.281	1	Salivary Gland	ci
svr	1.55e-25	0.114053	0.132	0.051	1.22e-21	Salivary Gland	svr
Ten-m	1.34e-10	0.114015	0.28	0.21	1.06e-06	Salivary Gland	Ten-m
Kr-h2	1.55e-16	0.114013	0.196	0.117	1.22e-12	Salivary Gland	Kr-h2
CHES-1-like	8.76e-23	0.113625	0.133	0.056	6.92e-19	Salivary Gland	CHES-1-like
CG42268	1.76e-33	0.156457	0.146	0.049	1.39e-29	Salivary Gland	CG42268
ASPP	2.04e-10	0.11329	0.229	0.165	1.61e-06	Salivary Gland	ASPP
Dad1	8.07e-09	0.112602	0.302	0.236	6.38e-05	Salivary Gland	Dad1
Dr	6.67e-18	0.112476	0.129	0.061	5.27e-14	Salivary Gland	Dr
cact	2.13e-20	0.112078	0.148	0.071	1.69e-16	Salivary Gland	cact
RpL41	0.000752812	0.112077	0.998	0.999	1	Salivary Gland	RpL41
Tre1	2.28e-20	0.11201	0.141	0.066	1.8e-16	Salivary Gland	Tre1
slp1	9.64e-16	0.11167	0.152	0.083	7.61e-12	Salivary Gland	slp1
Arc1	2.64e-21	0.111459	0.145	0.067	2.09e-17	Salivary Gland	Arc1
sturkopf	7.05e-44	0.153788	0.138	0.032	5.57e-40	Salivary Gland	sturkopf
Pal1	1.18e-16	0.109622	0.184	0.107	9.28e-13	Salivary Gland	Pal1
beta'COP	9.52e-21	0.10957	0.168	0.085	7.52e-17	Salivary Gland	beta'COP
CG1840	6.81e-22	0.109058	0.14	0.062	5.38e-18	Salivary Gland	CG1840
CG10005	3.11e-19	0.109002	0.143	0.07	2.45e-15	Salivary Gland	CG10005
CycG	1.25e-05	0.108724	0.473	0.431	0.0987964	Salivary Gland	CycG
bbc	2.4e-16	0.106945	0.172	0.098	1.89e-12	Salivary Gland	bbc
RpL27A	2.73e-09	0.106735	0.987	0.987	2.15e-05	Salivary Gland	RpL27A
sdt	1.38e-09	0.105896	0.247	0.183	1.09e-05	Salivary Gland	sdt
sau	7.6e-20	0.102728	0.138	0.064	6.01e-16	Salivary Gland	sau
fz	0.000371208	0.102674	0.416	0.373	1	Salivary Gland	fz
Mcr	5.56e-09	0.102492	0.255	0.193	4.39e-05	Salivary Gland	Mcr
Tango1	1.18e-12	0.101355	0.182	0.116	9.31e-09	Salivary Gland	Tango1
RpL7A	7.15e-07	0.101161	0.925	0.938	0.00564431	Salivary Gland	RpL7A
CG32982	1.55e-08	0.100894	0.143	0.096	0.000122514	Salivary Gland	CG32982
l(3)80Fg	1.6e-12	0.100383	0.136	0.078	1.26e-08	Salivary Gland	l(3)80Fg
Dyrk3	7.72e-07	0.100064	0.238	0.189	0.0060996	Salivary Gland	Dyrk3
wol	7.64e-17	0.099534	0.148	0.078	6.04e-13	Salivary Gland	wol
CG7029	5.17e-19	0.0992248	0.133	0.062	4.08e-15	Salivary Gland	CG7029
Cpr	8.35e-15	0.0986771	0.169	0.099	6.59e-11	Salivary Gland	Cpr
CG9911	3.57e-18	0.0975092	0.132	0.063	2.82e-14	Salivary Gland	CG9911
Noa36	2.16e-38	0.150131	0.148	0.045	1.7e-34	Salivary Gland	Noa36
CG2767	4.36e-21	0.0973949	0.114	0.045	3.45e-17	Salivary Gland	CG2767
shv	7.73e-15	0.0972048	0.152	0.085	6.1e-11	Salivary Gland	shv
Vdup1	1.39e-21	0.0971634	0.105	0.039	1.1e-17	Salivary Gland	Vdup1
jvl	1.71e-05	0.0971107	0.16	0.123	0.135241	Salivary Gland	jvl
fus	7.7e-06	0.0968898	0.355	0.303	0.0608244	Salivary Gland	fus
ksh	1.01e-13	0.0967893	0.142	0.08	7.94e-10	Salivary Gland	ksh
Der-1	4.43e-14	0.0952056	0.158	0.092	3.5e-10	Salivary Gland	Der-1
SERCA	1.75e-09	0.09494	0.222	0.161	1.38e-05	Salivary Gland	SERCA
ft	8.86e-10	0.0947672	0.51	0.421	7e-06	Salivary Gland	ft
CG2852	0.00420622	0.0945075	0.727	0.708	1	Salivary Gland	CG2852
Yif1	3.7e-17	0.0939934	0.133	0.066	2.92e-13	Salivary Gland	Yif1
RpL10	3.61e-06	0.0929006	0.945	0.961	0.0285418	Salivary Gland	RpL10
apt	2.35e-08	0.0920283	0.185	0.132	0.000185356	Salivary Gland	apt
Gli	5.33e-12	0.0900962	0.193	0.126	4.21e-08	Salivary Gland	Gli
scrib	3.06e-09	0.0897715	0.178	0.123	2.42e-05	Salivary Gland	scrib
CG33774	2.16e-11	0.0897623	0.169	0.108	1.71e-07	Salivary Gland	CG33774
Sec13	2.39e-09	0.089505	0.228	0.166	1.89e-05	Salivary Gland	Sec13
CG43759	0.00107141	0.0893792	0.321	0.286	1	Salivary Gland	CG43759
arm	9.85e-06	0.0883627	0.313	0.265	0.0777668	Salivary Gland	arm
Acsl	8.66e-17	0.0879869	0.113	0.052	6.84e-13	Salivary Gland	Acsl
tay	2.79e-06	0.0872965	0.181	0.137	0.0220421	Salivary Gland	tay
ec	4.05e-06	0.0868683	0.333	0.274	0.031974	Salivary Gland	ec
Ost48	1.31e-06	0.0866678	0.286	0.234	0.0103267	Salivary Gland	Ost48
RpLP2	2.11e-06	0.0863996	0.973	0.969	0.0166922	Salivary Gland	RpLP2
RpL36	0.000787516	0.0858379	0.931	0.928	1	Salivary Gland	RpL36
TM9SF3	3e-13	0.0857343	0.13	0.072	2.37e-09	Salivary Gland	TM9SF3
RpS28b	0.00148785	0.0855606	0.882	0.892	1	Salivary Gland	RpS28b
Srp14	3.36e-10	0.0849325	0.196	0.135	2.66e-06	Salivary Gland	Srp14
Jafrac2	1.96e-36	0.141494	0.142	0.043	1.55e-32	Salivary Gland	Jafrac2
trh	4.44e-39	0.140615	0.163	0.052	3.51e-35	Salivary Gland	trh
Su(Tpl)	6.06e-05	0.0848881	0.371	0.324	0.478953	Salivary Gland	Su(Tpl)
ArfGAP3	4e-15	0.0845849	0.125	0.063	3.16e-11	Salivary Gland	ArfGAP3
bou	1.59e-05	0.0824995	0.272	0.226	0.125254	Salivary Gland	bou
HDAC4	2.71e-05	0.0813325	0.192	0.153	0.213736	Salivary Gland	HDAC4
RpS25	0.000214941	0.0813279	0.928	0.923	1	Salivary Gland	RpS25
CG33993	1.49e-06	0.0811823	0.131	0.091	0.0117749	Salivary Gland	CG33993
l(3)80Fj	0.00436661	0.0809526	0.4	0.37	1	Salivary Gland	l(3)80Fj
garz	4.63e-16	0.0807584	0.107	0.049	3.66e-12	Salivary Gland	garz
EcR	0.000131284	0.0802894	0.218	0.181	1	Salivary Gland	EcR
CG7484	1.35e-08	0.0801989	0.183	0.129	0.000106369	Salivary Gland	CG7484
CG4455	1.47e-05	0.0794723	0.288	0.24	0.116179	Salivary Gland	CG4455
Gale	3.59e-17	0.0793322	0.1	0.042	2.84e-13	Salivary Gland	Gale
Src64B	8.26e-06	0.0793199	0.244	0.198	0.0652037	Salivary Gland	Src64B
kud	1.23e-09	0.0792816	0.192	0.132	9.73e-06	Salivary Gland	kud
alt	0.00044252	0.0789177	0.373	0.334	1	Salivary Gland	alt
CG5554	3.3e-05	0.0786771	0.266	0.222	0.260835	Salivary Gland	CG5554
RpL34b	8.06e-05	0.078647	0.865	0.846	0.636476	Salivary Gland	RpL34b
eEF1alpha1	3.11e-05	0.0782901	0.99	0.996	0.24582	Salivary Gland	eEF1alpha1
RpL5	0.00166456	0.0782582	0.68	0.668	1	Salivary Gland	RpL5
CG33298	1.25e-05	0.0781245	0.216	0.173	0.0984418	Salivary Gland	CG33298
Pcyt1	8.18e-14	0.0781069	0.116	0.059	6.46e-10	Salivary Gland	Pcyt1
Unc-115a	1.28e-34	0.135139	0.125	0.035	1.01e-30	Salivary Gland	Unc-115a
kmr	0.00440499	0.0779913	0.433	0.401	1	Salivary Gland	kmr
P58IPK	3.46e-12	0.0779161	0.121	0.067	2.73e-08	Salivary Gland	P58IPK
eIF2beta	8.68e-05	0.0777771	0.424	0.377	0.685382	Salivary Gland	eIF2beta
gpp	0.00260219	0.0775519	0.333	0.3	1	Salivary Gland	gpp
SerRS	6.89e-10	0.0768782	0.175	0.117	5.44e-06	Salivary Gland	SerRS
CG12004	2.26e-10	0.0768163	0.118	0.069	1.79e-06	Salivary Gland	CG12004
rut	1.21e-32	0.134587	0.112	0.029	9.57e-29	Salivary Gland	rut
lva	1.46e-13	0.076361	0.114	0.058	1.15e-09	Salivary Gland	lva
CG18600	1.15e-10	0.0753836	0.146	0.09	9.05e-07	Salivary Gland	CG18600
kri	1.93e-13	0.0753691	0.103	0.051	1.52e-09	Salivary Gland	kri
boca	6.55e-10	0.0752689	0.144	0.091	5.17e-06	Salivary Gland	boca
Fer1HCH	0.00015711	0.0745593	0.186	0.151	1	Salivary Gland	Fer1HCH
Bet1	3.19e-11	0.0744493	0.126	0.073	2.52e-07	Salivary Gland	Bet1
Sec23	1.67e-33	0.133318	0.14	0.045	1.32e-29	Salivary Gland	Sec23
CG10674	4.03e-11	0.0742055	0.114	0.064	3.19e-07	Salivary Gland	CG10674
CG7637	1.49e-08	0.0737308	0.174	0.121	0.000118016	Salivary Gland	CG7637
cora	2.06e-08	0.0737094	0.163	0.112	0.000162415	Salivary Gland	cora
Cals	0.000135416	0.0734145	0.254	0.214	1	Salivary Gland	Cals
pix	1.51e-07	0.0731307	0.212	0.158	0.0011891	Salivary Gland	pix
Vha100-1	3.22e-15	0.0731045	0.1	0.045	2.54e-11	Salivary Gland	Vha100-1
pasi2	2.31e-07	0.0727869	0.202	0.15	0.00182241	Salivary Gland	pasi2
atl	5.75e-11	0.0723265	0.119	0.068	4.54e-07	Salivary Gland	atl
Xbp1	1.38e-05	0.071868	0.213	0.17	0.109169	Salivary Gland	Xbp1
drpr	5.5e-10	0.0716433	0.12	0.071	4.34e-06	Salivary Gland	drpr
ncm	4.29e-06	0.0713515	0.209	0.162	0.033856	Salivary Gland	ncm
be	9.18e-09	0.0707137	0.125	0.08	7.25e-05	Salivary Gland	be
btsz	1.37e-09	0.068783	0.113	0.067	1.08e-05	Salivary Gland	btsz
Syx18	1.25e-10	0.0681242	0.102	0.056	9.83e-07	Salivary Gland	Syx18
CG5862	1.85e-09	0.0678331	0.126	0.078	1.46e-05	Salivary Gland	CG5862
SelG	1.6e-07	0.0677517	0.15	0.104	0.00126478	Salivary Gland	SelG
CG10479	3.97e-06	0.0664806	0.163	0.121	0.0313435	Salivary Gland	CG10479
Klp98A	1.56e-07	0.0661593	0.147	0.101	0.00123415	Salivary Gland	Klp98A
l(2)gl	0.00300307	0.0659263	0.229	0.199	1	Salivary Gland	l(2)gl
CG2004	2.32e-10	0.065693	0.107	0.061	1.83e-06	Salivary Gland	CG2004
CG9302	1.46e-07	0.0653502	0.134	0.091	0.00115279	Salivary Gland	CG9302
ZnT86D	2.32e-35	0.129422	0.123	0.033	1.84e-31	Salivary Gland	ZnT86D
vsg	5.33e-06	0.0650619	0.187	0.144	0.0420702	Salivary Gland	vsg
Alg11	1.64e-08	0.0645664	0.125	0.08	0.000129312	Salivary Gland	Alg11
Cont	6.96e-06	0.0643231	0.201	0.156	0.0549721	Salivary Gland	Cont
Magi	1.95e-07	0.0638023	0.159	0.112	0.00153786	Salivary Gland	Magi
pAbp	0.00300607	0.0637838	0.78	0.76	1	Salivary Gland	pAbp
Zip102B	2.71e-05	0.0636888	0.199	0.157	0.214302	Salivary Gland	Zip102B
Srp54k	8.11e-07	0.0634538	0.166	0.121	0.00640764	Salivary Gland	Srp54k
Pgant5	8.44e-07	0.0630319	0.11	0.072	0.00666607	Salivary Gland	Pgant5
CG8230	1.02e-31	0.127302	0.137	0.046	8.02e-28	Salivary Gland	CG8230
TfIIFalpha	1.69e-05	0.0628698	0.168	0.128	0.133442	Salivary Gland	TfIIFalpha
eRF3	2.68e-07	0.0627297	0.127	0.085	0.00211634	Salivary Gland	eRF3
RpL26	0.000943661	0.0626763	0.935	0.941	1	Salivary Gland	RpL26
CrebB	2.32e-08	0.0622729	0.11	0.068	0.000183478	Salivary Gland	CrebB
Cln7	1.13e-05	0.0615233	0.178	0.137	0.0891802	Salivary Gland	Cln7
Arl1	2.9e-07	0.0612583	0.157	0.11	0.00228717	Salivary Gland	Arl1
dia	1.37e-08	0.0611986	0.109	0.066	0.000107856	Salivary Gland	dia
RpL23	0.00134617	0.0611735	0.951	0.954	1	Salivary Gland	RpL23
Frl	0.00591403	0.0609551	0.365	0.334	1	Salivary Gland	Frl
CG42748	1.63e-05	0.060559	0.137	0.1	0.128977	Salivary Gland	CG42748
CG10166	3.01e-08	0.0600743	0.107	0.066	0.00023744	Salivary Gland	CG10166
MFS18	4.11e-34	0.124593	0.119	0.032	3.25e-30	Salivary Gland	MFS18
eRF1	4.24e-07	0.0597045	0.144	0.101	0.00335125	Salivary Gland	eRF1
Hr4	0.0064134	0.0586157	0.142	0.119	1	Salivary Gland	Hr4
Myo10A	0.000164687	0.0584234	0.286	0.241	1	Salivary Gland	Myo10A
AdSS	2e-05	0.0583757	0.202	0.159	0.158182	Salivary Gland	AdSS
Mnt	4.85e-08	0.0579644	0.101	0.061	0.000383066	Salivary Gland	Mnt
Ccm3	2.99e-06	0.0577485	0.15	0.108	0.023621	Salivary Gland	Ccm3
CG2201	5.77e-07	0.0576405	0.142	0.099	0.00455321	Salivary Gland	CG2201
Rok	5.49e-05	0.0564504	0.163	0.125	0.433439	Salivary Gland	Rok
sima	0.00136776	0.0550515	0.25	0.215	1	Salivary Gland	sima
AP-1gamma	2.55e-05	0.0549401	0.154	0.116	0.201189	Salivary Gland	AP-1gamma
smash	4.47e-05	0.0545224	0.179	0.139	0.35266	Salivary Gland	smash
Lrch	2.5e-05	0.0543962	0.105	0.074	0.197786	Salivary Gland	Lrch
eIF4EHP	9.78e-05	0.0538988	0.149	0.114	0.772037	Salivary Gland	eIF4EHP
PlexA	0.00370847	0.0538922	0.228	0.198	1	Salivary Gland	PlexA
Idgf6	1e-05	0.053875	0.125	0.089	0.0792057	Salivary Gland	Idgf6
AGO1	0.00477692	0.0531687	0.317	0.286	1	Salivary Gland	AGO1
Gdi	5.11e-05	0.0529643	0.167	0.129	0.403983	Salivary Gland	Gdi
tud	4.39e-06	0.0529572	0.119	0.082	0.0346946	Salivary Gland	tud
CG31195	1.83e-05	0.0527595	0.165	0.125	0.144845	Salivary Gland	CG31195
Nrx-IV	0.000210193	0.0527595	0.159	0.125	1	Salivary Gland	Nrx-IV
Atpalpha	0.00634847	0.052654	0.253	0.224	1	Salivary Gland	Atpalpha
CG1129	2.92e-07	0.0525879	0.103	0.065	0.00230835	Salivary Gland	CG1129
Srp19	3.39e-07	0.0524935	0.115	0.075	0.00267428	Salivary Gland	Srp19
drongo	2.74e-05	0.0520589	0.108	0.076	0.216712	Salivary Gland	drongo
CG7556	0.000237414	0.0519287	0.157	0.124	1	Salivary Gland	CG7556
CG17883	6.8e-05	0.0518087	0.155	0.119	0.536955	Salivary Gland	CG17883
BI-1	1.53e-05	0.0517849	0.121	0.087	0.121223	Salivary Gland	BI-1
CG6583	5.38e-06	0.0516273	0.116	0.08	0.042454	Salivary Gland	CG6583
hts	0.000630489	0.0511102	0.287	0.247	1	Salivary Gland	hts
Max	0.000581764	0.0497905	0.186	0.152	1	Salivary Gland	Max
CG11873	0.00256579	0.0495642	0.276	0.242	1	Salivary Gland	CG11873
VhaAC45	4.86e-05	0.049411	0.122	0.089	0.383479	Salivary Gland	VhaAC45
CG12121	1.48e-05	0.0492403	0.106	0.073	0.11689	Salivary Gland	CG12121
prtp	0.000854578	0.0487613	0.181	0.149	1	Salivary Gland	prtp
srl	7.28e-05	0.0483878	0.118	0.087	0.575259	Salivary Gland	srl
spoon	0.0015736	0.0482872	0.276	0.24	1	Salivary Gland	spoon
pxb	0.0022001	0.0482062	0.186	0.156	1	Salivary Gland	pxb
AnxB11	6.64e-05	0.0480297	0.133	0.099	0.524211	Salivary Gland	AnxB11
CaMKI	0.00100839	0.0476606	0.155	0.125	1	Salivary Gland	CaMKI
gw	0.00322014	0.0473708	0.186	0.157	1	Salivary Gland	gw
Tsf2	0.00017267	0.0467744	0.182	0.145	1	Salivary Gland	Tsf2
CG6700	0.00405202	0.0457086	0.206	0.177	1	Salivary Gland	CG6700
Kdm2	5.61e-05	0.0446056	0.114	0.082	0.443067	Salivary Gland	Kdm2
Sap-r	0.00657218	0.0444053	0.157	0.132	1	Salivary Gland	Sap-r
Sec16	9.23e-05	0.0436016	0.111	0.08	0.729316	Salivary Gland	Sec16
Chc	0.00129907	0.0429675	0.164	0.134	1	Salivary Gland	Chc
CG7668	0.000133212	0.042937	0.118	0.088	1	Salivary Gland	CG7668
Cdep	0.000379302	0.0422762	0.115	0.087	1	Salivary Gland	Cdep
crim	0.00114054	0.0421476	0.152	0.122	1	Salivary Gland	crim
CTPsyn	0.000103668	0.0419516	0.112	0.082	0.818766	Salivary Gland	CTPsyn
CG9281	0.00070411	0.0417763	0.113	0.086	1	Salivary Gland	CG9281
Vang	0.000229136	0.0412518	0.114	0.085	1	Salivary Gland	Vang
pes	0.000222195	0.0398534	0.121	0.09	1	Salivary Gland	pes
CG6701	0.000183479	0.0392922	0.116	0.086	1	Salivary Gland	CG6701
PMCA	0.0079299	0.0387041	0.26	0.23	1	Salivary Gland	PMCA
CG30015	0.00423265	0.0384039	0.11	0.088	1	Salivary Gland	CG30015
Atg1	0.000676676	0.0382745	0.106	0.08	1	Salivary Gland	Atg1
AP-2alpha	0.00249579	0.0382538	0.112	0.088	1	Salivary Gland	AP-2alpha
jbug	0.00797581	0.0368072	0.183	0.157	1	Salivary Gland	jbug
cta	0.00192389	0.0361417	0.148	0.12	1	Salivary Gland	cta
RhoGAP18B	0.0003064	0.0346139	0.125	0.095	1	Salivary Gland	RhoGAP18B
l(2)SH0834	0.0003913	0.033552	0.111	0.083	1	Salivary Gland	l(2)SH0834
CG13300	0.00773721	0.0330917	0.171	0.145	1	Salivary Gland	CG13300
Alg1	0.00174688	0.0326403	0.107	0.083	1	Salivary Gland	Alg1
Nopp140	0.00799453	0.0326039	0.147	0.123	1	Salivary Gland	Nopp140
mura	0.00313314	0.0320771	0.161	0.133	1	Salivary Gland	mura
Scamp	0.00150301	0.0310187	0.112	0.086	1	Salivary Gland	Scamp
GCS2beta	0.00956979	0.0305268	0.148	0.125	1	Salivary Gland	GCS2beta
ck	0.00172864	0.0304434	0.101	0.077	1	Salivary Gland	ck
Sema1b	0.00233367	0.0298275	0.169	0.139	1	Salivary Gland	Sema1b
sinu	0.00223617	0.0282522	0.123	0.097	1	Salivary Gland	sinu
bru2	0.000512987	0.0210718	0.134	0.103	1	Salivary Gland	bru2
glec	6.98e-05	0.00199331	0.237	0.289	0.551552	Salivary Gland	glec
tkv	0.00706196	-0.0188993	0.178	0.208	1	Salivary Gland	tkv
Fs(2)Ket	0.00754618	-0.0227144	0.105	0.128	1	Salivary Gland	Fs(2)Ket
sdk	0.00288162	-0.0256359	0.174	0.206	1	Salivary Gland	sdk
bin3	0.00843235	-0.0266584	0.099	0.121	1	Salivary Gland	bin3
msi	6.9e-07	-0.0269565	0.16	0.212	0.00544773	Salivary Gland	msi
shot	0.00479386	-0.027031	0.206	0.238	1	Salivary Gland	shot
E(spl)m8-HLH	0.0014713	-0.0273157	0.164	0.197	1	Salivary Gland	E(spl)m8-HLH
RpII215	0.00633293	-0.0281268	0.159	0.186	1	Salivary Gland	RpII215
SRPK	0.00829623	-0.0291698	0.101	0.123	1	Salivary Gland	SRPK
Mkp3	0.00985896	-0.029353	0.208	0.237	1	Salivary Gland	Mkp3
otk	0.00606146	-0.0302928	0.093	0.115	1	Salivary Gland	otk
EMC1	0.00484283	-0.0306258	0.087	0.109	1	Salivary Gland	EMC1
Mlf	0.00597984	-0.0310419	0.097	0.12	1	Salivary Gland	Mlf
l(2)k09848	0.00960423	-0.031046	0.098	0.118	1	Salivary Gland	l(2)k09848
und	0.00805086	-0.0311617	0.095	0.116	1	Salivary Gland	und
mbt	0.00538146	-0.0315456	0.092	0.114	1	Salivary Gland	mbt
Rpb10	0.00392904	-0.0316873	0.098	0.121	1	Salivary Gland	Rpb10
row	0.00349607	-0.0317468	0.08	0.101	1	Salivary Gland	row
Rpt1	0.00658922	-0.0318505	0.113	0.137	1	Salivary Gland	Rpt1
MSBP	0.00719721	-0.0318952	0.126	0.15	1	Salivary Gland	MSBP
mub	0.00040405	-0.0320717	0.09	0.118	1	Salivary Gland	mub
Dad	0.00256962	-0.0324118	0.08	0.103	1	Salivary Gland	Dad
CG17233	0.00384954	-0.0326714	0.089	0.112	1	Salivary Gland	CG17233
CG11444	0.00576998	-0.0326811	0.091	0.112	1	Salivary Gland	CG11444
CG7483	0.00350193	-0.0329409	0.095	0.119	1	Salivary Gland	CG7483
aos	0.00460079	-0.0331993	0.086	0.108	1	Salivary Gland	aos
Rpn13	0.00180475	-0.033685	0.083	0.106	1	Salivary Gland	Rpn13
Hers	0.000766264	-0.0336863	0.08	0.106	1	Salivary Gland	Hers
Tpr2	0.00697648	-0.0340177	0.157	0.184	1	Salivary Gland	Tpr2
ND-B17	0.00385037	-0.0344603	0.09	0.113	1	Salivary Gland	ND-B17
RpS16	0.0090969	-0.0345249	0.958	0.973	1	Salivary Gland	RpS16
Rpt4	0.0003287	-0.0349693	0.074	0.101	1	Salivary Gland	Rpt4
CG1542	0.001068	-0.0352255	0.082	0.106	1	Salivary Gland	CG1542
d4	0.00251414	-0.0354619	0.119	0.146	1	Salivary Gland	d4
Yippee	0.00031942	-0.036002	0.074	0.101	1	Salivary Gland	Yippee
CG6340	0.00293014	-0.036116	0.09	0.112	1	Salivary Gland	CG6340
rst	1.78e-05	-0.0361633	0.122	0.162	0.140412	Salivary Gland	rst
wap	0.00135469	-0.036364	0.092	0.118	1	Salivary Gland	wap
l(3)psg2	0.00245785	-0.0366131	0.094	0.118	1	Salivary Gland	l(3)psg2
EMC4	0.00554068	-0.0366489	0.145	0.171	1	Salivary Gland	EMC4
E(spl)mbeta-HLH	0.00431369	-0.0366994	0.165	0.194	1	Salivary Gland	E(spl)mbeta-HLH
Eip75B	0.000259959	-0.0367261	0.095	0.125	1	Salivary Gland	Eip75B
miple2	0.00735134	-0.0367723	0.317	0.352	1	Salivary Gland	miple2
CG10286	0.000494531	-0.0368973	0.08	0.106	1	Salivary Gland	CG10286
ena	0.00870235	-0.0370966	0.162	0.187	1	Salivary Gland	ena
ND-19	0.00115261	-0.03716	0.076	0.1	1	Salivary Gland	ND-19
CG11699	0.00343825	-0.0374744	0.104	0.128	1	Salivary Gland	CG11699
Rcd-1	0.0020225	-0.0375223	0.087	0.111	1	Salivary Gland	Rcd-1
Bx42	0.000423109	-0.0375332	0.082	0.108	1	Salivary Gland	Bx42
lid	0.00389417	-0.0377552	0.094	0.116	1	Salivary Gland	lid
CG10470	0.00986174	-0.0378179	0.118	0.139	1	Salivary Gland	CG10470
ND-MWFE	0.00200522	-0.038109	0.1	0.125	1	Salivary Gland	ND-MWFE
CG6712	0.00536862	-0.0384463	0.113	0.137	1	Salivary Gland	CG6712
caz	0.00345419	-0.0388758	0.102	0.126	1	Salivary Gland	caz
Nup153	0.00982084	-0.0389576	0.167	0.192	1	Salivary Gland	Nup153
Chchd2	0.00265336	-0.0390568	0.111	0.136	1	Salivary Gland	Chchd2
Ars2	0.0029053	-0.0391486	0.275	0.311	1	Salivary Gland	Ars2
Arl4	0.00145822	-0.0392232	0.103	0.13	1	Salivary Gland	Arl4
Capr	5.31e-05	-0.0396775	0.085	0.116	0.419273	Salivary Gland	Capr
mt:CoI	0.00034321	-0.0397209	0.919	0.94	1	Salivary Gland	mt:CoI
Tim9a	0.00192462	-0.0401636	0.09	0.114	1	Salivary Gland	Tim9a
RhoGAPp190	0.000271056	-0.0402442	0.1	0.131	1	Salivary Gland	RhoGAPp190
Non3	0.00345788	-0.0403407	0.13	0.157	1	Salivary Gland	Non3
Rpn10	0.00144649	-0.0404425	0.09	0.114	1	Salivary Gland	Rpn10
Fis1	0.00180147	-0.0404675	0.163	0.194	1	Salivary Gland	Fis1
LTV1	6.01e-05	-0.0406634	0.093	0.125	0.474429	Salivary Gland	LTV1
Cka	0.000448514	-0.0408759	0.122	0.153	1	Salivary Gland	Cka
CG14442	0.000186324	-0.0409824	0.082	0.11	1	Salivary Gland	CG14442
nclb	0.000830198	-0.0411084	0.084	0.109	1	Salivary Gland	nclb
ens	0.00258067	-0.0412703	0.136	0.163	1	Salivary Gland	ens
Rga	0.000236909	-0.041293	0.092	0.122	1	Salivary Gland	Rga
mahe	0.00415688	-0.0413345	0.124	0.149	1	Salivary Gland	mahe
CG3702	0.00310251	-0.0413736	0.123	0.149	1	Salivary Gland	CG3702
Ptpmeg2	1.68e-05	-0.0418028	0.075	0.107	0.132993	Salivary Gland	Ptpmeg2
Su(var)2-HP2	0.00184461	-0.0418929	0.098	0.123	1	Salivary Gland	Su(var)2-HP2
CG3038	0.00010613	-0.0419295	0.076	0.104	0.838214	Salivary Gland	CG3038
wdb	0.00639646	-0.0421883	0.271	0.303	1	Salivary Gland	wdb
CCT3	0.000965199	-0.0422034	0.11	0.137	1	Salivary Gland	CCT3
Lis-1	0.00108717	-0.0422804	0.116	0.144	1	Salivary Gland	Lis-1
Rpt6	0.00155793	-0.0423929	0.149	0.179	1	Salivary Gland	Rpt6
D	0.00206945	-0.0424773	0.114	0.141	1	Salivary Gland	D
CG2924	0.000706646	-0.0428637	0.116	0.146	1	Salivary Gland	CG2924
TMS1	0.000147435	-0.0429208	0.109	0.142	1	Salivary Gland	TMS1
Ythdf	1.94e-05	-0.0429493	0.075	0.107	0.153275	Salivary Gland	Ythdf
CCT6	1.44e-05	-0.0430095	0.069	0.1	0.113597	Salivary Gland	CCT6
CG34163	0.00019443	-0.0431665	0.081	0.109	1	Salivary Gland	CG34163
ubl	3.38e-05	-0.0432369	0.071	0.101	0.267259	Salivary Gland	ubl
l(1)10Bb	0.000658428	-0.0433815	0.087	0.114	1	Salivary Gland	l(1)10Bb
eIF3g1	0.00909679	-0.0434122	0.235	0.264	1	Salivary Gland	eIF3g1
ND-18	9.64e-05	-0.0436071	0.073	0.101	0.761748	Salivary Gland	ND-18
alph	0.000947282	-0.0436392	0.154	0.186	1	Salivary Gland	alph
Orct2	1.56e-05	-0.0438689	0.071	0.102	0.12285	Salivary Gland	Orct2
ttv	0.000381677	-0.0439958	0.114	0.145	1	Salivary Gland	ttv
CG10465	4.93e-05	-0.0440619	0.093	0.126	0.389759	Salivary Gland	CG10465
alpha-Spec	0.00353763	-0.0440776	0.15	0.177	1	Salivary Gland	alpha-Spec
mask	0.00106957	-0.044119	0.181	0.214	1	Salivary Gland	mask
RFeSP	0.00256362	-0.0441308	0.156	0.184	1	Salivary Gland	RFeSP
nsl1	0.000124654	-0.0442537	0.089	0.119	0.984519	Salivary Gland	nsl1
Nnp-1	0.000509963	-0.0445021	0.09	0.116	1	Salivary Gland	Nnp-1
Vha13	0.000198808	-0.0448337	0.077	0.104	1	Salivary Gland	Vha13
CG3638	0.00189517	-0.044926	0.143	0.172	1	Salivary Gland	CG3638
SdhC	0.000429243	-0.0450581	0.097	0.125	1	Salivary Gland	SdhC
CG10565	7.7e-05	-0.0451278	0.101	0.134	0.607939	Salivary Gland	CG10565
Trf4-1	0.000173749	-0.0451543	0.085	0.114	1	Salivary Gland	Trf4-1
E(bx)	0.00419319	-0.0452523	0.248	0.279	1	Salivary Gland	E(bx)
UbcE2M	0.000509416	-0.0452932	0.097	0.125	1	Salivary Gland	UbcE2M
Ppa	0.000570886	-0.0453112	0.27	0.311	1	Salivary Gland	Ppa
polo	1.62e-05	-0.0454357	0.083	0.116	0.127898	Salivary Gland	polo
scra	5.45e-05	-0.0455376	0.081	0.111	0.430412	Salivary Gland	scra
ND-B16.6	7.2e-05	-0.0458548	0.123	0.159	0.568823	Salivary Gland	ND-B16.6
CG7154	0.000267566	-0.0459071	0.13	0.163	1	Salivary Gland	CG7154
Dek	0.00375647	-0.0464284	0.189	0.219	1	Salivary Gland	Dek
Mys45A	4.39e-05	-0.0465783	0.105	0.14	0.347094	Salivary Gland	Mys45A
Rpb7	3.15e-05	-0.0465884	0.07	0.1	0.249117	Salivary Gland	Rpb7
ND-B18	3.61e-05	-0.0466014	0.078	0.109	0.284956	Salivary Gland	ND-B18
stau	3.72e-05	-0.0467391	0.071	0.101	0.29344	Salivary Gland	stau
E(Pc)	0.00120868	-0.046857	0.163	0.194	1	Salivary Gland	E(Pc)
cni	0.000439597	-0.0469577	0.094	0.122	1	Salivary Gland	cni
Dcp-1	0.000556244	-0.0471007	0.102	0.13	1	Salivary Gland	Dcp-1
E2f2	7.76e-05	-0.04739	0.091	0.122	0.612709	Salivary Gland	E2f2
Cdc37	0.00266651	-0.0474472	0.094	0.117	1	Salivary Gland	Cdc37
Caper	0.00225955	-0.0474486	0.21	0.243	1	Salivary Gland	Caper
Csp	3.75e-06	-0.0475896	0.073	0.107	0.0296092	Salivary Gland	Csp
eIF3f1	0.00200362	-0.0481447	0.235	0.269	1	Salivary Gland	eIF3f1
eIF3l	4.64e-05	-0.0482798	0.117	0.153	0.366175	Salivary Gland	eIF3l
Sam-S	0.000603611	-0.0483208	0.117	0.146	1	Salivary Gland	Sam-S
Atg13	5.38e-06	-0.0483802	0.073	0.107	0.0424577	Salivary Gland	Atg13
AP-2sigma	7.82e-05	-0.0483945	0.098	0.13	0.617762	Salivary Gland	AP-2sigma
ND-B12	0.00023765	-0.0486442	0.108	0.139	1	Salivary Gland	ND-B12
sti	8.39e-06	-0.0487247	0.075	0.108	0.066286	Salivary Gland	sti
Rap2l	3.05e-05	-0.0487541	0.074	0.105	0.240672	Salivary Gland	Rap2l
Dd	8.42e-05	-0.0487666	0.088	0.119	0.665315	Salivary Gland	Dd
Not3	0.00138632	-0.0488857	0.164	0.195	1	Salivary Gland	Not3
CycA	0.000599446	-0.048984	0.187	0.222	1	Salivary Gland	CycA
ph-p	0.000172229	-0.0492025	0.12	0.154	1	Salivary Gland	ph-p
Ent2	0.000176563	-0.0492069	0.137	0.172	1	Salivary Gland	Ent2
Cdk12	0.000257615	-0.0493222	0.131	0.164	1	Salivary Gland	Cdk12
RpL31	0.0021447	-0.0495189	0.928	0.942	1	Salivary Gland	RpL31
RpL28	0.00223702	-0.049551	0.955	0.961	1	Salivary Gland	RpL28
eIF1A	0.000177445	-0.0496435	0.341	0.391	1	Salivary Gland	eIF1A
Arp6	1.93e-05	-0.0496869	0.071	0.101	0.152681	Salivary Gland	Arp6
NP15.6	7.9e-05	-0.0499234	0.129	0.165	0.624095	Salivary Gland	NP15.6
Dscam1	8.49e-06	-0.0500021	0.085	0.12	0.0670433	Salivary Gland	Dscam1
eIF3k	0.000725942	-0.0501505	0.222	0.26	1	Salivary Gland	eIF3k
CG6051	8.05e-06	-0.0502428	0.077	0.11	0.0636134	Salivary Gland	CG6051
cathD	5.51e-06	-0.0503993	0.104	0.143	0.0434819	Salivary Gland	cathD
QIL1	7.08e-05	-0.0504319	0.089	0.12	0.558865	Salivary Gland	QIL1
larp	0.00367513	-0.0504587	0.186	0.214	1	Salivary Gland	larp
Iswi	1.72e-06	-0.0504656	0.07	0.105	0.0135504	Salivary Gland	Iswi
MED26	0.00197612	-0.0505057	0.279	0.315	1	Salivary Gland	MED26
CkIalpha	0.00040171	-0.0507642	0.269	0.31	1	Salivary Gland	CkIalpha
sky	0.00670954	-0.0508058	0.123	0.146	1	Salivary Gland	sky
CG4968	9.62e-06	-0.050983	0.076	0.109	0.0760009	Salivary Gland	CG4968
ND-B15	1.49e-05	-0.0509867	0.084	0.117	0.117783	Salivary Gland	ND-B15
Alg-2	1.39e-05	-0.051221	0.114	0.152	0.109724	Salivary Gland	Alg-2
CycB	7.08e-05	-0.0512279	0.143	0.181	0.559567	Salivary Gland	CycB
CG18815	2.28e-05	-0.0515102	0.077	0.108	0.180262	Salivary Gland	CG18815
LanA	0.000185516	-0.0515331	0.214	0.254	1	Salivary Gland	LanA
E(spl)m7-HLH	3.69e-08	-0.0519503	0.3	0.372	0.00029179	Salivary Gland	E(spl)m7-HLH
mge	8.63e-06	-0.052198	0.074	0.106	0.0681679	Salivary Gland	mge
Rab35	1.48e-05	-0.0523742	0.091	0.126	0.117235	Salivary Gland	Rab35
feo	1.73e-05	-0.0525603	0.095	0.13	0.13692	Salivary Gland	feo
chif	5.85e-07	-0.0525673	0.074	0.111	0.00462227	Salivary Gland	chif
ND-51	6.23e-07	-0.052595	0.067	0.102	0.00492294	Salivary Gland	ND-51
sov	2.99e-06	-0.0526527	0.089	0.127	0.0236114	Salivary Gland	sov
ND-13B	2.72e-05	-0.0526807	0.081	0.112	0.21501	Salivary Gland	ND-13B
e(r)	7.7e-06	-0.0528053	0.128	0.169	0.0608222	Salivary Gland	e(r)
mRpL30	3.95e-06	-0.0528131	0.075	0.11	0.0312127	Salivary Gland	mRpL30
Rox8	0.000571167	-0.0530418	0.186	0.222	1	Salivary Gland	Rox8
upSET	0.000177264	-0.0531445	0.217	0.258	1	Salivary Gland	upSET
ND-B14	6.8e-06	-0.0531679	0.083	0.117	0.0536998	Salivary Gland	ND-B14
Cbp20	7.46e-06	-0.0531872	0.08	0.114	0.0589299	Salivary Gland	Cbp20
chn	1.85e-05	-0.0532173	0.151	0.193	0.146243	Salivary Gland	chn
Hsc70-4	3.01e-05	-0.0533787	0.56	0.626	0.237672	Salivary Gland	Hsc70-4
CDK2AP1	3e-06	-0.0535288	0.077	0.112	0.0237328	Salivary Gland	CDK2AP1
twin	5.78e-07	-0.0535486	0.076	0.114	0.00456206	Salivary Gland	twin
Rpn6	8.94e-05	-0.0536428	0.107	0.139	0.706262	Salivary Gland	Rpn6
RhoGDI	6.08e-05	-0.0537951	0.085	0.116	0.480472	Salivary Gland	RhoGDI
ND-39	3.4e-07	-0.053894	0.072	0.11	0.00268361	Salivary Gland	ND-39
unc-13	5.04e-06	-0.0539715	0.178	0.227	0.0398148	Salivary Gland	unc-13
Spn	2.11e-08	-0.0541684	0.139	0.197	0.000166508	Salivary Gland	Spn
TER94	2.56e-05	-0.0541934	0.136	0.176	0.202551	Salivary Gland	TER94
RpL14	0.000266532	-0.0542867	0.932	0.968	1	Salivary Gland	RpL14
Dlc90F	4.62e-07	-0.0543432	0.074	0.111	0.00364654	Salivary Gland	Dlc90F
bsk	1.03e-06	-0.0543948	0.102	0.144	0.00810132	Salivary Gland	bsk
CG3335	1.22e-06	-0.0544863	0.075	0.111	0.00963575	Salivary Gland	CG3335
put	6.35e-08	-0.0545101	0.067	0.106	0.000501439	Salivary Gland	put
cype	0.00124201	-0.0549512	0.361	0.4	1	Salivary Gland	cype
HUWE1	3.88e-05	-0.0553207	0.109	0.144	0.306063	Salivary Gland	HUWE1
Fip1	1.05e-06	-0.055538	0.066	0.101	0.00832199	Salivary Gland	Fip1
TBPH	2.51e-06	-0.0555859	0.091	0.129	0.0198046	Salivary Gland	TBPH
bip2	0.00061567	-0.0556519	0.226	0.264	1	Salivary Gland	bip2
CG30122	1.89e-05	-0.0558959	0.129	0.168	0.14912	Salivary Gland	CG30122
Hsc70Cb	5.75e-06	-0.0560344	0.153	0.198	0.0454122	Salivary Gland	Hsc70Cb
CG32772	1.83e-06	-0.0560569	0.084	0.121	0.0144257	Salivary Gland	CG32772
emb	1.66e-05	-0.056101	0.141	0.182	0.131437	Salivary Gland	emb
unc-5	8.51e-08	-0.0562821	0.073	0.113	0.000672077	Salivary Gland	unc-5
CG10375	1.64e-05	-0.0563656	0.083	0.116	0.129723	Salivary Gland	CG10375
RpL12	0.00598291	-0.056463	0.913	0.928	1	Salivary Gland	RpL12
BtbVII	5.19e-07	-0.056699	0.08	0.119	0.00410122	Salivary Gland	BtbVII
dom	5.86e-05	-0.0567011	0.171	0.211	0.462552	Salivary Gland	dom
RnpS1	1.13e-06	-0.0568116	0.096	0.136	0.0089296	Salivary Gland	RnpS1
Moe	1.38e-05	-0.0568978	0.11	0.148	0.109038	Salivary Gland	Moe
CG1234	3.29e-06	-0.0571387	0.087	0.123	0.0259903	Salivary Gland	CG1234
Cpsf5	3.13e-09	-0.0574439	0.062	0.104	2.47e-05	Salivary Gland	Cpsf5
CG11555	1.13e-07	-0.0574694	0.065	0.103	0.000888794	Salivary Gland	CG11555
CCT5	3.07e-09	-0.0575917	0.067	0.11	2.42e-05	Salivary Gland	CCT5
Cp190	2.5e-05	-0.0577841	0.098	0.133	0.19744	Salivary Gland	Cp190
ND-B14.5A	1.18e-05	-0.0578557	0.095	0.13	0.0931748	Salivary Gland	ND-B14.5A
RpL32	0.000129716	-0.058034	0.929	0.956	1	Salivary Gland	RpL32
RpS15Ab	0.000626176	-0.0580885	0.211	0.248	1	Salivary Gland	RpS15Ab
nonA	1.72e-05	-0.0581447	0.181	0.227	0.136224	Salivary Gland	nonA
Rpn8	6.35e-09	-0.0583018	0.063	0.105	5.02e-05	Salivary Gland	Rpn8
blw	0.000154146	-0.05831	0.168	0.205	1	Salivary Gland	blw
Hrb87F	0.000133853	-0.058311	0.259	0.304	1	Salivary Gland	Hrb87F
sqh	0.000144473	-0.0584136	0.205	0.245	1	Salivary Gland	sqh
Ssdp	0.00224242	-0.0584144	0.251	0.283	1	Salivary Gland	Ssdp
PPP4R2r	1.37e-06	-0.0584615	0.078	0.114	0.0108457	Salivary Gland	PPP4R2r
wts	1.48e-05	-0.0585331	0.107	0.144	0.116583	Salivary Gland	wts
Galphas	1.26e-05	-0.0586745	0.109	0.146	0.0993734	Salivary Gland	Galphas
Tsp42Ee	1.71e-06	-0.0592168	0.1	0.14	0.0135301	Salivary Gland	Tsp42Ee
CG4452	2.46e-08	-0.0592516	0.067	0.107	0.000194447	Salivary Gland	CG4452
CG9723	2.96e-09	-0.0592868	0.061	0.102	2.34e-05	Salivary Gland	CG9723
ND-PDSW	1.91e-05	-0.0592986	0.126	0.164	0.150496	Salivary Gland	ND-PDSW
HP1c	5.74e-08	-0.0594061	0.075	0.116	0.00045336	Salivary Gland	HP1c
CG40228	1.29e-05	-0.0594554	0.155	0.197	0.101654	Salivary Gland	CG40228
Bub3	1.03e-09	-0.0596424	0.065	0.109	8.17e-06	Salivary Gland	Bub3
pcs	2.51e-05	-0.0597727	0.176	0.219	0.198524	Salivary Gland	pcs
Cisd2	5.86e-07	-0.0598727	0.073	0.11	0.00462934	Salivary Gland	Cisd2
CG8108	5.54e-06	-0.0601237	0.127	0.168	0.0437902	Salivary Gland	CG8108
Ibf1	5.88e-08	-0.0601276	0.066	0.105	0.000464525	Salivary Gland	Ibf1
CG6937	2.38e-07	-0.0601518	0.096	0.139	0.00187724	Salivary Gland	CG6937
snRNP-U1-70K	2.19e-07	-0.0602572	0.093	0.136	0.00173023	Salivary Gland	snRNP-U1-70K
Sh3beta	0.000308517	-0.0602814	0.214	0.252	1	Salivary Gland	Sh3beta
CG2199	5.69e-07	-0.0604933	0.089	0.129	0.00449358	Salivary Gland	CG2199
CG9915	2.21e-09	-0.0605619	0.061	0.102	1.74e-05	Salivary Gland	CG9915
porin	0.000353576	-0.0605644	0.292	0.333	1	Salivary Gland	porin
fwd	2.01e-06	-0.0606055	0.125	0.169	0.0158576	Salivary Gland	fwd
EMC3	1.56e-05	-0.0608752	0.103	0.139	0.123026	Salivary Gland	EMC3
CycE	5.55e-10	-0.0608916	0.071	0.118	4.38e-06	Salivary Gland	CycE
CG11752	1.42e-08	-0.0608991	0.062	0.102	0.000112385	Salivary Gland	CG11752
robl	3.07e-06	-0.0609913	0.107	0.147	0.0242308	Salivary Gland	robl
CG31650	1.69e-06	-0.0610277	0.093	0.132	0.0133784	Salivary Gland	CG31650
CG1789	4.64e-08	-0.0610386	0.069	0.109	0.000366807	Salivary Gland	CG1789
Rpn9	3.75e-08	-0.0610474	0.077	0.119	0.000296359	Salivary Gland	Rpn9
mRpS7	2.25e-09	-0.0611051	0.06	0.101	1.78e-05	Salivary Gland	mRpS7
RhoGAP19D	0.00140268	-0.0613118	0.236	0.269	1	Salivary Gland	RhoGAP19D
Idh3a	2.26e-08	-0.0613353	0.07	0.112	0.000178773	Salivary Gland	Idh3a
hfp	5.35e-10	-0.061484	0.067	0.113	4.23e-06	Salivary Gland	hfp
crp	0.000414851	-0.0615275	0.211	0.247	1	Salivary Gland	crp
jumu	1.98e-09	-0.0615629	0.062	0.104	1.56e-05	Salivary Gland	jumu
neur	9.34e-10	-0.0619173	0.076	0.123	7.38e-06	Salivary Gland	neur
CG9775	1.42e-06	-0.0619502	0.114	0.156	0.0112453	Salivary Gland	CG9775
egh	2.75e-07	-0.0621908	0.083	0.123	0.00217172	Salivary Gland	egh
E2f1	5.02e-05	-0.0621934	0.324	0.38	0.396657	Salivary Gland	E2f1
dod	1.6e-07	-0.0621978	0.098	0.141	0.00126259	Salivary Gland	dod
CoRest	6.98e-08	-0.0622089	0.077	0.118	0.000551181	Salivary Gland	CoRest
PAN3	4.75e-07	-0.0622156	0.206	0.264	0.00374902	Salivary Gland	PAN3
Chro	8.87e-08	-0.0622887	0.142	0.195	0.000700533	Salivary Gland	Chro
E(spl)m5-HLH	7.16e-08	-0.0625073	0.09	0.135	0.000565342	Salivary Gland	E(spl)m5-HLH
thoc7	3.26e-08	-0.0627155	0.073	0.114	0.000257216	Salivary Gland	thoc7
RpLP0-like	4.61e-06	-0.0629564	0.163	0.209	0.0363746	Salivary Gland	RpLP0-like
alpha-Cat	7.18e-05	-0.0630625	0.203	0.244	0.566819	Salivary Gland	alpha-Cat
CG4038	9.29e-05	-0.0630987	0.322	0.369	0.733396	Salivary Gland	CG4038
dgt2	6.93e-09	-0.0631045	0.06	0.101	5.47e-05	Salivary Gland	dgt2
Rpb8	3.17e-07	-0.0634218	0.097	0.139	0.00250097	Salivary Gland	Rpb8
Lamp1	0.00124066	-0.0634396	0.336	0.372	1	Salivary Gland	Lamp1
lgs	3.6e-05	-0.0636004	0.136	0.174	0.284603	Salivary Gland	lgs
CG34159	3.19e-07	-0.0636581	0.089	0.13	0.00252284	Salivary Gland	CG34159
woc	7.56e-09	-0.0640538	0.076	0.12	5.97e-05	Salivary Gland	woc
CG14641	7.37e-10	-0.0641054	0.083	0.133	5.82e-06	Salivary Gland	CG14641
CG1416	1.11e-06	-0.0644017	0.104	0.145	0.00875797	Salivary Gland	CG1416
Usp7	2.36e-09	-0.0645101	0.07	0.115	1.86e-05	Salivary Gland	Usp7
MBD-like	1.1e-08	-0.0645171	0.065	0.106	8.67e-05	Salivary Gland	MBD-like
Fak	8.39e-07	-0.064527	0.118	0.162	0.00662729	Salivary Gland	Fak
Pdk1	2.09e-05	-0.0649942	0.175	0.218	0.165095	Salivary Gland	Pdk1
Rala	3.75e-08	-0.0650766	0.085	0.129	0.000295853	Salivary Gland	Rala
CG42724	6.74e-08	-0.0653325	0.101	0.147	0.000532503	Salivary Gland	CG42724
RpS27A	7.7e-06	-0.0653713	0.952	0.973	0.060778	Salivary Gland	RpS27A
CG3817	6.9e-09	-0.0655503	0.06	0.101	5.45e-05	Salivary Gland	CG3817
shrb	4.6e-06	-0.0656739	0.114	0.154	0.0363639	Salivary Gland	shrb
P32	7.72e-10	-0.0659296	0.066	0.11	6.09e-06	Salivary Gland	P32
x16	2.31e-07	-0.0662514	0.14	0.19	0.00182605	Salivary Gland	x16
Rab7	2.51e-07	-0.0663144	0.095	0.137	0.00198539	Salivary Gland	Rab7
ND-B14.5B	4.26e-08	-0.0663294	0.089	0.133	0.000336752	Salivary Gland	ND-B14.5B
MESR4	5.71e-09	-0.0663391	0.068	0.111	4.51e-05	Salivary Gland	MESR4
Prosbeta6	5.6e-10	-0.0663906	0.071	0.118	4.42e-06	Salivary Gland	Prosbeta6
CkIIbeta	0.000217041	-0.0664475	0.227	0.266	1	Salivary Gland	CkIIbeta
cpb	2.8e-09	-0.0665265	0.077	0.122	2.22e-05	Salivary Gland	cpb
Tim23	3.16e-08	-0.066597	0.111	0.16	0.000249918	Salivary Gland	Tim23
Fur1	3.06e-09	-0.0667604	0.088	0.137	2.41e-05	Salivary Gland	Fur1
mRpL36	3.15e-08	-0.0667617	0.081	0.123	0.000248423	Salivary Gland	mRpL36
Lsm12a	3.78e-08	-0.0671086	0.092	0.137	0.000298363	Salivary Gland	Lsm12a
Klp10A	4.73e-10	-0.067292	0.063	0.107	3.73e-06	Salivary Gland	Klp10A
ND-B22	1.81e-08	-0.0673063	0.092	0.139	0.000142823	Salivary Gland	ND-B22
RpL35	3.57e-05	-0.067607	0.842	0.88	0.281837	Salivary Gland	RpL35
raptor	1.79e-08	-0.0678236	0.092	0.138	0.000141765	Salivary Gland	raptor
msb1l	7.06e-12	-0.0679933	0.061	0.11	5.58e-08	Salivary Gland	msb1l
Atg17	1.03e-05	-0.0680919	0.129	0.169	0.0810513	Salivary Gland	Atg17
CLIP-190	6.2e-05	-0.0680919	0.128	0.163	0.489463	Salivary Gland	CLIP-190
RpL23A	0.000104219	-0.0681572	0.826	0.863	0.823123	Salivary Gland	RpL23A
RpL40	0.000138714	-0.0681795	0.859	0.879	1	Salivary Gland	RpL40
Rpt3	2.96e-07	-0.0682359	0.131	0.179	0.00233707	Salivary Gland	Rpt3
CG15715	5.15e-06	-0.0683341	0.137	0.18	0.0406736	Salivary Gland	CG15715
Taf10	5.14e-09	-0.0687647	0.081	0.126	4.06e-05	Salivary Gland	Taf10
Mtor	3.13e-11	-0.0688804	0.068	0.118	2.47e-07	Salivary Gland	Mtor
mRpS16	5.76e-09	-0.0690992	0.06	0.101	4.55e-05	Salivary Gland	mRpS16
UQCR-C2	4.31e-10	-0.069185	0.083	0.132	3.4e-06	Salivary Gland	UQCR-C2
Incenp	7.09e-10	-0.0692132	0.078	0.125	5.6e-06	Salivary Gland	Incenp
CG17683	8.51e-08	-0.0693747	0.118	0.165	0.000672031	Salivary Gland	CG17683
CG13917	1.83e-07	-0.0696758	0.112	0.158	0.00144227	Salivary Gland	CG13917
ZAP3	3.75e-09	-0.0698077	0.087	0.135	2.96e-05	Salivary Gland	ZAP3
CG8209	2.38e-10	-0.069933	0.068	0.115	1.88e-06	Salivary Gland	CG8209
CSN7	3.29e-13	-0.0701874	0.054	0.104	2.6e-09	Salivary Gland	CSN7
wcy	9.44e-06	-0.0701893	0.142	0.182	0.0745676	Salivary Gland	wcy
Ndf	1.13e-05	-0.0703985	0.357	0.415	0.0889782	Salivary Gland	Ndf
wds	1.19e-09	-0.0705067	0.093	0.144	9.43e-06	Salivary Gland	wds
nocte	4.66e-07	-0.0705354	0.162	0.213	0.00368135	Salivary Gland	nocte
REG	1.53e-08	-0.070737	0.146	0.202	0.000121176	Salivary Gland	REG
sle	5.39e-10	-0.0708359	0.073	0.12	4.25e-06	Salivary Gland	sle
unc-119	7.78e-14	-0.0711381	0.05	0.101	6.15e-10	Salivary Gland	unc-119
CG15387	6e-09	-0.0716088	0.096	0.144	4.74e-05	Salivary Gland	CG15387
osa	6.9e-06	-0.071627	0.232	0.282	0.0545015	Salivary Gland	osa
sgg	0.000419025	-0.071679	0.291	0.33	1	Salivary Gland	sgg
CG6523	3.35e-07	-0.0718946	0.142	0.19	0.00264768	Salivary Gland	CG6523
CG6115	6.72e-12	-0.0720085	0.056	0.103	5.31e-08	Salivary Gland	CG6115
Tom20	1.07e-05	-0.0720413	0.2	0.245	0.0841869	Salivary Gland	Tom20
eIF3i	3.1e-06	-0.0724466	0.304	0.361	0.0244772	Salivary Gland	eIF3i
rno	2.37e-10	-0.0724967	0.081	0.131	1.87e-06	Salivary Gland	rno
Acf	1.94e-12	-0.0726438	0.052	0.1	1.53e-08	Salivary Gland	Acf
Pp4-19C	1.57e-15	-0.0730456	0.048	0.102	1.24e-11	Salivary Gland	Pp4-19C
hang	2e-08	-0.073158	0.121	0.172	0.00015786	Salivary Gland	hang
fra	8.46e-06	-0.0735391	0.188	0.235	0.0667848	Salivary Gland	fra
CG3224	6.03e-12	-0.0737329	0.06	0.109	4.76e-08	Salivary Gland	CG3224
MED19	1.82e-07	-0.0737425	0.136	0.185	0.0014393	Salivary Gland	MED19
CG32264	1.47e-06	-0.0738061	0.168	0.216	0.0115839	Salivary Gland	CG32264
mRpS10	3.22e-09	-0.0738665	0.084	0.131	2.54e-05	Salivary Gland	mRpS10
UQCR-6.4	4.01e-07	-0.0739696	0.179	0.231	0.00316739	Salivary Gland	UQCR-6.4
cib	2.5e-08	-0.0740055	0.132	0.184	0.000197303	Salivary Gland	cib
Surf6	1.18e-06	-0.0741442	0.135	0.179	0.00929573	Salivary Gland	Surf6
Sf3b5	1.51e-06	-0.0741623	0.101	0.14	0.0119474	Salivary Gland	Sf3b5
Pomp	3.75e-11	-0.0744977	0.077	0.129	2.96e-07	Salivary Gland	Pomp
Jasper	1.77e-12	-0.0745812	0.079	0.135	1.4e-08	Salivary Gland	Jasper
Pfdn5	8.77e-08	-0.0746377	0.115	0.162	0.000692482	Salivary Gland	Pfdn5
mRpL12	4.92e-11	-0.0749795	0.075	0.126	3.89e-07	Salivary Gland	mRpL12
ND-20	3.72e-10	-0.0750869	0.09	0.14	2.94e-06	Salivary Gland	ND-20
Prosbeta4	1.05e-08	-0.0752936	0.111	0.161	8.31e-05	Salivary Gland	Prosbeta4
CycB3	2.52e-10	-0.0754559	0.09	0.142	1.99e-06	Salivary Gland	CycB3
CG8188	1.43e-13	-0.0754796	0.055	0.106	1.13e-09	Salivary Gland	CG8188
RpII18	3.56e-07	-0.0756113	0.197	0.251	0.00280837	Salivary Gland	RpII18
Rpn12	7.3e-12	-0.0756692	0.067	0.118	5.77e-08	Salivary Gland	Rpn12
how	9.09e-06	-0.0759825	0.244	0.294	0.0718229	Salivary Gland	how
Nuak1	1.23e-11	-0.0761378	0.078	0.131	9.69e-08	Salivary Gland	Nuak1
fz2	1.78e-06	-0.076577	0.24	0.294	0.0140513	Salivary Gland	fz2
CG12391	9.19e-12	-0.0765841	0.063	0.112	7.26e-08	Salivary Gland	CG12391
Pka-C1	1.08e-06	-0.0766653	0.189	0.239	0.00856713	Salivary Gland	Pka-C1
Acn	6.15e-09	-0.0770062	0.113	0.164	4.86e-05	Salivary Gland	Acn
CG9705	1.29e-15	-0.0770547	0.047	0.1	1.02e-11	Salivary Gland	CG9705
Abl	4.32e-06	-0.077069	0.148	0.191	0.0340961	Salivary Gland	Abl
CG15019	7.05e-08	-0.0771659	0.164	0.218	0.000556942	Salivary Gland	CG15019
CG5446	1.96e-14	-0.0771975	0.051	0.102	1.55e-10	Salivary Gland	CG5446
CSN8	2.85e-09	-0.0772317	0.091	0.139	2.25e-05	Salivary Gland	CSN8
Cdc42	4.46e-09	-0.0773096	0.137	0.194	3.52e-05	Salivary Gland	Cdc42
BEAF-32	3.29e-10	-0.0774797	0.096	0.149	2.6e-06	Salivary Gland	BEAF-32
dco	6.4e-08	-0.0776089	0.136	0.186	0.000505504	Salivary Gland	dco
Sf3b6	5.14e-08	-0.0777034	0.161	0.216	0.000406078	Salivary Gland	Sf3b6
DCP2	2.01e-06	-0.0777156	0.196	0.246	0.0159079	Salivary Gland	DCP2
ND-B17.2	2.11e-08	-0.0777962	0.11	0.159	0.000166257	Salivary Gland	ND-B17.2
sfl	1.99e-07	-0.0778377	0.094	0.137	0.00157105	Salivary Gland	sfl
ND-SGDH	1.81e-07	-0.0779314	0.14	0.19	0.00143143	Salivary Gland	ND-SGDH
SppL	1.4e-13	-0.0781989	0.067	0.123	1.11e-09	Salivary Gland	SppL
sun	1.32e-07	-0.0782037	0.165	0.218	0.00104233	Salivary Gland	sun
CG7523	1.2e-15	-0.0783658	0.049	0.103	9.45e-12	Salivary Gland	CG7523
CG13364	5.67e-07	-0.0783744	0.265	0.323	0.00447659	Salivary Gland	CG13364
GMF	1.4e-11	-0.0788052	0.086	0.141	1.1e-07	Salivary Gland	GMF
Taf10b	1.83e-10	-0.0791427	0.084	0.135	1.45e-06	Salivary Gland	Taf10b
pico	9.51e-07	-0.0792615	0.259	0.317	0.00750817	Salivary Gland	pico
CkIIalpha	7.38e-05	-0.0795423	0.244	0.284	0.582929	Salivary Gland	CkIIalpha
Ras85D	2.85e-09	-0.0800123	0.136	0.192	2.25e-05	Salivary Gland	Ras85D
mRpL23	2.63e-11	-0.0800693	0.062	0.109	2.07e-07	Salivary Gland	mRpL23
CG6617	1.97e-11	-0.0801286	0.078	0.13	1.56e-07	Salivary Gland	CG6617
CG1677	1.97e-05	-0.0801402	0.196	0.239	0.155915	Salivary Gland	CG1677
CG11180	2.34e-08	-0.0801832	0.106	0.154	0.000184707	Salivary Gland	CG11180
Hmt4-20	2.6e-09	-0.0802713	0.104	0.155	2.05e-05	Salivary Gland	Hmt4-20
LBR	2.12e-16	-0.0804741	0.046	0.101	1.67e-12	Salivary Gland	LBR
CG17454	5.7e-05	-0.0805691	0.24	0.283	0.45032	Salivary Gland	CG17454
Mob4	9.26e-12	-0.0808049	0.086	0.142	7.31e-08	Salivary Gland	Mob4
CG41128	1.43e-07	-0.081131	0.152	0.203	0.00112663	Salivary Gland	CG41128
FoxK	7.92e-14	-0.0812975	0.059	0.112	6.25e-10	Salivary Gland	FoxK
CG3732	8.73e-16	-0.0813019	0.052	0.108	6.9e-12	Salivary Gland	CG3732
Sap30	7.21e-13	-0.0813424	0.066	0.119	5.69e-09	Salivary Gland	Sap30
LSm3	2.37e-15	-0.0813971	0.056	0.112	1.87e-11	Salivary Gland	LSm3
Pfdn6	3.9e-11	-0.0814304	0.081	0.133	3.08e-07	Salivary Gland	Pfdn6
Snr1	1.19e-11	-0.0814448	0.086	0.141	9.39e-08	Salivary Gland	Snr1
spi	4.47e-11	-0.0815178	0.114	0.173	3.53e-07	Salivary Gland	spi
eIF5B	1.32e-06	-0.0815666	0.238	0.292	0.0104246	Salivary Gland	eIF5B
Zdhhc8	4.17e-07	-0.0815816	0.18	0.231	0.00329615	Salivary Gland	Zdhhc8
Mcm7	8.69e-17	-0.0817552	0.057	0.118	6.86e-13	Salivary Gland	Mcm7
pbl	3.44e-08	-0.0819392	0.145	0.199	0.000271377	Salivary Gland	pbl
CG32850	2.52e-14	-0.0820604	0.065	0.121	1.99e-10	Salivary Gland	CG32850
ATPsynO	3.2e-09	-0.0821713	0.154	0.213	2.53e-05	Salivary Gland	ATPsynO
Mi-2	2.31e-08	-0.0824059	0.211	0.272	0.000182561	Salivary Gland	Mi-2
Adk2	4.52e-09	-0.082436	0.154	0.213	3.57e-05	Salivary Gland	Adk2
RhoGEF2	4.9e-12	-0.0825677	0.1	0.16	3.87e-08	Salivary Gland	RhoGEF2
CG18081	9.05e-09	-0.0825858	0.156	0.213	7.15e-05	Salivary Gland	CG18081
side-V	9.38e-11	-0.0829283	0.092	0.146	7.41e-07	Salivary Gland	side-V
Det	1.38e-15	-0.0830269	0.055	0.111	1.09e-11	Salivary Gland	Det
da	2.86e-07	-0.0831324	0.182	0.233	0.00226215	Salivary Gland	da
BuGZ	2.01e-07	-0.0834336	0.187	0.24	0.00158812	Salivary Gland	BuGZ
CG40191	2.53e-08	-0.0834766	0.163	0.218	0.000199848	Salivary Gland	CG40191
E(spl)mgamma-HLH	3.6e-05	-0.0839826	0.299	0.35	0.284598	Salivary Gland	E(spl)mgamma-HLH
RpS5a	3.35e-06	-0.0842682	0.656	0.708	0.0264889	Salivary Gland	RpS5a
Pli	3.51e-10	-0.0843174	0.174	0.241	2.77e-06	Salivary Gland	Pli
CtsB1	3.61e-06	-0.0846126	0.251	0.303	0.0285311	Salivary Gland	CtsB1
Prosbeta5	9.84e-14	-0.0846243	0.079	0.138	7.77e-10	Salivary Gland	Prosbeta5
Ubc2	8.61e-15	-0.084636	0.063	0.12	6.8e-11	Salivary Gland	Ubc2
Psc	2.56e-05	-0.0846652	0.325	0.376	0.202105	Salivary Gland	Psc
Sod2	1.26e-15	-0.0846756	0.059	0.116	9.98e-12	Salivary Gland	Sod2
sd	1.99e-08	-0.0848961	0.195	0.255	0.000157438	Salivary Gland	sd
borr	1e-14	-0.0849515	0.075	0.136	7.91e-11	Salivary Gland	borr
Rbp1-like	5.7e-06	-0.0850462	0.32	0.374	0.0449837	Salivary Gland	Rbp1-like
Nipped-B	0.000142703	-0.0855861	0.397	0.441	1	Salivary Gland	Nipped-B
c12.1	1.86e-10	-0.0857645	0.102	0.157	1.47e-06	Salivary Gland	c12.1
CG32267	1.66e-11	-0.0859928	0.072	0.122	1.31e-07	Salivary Gland	CG32267
elB	4.46e-09	-0.0861075	0.063	0.104	3.52e-05	Salivary Gland	elB
Ubi-p5E	5.98e-10	-0.0862002	0.149	0.21	4.72e-06	Salivary Gland	Ubi-p5E
tral	6.6e-08	-0.0864117	0.2	0.256	0.000520916	Salivary Gland	tral
RnrS	2.01e-17	-0.0865342	0.056	0.118	1.59e-13	Salivary Gland	RnrS
U2af38	1.2e-15	-0.0865364	0.059	0.117	9.45e-12	Salivary Gland	U2af38
lost	2.59e-07	-0.0867982	0.265	0.323	0.00204531	Salivary Gland	lost
wac	1.08e-17	-0.0872104	0.053	0.114	8.54e-14	Salivary Gland	wac
Prosalpha7	1.76e-13	-0.0873266	0.081	0.14	1.39e-09	Salivary Gland	Prosalpha7
CG2926	4.88e-11	-0.0874367	0.125	0.186	3.85e-07	Salivary Gland	CG2926
me31B	8.53e-10	-0.0875951	0.125	0.18	6.73e-06	Salivary Gland	me31B
gbb	1.32e-08	-0.0876424	0.149	0.203	0.000104207	Salivary Gland	gbb
Bap55	2.71e-15	-0.0877699	0.073	0.135	2.14e-11	Salivary Gland	Bap55
Caf1-55	6.52e-16	-0.087883	0.066	0.127	5.15e-12	Salivary Gland	Caf1-55
betaTub60D	1e-13	-0.0880478	0.053	0.105	7.9e-10	Salivary Gland	betaTub60D
CG13096	2.68e-09	-0.0880532	0.146	0.204	2.11e-05	Salivary Gland	CG13096
Nedd8	2.23e-17	-0.0880599	0.051	0.11	1.76e-13	Salivary Gland	Nedd8
ATPsynB	6.9e-09	-0.0882605	0.205	0.269	5.45e-05	Salivary Gland	ATPsynB
Aos1	1.01e-16	-0.0883303	0.065	0.128	7.97e-13	Salivary Gland	Aos1
cg	4.27e-07	-0.0885737	0.301	0.362	0.00337149	Salivary Gland	cg
sina	1.45e-08	-0.0886224	0.183	0.242	0.00011425	Salivary Gland	sina
Atg8a	3.68e-07	-0.0886342	0.22	0.274	0.00290625	Salivary Gland	Atg8a
Sf3b2	2.56e-11	-0.088884	0.105	0.163	2.02e-07	Salivary Gland	Sf3b2
comm	1.42e-13	-0.0889294	0.071	0.128	1.12e-09	Salivary Gland	comm
RpL19	1.21e-06	-0.0890452	0.949	0.975	0.00955201	Salivary Gland	RpL19
Tlk	1.95e-09	-0.0895749	0.132	0.187	1.54e-05	Salivary Gland	Tlk
SNRPG	1.46e-07	-0.0896899	0.173	0.226	0.00115172	Salivary Gland	SNRPG
maf-S	9.6e-11	-0.089694	0.122	0.181	7.58e-07	Salivary Gland	maf-S
CG3408	9.76e-20	-0.0898253	0.041	0.101	7.71e-16	Salivary Gland	CG3408
pros	4.86e-15	-0.0899755	0.067	0.127	3.84e-11	Salivary Gland	pros
Haspin	1.89e-09	-0.0899802	0.157	0.216	1.49e-05	Salivary Gland	Haspin
U2af50	2.38e-12	-0.0900305	0.121	0.186	1.88e-08	Salivary Gland	U2af50
ATPsyngamma	2.56e-12	-0.0905278	0.113	0.176	2.02e-08	Salivary Gland	ATPsyngamma
CG9922	7.81e-13	-0.0908017	0.09	0.149	6.17e-09	Salivary Gland	CG9922
Top2	2.62e-14	-0.0908114	0.102	0.169	2.07e-10	Salivary Gland	Top2
Jarid2	1.88e-10	-0.0908406	0.156	0.22	1.48e-06	Salivary Gland	Jarid2
HP1b	1.68e-20	-0.0908562	0.045	0.107	1.33e-16	Salivary Gland	HP1b
brat	4.5e-08	-0.0909135	0.343	0.411	0.000355489	Salivary Gland	brat
Arpc4	8.5e-11	-0.0911096	0.127	0.187	6.71e-07	Salivary Gland	Arpc4
Nap1	3.79e-10	-0.0914448	0.174	0.239	2.99e-06	Salivary Gland	Nap1
XNP	1.67e-16	-0.0918544	0.064	0.125	1.32e-12	Salivary Gland	XNP
mip40	1.03e-15	-0.0920639	0.065	0.125	8.11e-12	Salivary Gland	mip40
2002-09-01	8.4e-11	-0.0923982	0.14	0.203	6.63e-07	Salivary Gland	2002-09-01
Neb-cGP	1.43e-07	-0.0925166	0.234	0.291	0.00113067	Salivary Gland	Neb-cGP
CG10395	6.31e-13	-0.0927201	0.077	0.133	4.99e-09	Salivary Gland	CG10395
ND-13A	1.22e-14	-0.0930111	0.075	0.135	9.61e-11	Salivary Gland	ND-13A
Lk6	1.85e-08	-0.0930179	0.373	0.444	0.000146397	Salivary Gland	Lk6
HDAC1	1.45e-09	-0.093129	0.151	0.209	1.14e-05	Salivary Gland	HDAC1
Nxt1	8.66e-13	-0.0934061	0.091	0.15	6.84e-09	Salivary Gland	Nxt1
pnut	3.57e-17	-0.0936754	0.067	0.132	2.82e-13	Salivary Gland	pnut
babos	7.23e-15	-0.0936936	0.079	0.141	5.71e-11	Salivary Gland	babos
mirr	1.08e-12	-0.0938482	0.096	0.158	8.52e-09	Salivary Gland	mirr
HP5	4.23e-14	-0.0939866	0.076	0.136	3.34e-10	Salivary Gland	HP5
CG9135	3.61e-15	-0.0940156	0.089	0.155	2.85e-11	Salivary Gland	CG9135
RpL22	2.47e-07	-0.0940397	0.838	0.894	0.00194956	Salivary Gland	RpL22
CG3436	6.66e-19	-0.0941783	0.059	0.124	5.26e-15	Salivary Gland	CG3436
lig	6.11e-13	-0.0942607	0.127	0.195	4.83e-09	Salivary Gland	lig
Bgb	9.5e-19	-0.0944623	0.057	0.121	7.5e-15	Salivary Gland	Bgb
klu	2.37e-14	-0.0946405	0.058	0.112	1.88e-10	Salivary Gland	klu
Vap33	1.02e-07	-0.0949557	0.274	0.336	0.00080312	Salivary Gland	Vap33
Smn	2.3e-23	-0.0949865	0.04	0.105	1.81e-19	Salivary Gland	Smn
nej	1.13e-07	-0.0951958	0.232	0.289	0.000893715	Salivary Gland	nej
Hel25E	1.99e-10	-0.0955462	0.206	0.277	1.58e-06	Salivary Gland	Hel25E
yellow-e3	3.69e-11	-0.0959124	0.108	0.165	2.91e-07	Salivary Gland	yellow-e3
Mapmodulin	1.77e-08	-0.0959807	0.303	0.37	0.000139595	Salivary Gland	Mapmodulin
jigr1	1.84e-10	-0.0963512	0.179	0.248	1.46e-06	Salivary Gland	jigr1
Arpc3A	9.24e-17	-0.0964125	0.083	0.152	7.3e-13	Salivary Gland	Arpc3A
RpS26	2.18e-09	-0.0970413	0.956	0.982	1.72e-05	Salivary Gland	RpS26
clu	6.6e-19	-0.0972204	0.063	0.129	5.21e-15	Salivary Gland	clu
CG10011	7.67e-09	-0.0975381	0.157	0.213	6.06e-05	Salivary Gland	CG10011
corn	4.85e-22	-0.0976289	0.049	0.116	3.83e-18	Salivary Gland	corn
Cdk1	1.1e-15	-0.0977933	0.1	0.171	8.72e-12	Salivary Gland	Cdk1
RhoGAP93B	1.14e-12	-0.0980016	0.103	0.164	9.02e-09	Salivary Gland	RhoGAP93B
COX7C	1.35e-08	-0.0980255	0.3	0.367	0.000106364	Salivary Gland	COX7C
Caf1-180	1.45e-14	-0.0980316	0.083	0.144	1.15e-10	Salivary Gland	Caf1-180
snf	3.51e-14	-0.0983892	0.086	0.148	2.77e-10	Salivary Gland	snf
CG17202	1.28e-18	-0.0983989	0.061	0.125	1.01e-14	Salivary Gland	CG17202
zfh1	5.19e-20	-0.0985751	0.05	0.114	4.1e-16	Salivary Gland	zfh1
Rbp1	1.25e-10	-0.0989811	0.197	0.266	9.89e-07	Salivary Gland	Rbp1
PCNA	5.95e-11	-0.0990037	0.124	0.184	4.7e-07	Salivary Gland	PCNA
M1BP	9.69e-17	-0.0991831	0.085	0.154	7.65e-13	Salivary Gland	M1BP
Rpb5	2.06e-19	-0.0993723	0.063	0.131	1.63e-15	Salivary Gland	Rpb5
CG42232	2.3e-19	-0.0998419	0.064	0.133	1.82e-15	Salivary Gland	CG42232
Rac1	2.82e-10	-0.100121	0.153	0.214	2.22e-06	Salivary Gland	Rac1
CG32428	2.05e-13	-0.101126	0.104	0.168	1.62e-09	Salivary Gland	CG32428
mRpL27	6.22e-20	-0.101254	0.052	0.116	4.92e-16	Salivary Gland	mRpL27
pzg	3.29e-14	-0.101444	0.12	0.191	2.6e-10	Salivary Gland	pzg
lwr	2.76e-10	-0.101551	0.19	0.256	2.18e-06	Salivary Gland	lwr
RpL34a	3.03e-07	-0.10169	0.416	0.474	0.002392	Salivary Gland	RpL34a
Rm62	1.69e-08	-0.101928	0.508	0.576	0.000133665	Salivary Gland	Rm62
Crtc	1.65e-10	-0.102051	0.15	0.212	1.31e-06	Salivary Gland	Crtc
CG3655	4.55e-07	-0.102489	0.264	0.321	0.00359467	Salivary Gland	CG3655
SmF	2e-16	-0.10292	0.085	0.152	1.58e-12	Salivary Gland	SmF
TfIIA-S	1.95e-08	-0.102925	0.197	0.254	0.000153805	Salivary Gland	TfIIA-S
Nacalpha	2.7e-10	-0.103479	0.492	0.578	2.13e-06	Salivary Gland	Nacalpha
hoip	1.1e-09	-0.104091	0.298	0.372	8.65e-06	Salivary Gland	hoip
RpS3	8.84e-09	-0.104287	0.847	0.889	6.98e-05	Salivary Gland	RpS3
HINT1	1.38e-22	-0.104658	0.058	0.131	1.09e-18	Salivary Gland	HINT1
Tim17b	3.12e-11	-0.104906	0.254	0.332	2.46e-07	Salivary Gland	Tim17b
Sps1	1.72e-14	-0.105318	0.13	0.203	1.36e-10	Salivary Gland	Sps1
tou	1.55e-10	-0.105322	0.205	0.275	1.22e-06	Salivary Gland	tou
Unr	2.76e-05	-0.105342	0.396	0.443	0.218141	Salivary Gland	Unr
olf413	1.45e-16	-0.105759	0.084	0.152	1.15e-12	Salivary Gland	olf413
Uba2	2.23e-19	-0.105888	0.075	0.146	1.76e-15	Salivary Gland	Uba2
Rpb11	3.98e-21	-0.105901	0.06	0.13	3.15e-17	Salivary Gland	Rpb11
Rpn11	9.32e-21	-0.105932	0.061	0.131	7.36e-17	Salivary Gland	Rpn11
ND-ACP	3.41e-15	-0.107331	0.097	0.165	2.69e-11	Salivary Gland	ND-ACP
CG8149	9.12e-19	-0.10773	0.094	0.171	7.2e-15	Salivary Gland	CG8149
Sirup	3.99e-16	-0.107966	0.072	0.135	3.15e-12	Salivary Gland	Sirup
baz	2.03e-05	-0.108318	0.383	0.434	0.160609	Salivary Gland	baz
RpS30	2.49e-11	-0.108673	0.776	0.836	1.96e-07	Salivary Gland	RpS30
HP4	5.69e-14	-0.108683	0.146	0.22	4.49e-10	Salivary Gland	HP4
sca	4.09e-18	-0.108814	0.059	0.122	3.23e-14	Salivary Gland	sca
ND-MLRQ	3.61e-10	-0.108932	0.374	0.448	2.85e-06	Salivary Gland	ND-MLRQ
mago	4.09e-15	-0.108946	0.139	0.215	3.23e-11	Salivary Gland	mago
prod	5.4e-21	-0.109022	0.072	0.147	4.27e-17	Salivary Gland	prod
Dsp1	1.77e-12	-0.109299	0.49	0.584	1.39e-08	Salivary Gland	Dsp1
Amun	5.57e-14	-0.109415	0.173	0.251	4.4e-10	Salivary Gland	Amun
NetB	7.79e-24	-0.109528	0.039	0.104	6.16e-20	Salivary Gland	NetB
CG32369	3.94e-14	-0.109598	0.056	0.108	3.11e-10	Salivary Gland	CG32369
REPTOR-BP	1.38e-18	-0.110181	0.074	0.144	1.09e-14	Salivary Gland	REPTOR-BP
Ncoa6	7.86e-10	-0.1106	0.244	0.312	6.21e-06	Salivary Gland	Ncoa6
TfIIS	1.97e-23	-0.110608	0.066	0.144	1.56e-19	Salivary Gland	TfIIS
ATPsynbeta	8.19e-10	-0.110619	0.382	0.455	6.47e-06	Salivary Gland	ATPsynbeta
comm2	8.23e-19	-0.111069	0.071	0.14	6.5e-15	Salivary Gland	comm2
CG31855	3.09e-25	-0.111322	0.05	0.125	2.44e-21	Salivary Gland	CG31855
mnb	1.5e-11	-0.111587	0.254	0.332	1.19e-07	Salivary Gland	mnb
RpL35A	1.94e-09	-0.111922	0.833	0.882	1.53e-05	Salivary Gland	RpL35A
vig2	7.6e-14	-0.111953	0.153	0.227	6e-10	Salivary Gland	vig2
Srrm234	3.98e-17	-0.112893	0.112	0.189	3.14e-13	Salivary Gland	Srrm234
CG8312	4.61e-13	-0.112934	0.126	0.194	3.64e-09	Salivary Gland	CG8312
CG3625	1.4e-14	-0.113928	0.158	0.236	1.1e-10	Salivary Gland	CG3625
Trim9	2.61e-20	-0.114216	0.051	0.116	2.06e-16	Salivary Gland	Trim9
Tollo	2.91e-08	-0.114447	0.246	0.31	0.000229453	Salivary Gland	Tollo
east	2.5e-16	-0.114655	0.137	0.217	1.97e-12	Salivary Gland	east
Ssb-c31a	3.86e-23	-0.114691	0.068	0.146	3.05e-19	Salivary Gland	Ssb-c31a
Traf4	2e-17	-0.114881	0.093	0.165	1.58e-13	Salivary Gland	Traf4
roh	1.09e-12	-0.115618	0.2	0.276	8.62e-09	Salivary Gland	roh
zld	1.87e-11	-0.115833	0.209	0.282	1.48e-07	Salivary Gland	zld
Sem1	2.11e-18	-0.116067	0.095	0.17	1.67e-14	Salivary Gland	Sem1
crol	3.17e-12	-0.116227	0.283	0.365	2.51e-08	Salivary Gland	crol
Not1	1.88e-08	-0.116749	0.331	0.393	0.000148213	Salivary Gland	Not1
Galphai	1.3e-14	-0.116876	0.238	0.326	1.03e-10	Salivary Gland	Galphai
CG8677	1.39e-13	-0.117317	0.19	0.269	1.1e-09	Salivary Gland	CG8677
Ibf2	6.01e-27	-0.117824	0.058	0.14	4.75e-23	Salivary Gland	Ibf2
Smr	3.05e-08	-0.118298	0.406	0.475	0.000240993	Salivary Gland	Smr
CG44838	1.28e-21	-0.118591	0.087	0.169	1.01e-17	Salivary Gland	CG44838
ATPsynD	1.03e-14	-0.118673	0.146	0.222	8.13e-11	Salivary Gland	ATPsynD
Phf5a	3.96e-16	-0.119323	0.126	0.203	3.13e-12	Salivary Gland	Phf5a
rump	5.99e-17	-0.119785	0.14	0.222	4.73e-13	Salivary Gland	rump
Bap60	3.68e-22	-0.119847	0.091	0.175	2.91e-18	Salivary Gland	Bap60
Non1	1.45e-13	-0.120025	0.256	0.341	1.14e-09	Salivary Gland	Non1
NHP2	2.95e-11	-0.121098	0.322	0.403	2.33e-07	Salivary Gland	NHP2
smal	1.23e-18	-0.121221	0.115	0.197	9.68e-15	Salivary Gland	smal
Ntf-2	1.77e-15	-0.121625	0.148	0.227	1.4e-11	Salivary Gland	Ntf-2
mira	1.46e-19	-0.122319	0.079	0.152	1.15e-15	Salivary Gland	mira
rudhira	2.3e-10	-0.12272	0.206	0.273	1.82e-06	Salivary Gland	rudhira
UQCR-Q	5.91e-14	-0.123808	0.237	0.321	4.66e-10	Salivary Gland	UQCR-Q
RpS9	9.7e-13	-0.123836	0.932	0.961	7.66e-09	Salivary Gland	RpS9
snRNP-U1-C	4.58e-17	-0.12384	0.103	0.176	3.62e-13	Salivary Gland	snRNP-U1-C
Mef2	2.87e-28	-0.1239	0.057	0.141	2.27e-24	Salivary Gland	Mef2
CG17343	1e-25	-0.124377	0.068	0.151	7.93e-22	Salivary Gland	CG17343
Uev1A	5.32e-25	-0.124695	0.079	0.164	4.2e-21	Salivary Gland	Uev1A
CG8289	9.64e-18	-0.125575	0.155	0.242	7.62e-14	Salivary Gland	CG8289
Psi	9.39e-19	-0.125684	0.126	0.209	7.42e-15	Salivary Gland	Psi
CG40045	1.05e-10	-0.125764	0.332	0.404	8.27e-07	Salivary Gland	CG40045
levy	9.2e-14	-0.126208	0.255	0.339	7.27e-10	Salivary Gland	levy
Nrg	0.000238691	-0.126227	0.518	0.551	1	Salivary Gland	Nrg
Trx-2	2.73e-16	-0.126337	0.174	0.26	2.15e-12	Salivary Gland	Trx-2
Ubi-p63E	2.99e-13	-0.127062	0.291	0.376	2.36e-09	Salivary Gland	Ubi-p63E
Ocho	4.75e-13	-0.127583	0.397	0.491	3.75e-09	Salivary Gland	Ocho
Chrac-16	1.89e-13	-0.127676	0.249	0.332	1.49e-09	Salivary Gland	Chrac-16
sta	7.61e-13	-0.128863	0.906	0.936	6.01e-09	Salivary Gland	sta
CG9344	1.04e-24	-0.129132	0.085	0.172	8.25e-21	Salivary Gland	CG9344
Ref1	1.41e-14	-0.130019	0.213	0.296	1.11e-10	Salivary Gland	Ref1
Roc1a	2.55e-12	-0.130374	0.309	0.39	2.02e-08	Salivary Gland	Roc1a
ben	9.68e-24	-0.130528	0.094	0.183	7.64e-20	Salivary Gland	ben
ATPsyndelta	1.15e-22	-0.131831	0.104	0.192	9.07e-19	Salivary Gland	ATPsyndelta
Fkbp39	2.89e-13	-0.132	0.327	0.414	2.28e-09	Salivary Gland	Fkbp39
ATPsynE	1.22e-14	-0.13206	0.209	0.291	9.63e-11	Salivary Gland	ATPsynE
eIF1	9.57e-14	-0.132163	0.356	0.45	7.56e-10	Salivary Gland	eIF1
RpL13	1.78e-13	-0.132908	0.849	0.917	1.41e-09	Salivary Gland	RpL13
Hrb98DE	6.68e-17	-0.133789	0.318	0.422	5.28e-13	Salivary Gland	Hrb98DE
mt:ATPase6	4.62e-13	-0.134128	0.739	0.812	3.65e-09	Salivary Gland	mt:ATPase6
lark	1.15e-16	-0.13435	0.183	0.269	9.06e-13	Salivary Gland	lark
nrv2	3.18e-15	-0.134386	0.274	0.366	2.51e-11	Salivary Gland	nrv2
SmB	2.88e-17	-0.135117	0.237	0.334	2.27e-13	Salivary Gland	SmB
E(spl)malpha-BFM	5.07e-13	-0.135659	0.206	0.286	4.01e-09	Salivary Gland	E(spl)malpha-BFM
mt:ND3	8.83e-14	-0.136339	0.452	0.542	6.97e-10	Salivary Gland	mt:ND3
CG7630	1.63e-14	-0.136474	0.288	0.377	1.28e-10	Salivary Gland	CG7630
BobA	1.03e-17	-0.136948	0.364	0.484	8.17e-14	Salivary Gland	BobA
UQCR-14	8.05e-14	-0.137	0.226	0.307	6.36e-10	Salivary Gland	UQCR-14
Cpsf6	7.66e-26	-0.137685	0.098	0.192	6.05e-22	Salivary Gland	Cpsf6
Bin1	3.7e-26	-0.139135	0.094	0.187	2.92e-22	Salivary Gland	Bin1
UQCR-11	9.53e-14	-0.139181	0.31	0.395	7.53e-10	Salivary Gland	UQCR-11
trx	6.24e-15	-0.139377	0.266	0.357	4.93e-11	Salivary Gland	trx
kis	5.63e-13	-0.139613	0.407	0.493	4.45e-09	Salivary Gland	kis
ewg	2.59e-26	-0.140587	0.071	0.157	2.05e-22	Salivary Gland	ewg
dUTPase	1.7e-26	-0.141029	0.104	0.202	1.34e-22	Salivary Gland	dUTPase
bic	3e-17	-0.142192	0.39	0.497	2.37e-13	Salivary Gland	bic
CG17493	1.52e-22	-0.142218	0.127	0.22	1.2e-18	Salivary Gland	CG17493
RapGAP1	3.17e-06	-0.143134	0.357	0.414	0.025075	Salivary Gland	RapGAP1
CG5746	3e-26	-0.143534	0.103	0.199	2.37e-22	Salivary Gland	CG5746
yps	1.27e-20	-0.143694	0.207	0.31	9.99e-17	Salivary Gland	yps
CG11122	1.33e-23	-0.144178	0.125	0.222	1.05e-19	Salivary Gland	CG11122
RpS24	7.22e-17	-0.145554	0.804	0.88	5.7e-13	Salivary Gland	RpS24
CG14464	5.08e-20	-0.145697	0.16	0.253	4.01e-16	Salivary Gland	CG14464
COX4	3.68e-16	-0.146197	0.291	0.385	2.91e-12	Salivary Gland	COX4
Pp1-87B	4.53e-20	-0.146678	0.227	0.331	3.58e-16	Salivary Gland	Pp1-87B
Eb1	2.07e-19	-0.146732	0.252	0.358	1.64e-15	Salivary Gland	Eb1
COX8	1.31e-17	-0.146805	0.294	0.396	1.03e-13	Salivary Gland	COX8
Cam	1.24e-28	-0.147496	0.068	0.156	9.77e-25	Salivary Gland	Cam
SC35	4.32e-16	-0.147505	0.308	0.403	3.41e-12	Salivary Gland	SC35
endos	8.57e-26	-0.147765	0.118	0.217	6.77e-22	Salivary Gland	endos
COX5A	5.86e-17	-0.148072	0.248	0.342	4.63e-13	Salivary Gland	COX5A
fs(1)h	1.13e-13	-0.148207	0.496	0.579	8.89e-10	Salivary Gland	fs(1)h
ATPsynF	9.81e-19	-0.149053	0.213	0.311	7.75e-15	Salivary Gland	ATPsynF
pnt	5.14e-22	-0.15022	0.112	0.201	4.06e-18	Salivary Gland	pnt
SmE	2.49e-20	-0.151295	0.152	0.244	1.97e-16	Salivary Gland	SmE
RpL37A	1.99e-16	-0.151585	0.893	0.934	1.57e-12	Salivary Gland	RpL37A
kuk	2.47e-24	-0.152182	0.178	0.289	1.95e-20	Salivary Gland	kuk
vih	1.31e-23	-0.153405	0.148	0.249	1.03e-19	Salivary Gland	vih
mt:ND2	9.02e-23	-0.154458	0.208	0.317	7.13e-19	Salivary Gland	mt:ND2
CG32767	8.27e-18	-0.155217	0.241	0.339	6.53e-14	Salivary Gland	CG32767
wech	5.19e-22	-0.155791	0.185	0.289	4.1e-18	Salivary Gland	wech
vig	2.19e-25	-0.156095	0.172	0.283	1.73e-21	Salivary Gland	vig
eff	8.5e-17	-0.156515	0.492	0.588	6.71e-13	Salivary Gland	eff
SkpA	5.99e-21	-0.157372	0.241	0.349	4.73e-17	Salivary Gland	SkpA
chinmo	2.49e-17	-0.158766	0.079	0.148	1.97e-13	Salivary Gland	chinmo
CG43658	4.52e-08	-0.159759	0.37	0.438	0.000357288	Salivary Gland	CG43658
Nlp	1.36e-18	-0.160652	0.404	0.51	1.08e-14	Salivary Gland	Nlp
RpS8	3.71e-21	-0.16074	0.937	0.967	2.93e-17	Salivary Gland	RpS8
Rap1	1.29e-18	-0.161149	0.291	0.395	1.02e-14	Salivary Gland	Rap1
aurB	2.07e-29	-0.161205	0.115	0.221	1.64e-25	Salivary Gland	aurB
mt:CoII	9.52e-20	-0.161801	0.978	0.988	7.52e-16	Salivary Gland	mt:CoII
RpS6	5.4e-19	-0.16244	0.77	0.839	4.27e-15	Salivary Gland	RpS6
bel	6.56e-20	-0.162987	0.401	0.508	5.18e-16	Salivary Gland	bel
spen	8.59e-07	-0.163445	0.686	0.711	0.00678364	Salivary Gland	spen
Hrb27C	4.07e-15	-0.164463	0.702	0.765	3.21e-11	Salivary Gland	Hrb27C
ATPsynG	1.53e-17	-0.164896	0.353	0.454	1.21e-13	Salivary Gland	ATPsynG
CG11267	5.22e-25	-0.165409	0.134	0.235	4.12e-21	Salivary Gland	CG11267
eEF1beta	1.65e-20	-0.165434	0.564	0.669	1.3e-16	Salivary Gland	eEF1beta
CadN	2.52e-29	-0.167257	0.067	0.158	1.99e-25	Salivary Gland	CadN
tsu	2.16e-28	-0.167273	0.142	0.252	1.71e-24	Salivary Gland	tsu
fj	4.25e-17	-0.169941	0.229	0.325	3.36e-13	Salivary Gland	fj
CG5676	1.04e-27	-0.170285	0.144	0.253	8.24e-24	Salivary Gland	CG5676
B52	1.63e-22	-0.170741	0.318	0.437	1.29e-18	Salivary Gland	B52
Egfr	1.55e-10	-0.175467	0.272	0.34	1.23e-06	Salivary Gland	Egfr
eIF4H1	9.83e-23	-0.17729	0.276	0.391	7.76e-19	Salivary Gland	eIF4H1
SF2	4.02e-26	-0.177384	0.274	0.401	3.17e-22	Salivary Gland	SF2
Ptp99A	2.17e-16	-0.178429	0.105	0.178	1.71e-12	Salivary Gland	Ptp99A
RpS19a	3.94e-22	-0.178921	0.779	0.862	3.11e-18	Salivary Gland	RpS19a
RpL18A	1.13e-24	-0.180973	0.876	0.953	8.93e-21	Salivary Gland	RpL18A
Pep	7.63e-24	-0.181895	0.518	0.636	6.03e-20	Salivary Gland	Pep
l(3)neo38	1.39e-19	-0.181901	0.575	0.669	1.1e-15	Salivary Gland	l(3)neo38
Ggamma1	4.36e-28	-0.18255	0.27	0.401	3.45e-24	Salivary Gland	Ggamma1
RpL13A	3.47e-28	-0.184021	0.918	0.964	2.74e-24	Salivary Gland	RpL13A
Gug	9.12e-22	-0.187429	0.346	0.46	7.2e-18	Salivary Gland	Gug
COX6B	8.63e-28	-0.187602	0.265	0.396	6.82e-24	Salivary Gland	COX6B
HmgZ	3.81e-18	-0.188363	0.618	0.717	3.01e-14	Salivary Gland	HmgZ
ctp	1.72e-28	-0.188557	0.508	0.643	1.35e-24	Salivary Gland	ctp
chic	2.97e-20	-0.189039	0.514	0.625	2.34e-16	Salivary Gland	chic
Rho1	2.14e-23	-0.190006	0.278	0.389	1.69e-19	Salivary Gland	Rho1
RpS17	6.19e-24	-0.190108	0.86	0.908	4.89e-20	Salivary Gland	RpS17
CG34401	8.47e-25	-0.191707	0.269	0.386	6.69e-21	Salivary Gland	CG34401
mt:Cyt-b	4.96e-17	-0.193879	0.867	0.908	3.91e-13	Salivary Gland	mt:Cyt-b
mts	6.35e-28	-0.193987	0.306	0.439	5.01e-24	Salivary Gland	mts
rl	6.18e-25	-0.194932	0.222	0.335	4.88e-21	Salivary Gland	rl
RpS14a	3.87e-26	-0.196339	0.702	0.808	3.06e-22	Salivary Gland	RpS14a
sprt	7.39e-24	-0.196836	0.139	0.238	5.84e-20	Salivary Gland	sprt
Akap200	1.19e-26	-0.19778	0.435	0.566	9.38e-23	Salivary Gland	Akap200
mt:CoIII	1.43e-20	-0.199405	0.969	0.983	1.13e-16	Salivary Gland	mt:CoIII
14-3-3zeta	1.32e-20	-0.201602	0.587	0.679	1.04e-16	Salivary Gland	14-3-3zeta
lolal	1.43e-24	-0.202671	0.413	0.534	1.13e-20	Salivary Gland	lolal
eIF4A	1.26e-27	-0.215143	0.769	0.85	9.98e-24	Salivary Gland	eIF4A
dally	2.8e-21	-0.223505	0.205	0.306	2.21e-17	Salivary Gland	dally
kuz	1.12e-13	-0.223551	0.407	0.479	8.86e-10	Salivary Gland	kuz
CG17716	7.3e-25	-0.238221	0.076	0.161	5.77e-21	Salivary Gland	CG17716
aop	7.53e-14	-0.252136	0.456	0.545	5.95e-10	Salivary Gland	aop
cdi	2.13e-24	-0.262661	0.272	0.388	1.69e-20	Salivary Gland	cdi
Fas2	2.26e-21	-0.289571	0.346	0.458	1.78e-17	Salivary Gland	Fas2
Ten-a	2.34e-24	-0.401708	0.364	0.469	1.85e-20	Salivary Gland	Ten-a
