# Supplementary material for: Single-cell analysis of the early Drosophila salivary gland reveals that morphogenetic control involves both the induction and exclusion of gene expression programs
Source: PLoS Biol. 2025 Apr 21;23(4):e3003133. doi: 10.1371/journal.pbio.3003133 (PMC12043239; doi:10.1371/journal.pbio.3003133)
Supplement: S2 Table — Marker genes for the cell type clusters of combined salivary gland and epithelial cells. Marker genes for each individual cluster of the combined dataset at a resolution of 0.17 (see Fig 2A), generated using scRNAseq data. Limits applied to dataset: p-value adjusted ≤ 10E-25 and Log2Fold change ≥ 0.25 or ≤ −0.25. Each cell type cluster is displayed on an individual sheet, additionally data from the E(spl)-enriched sheet is plotted in Fig 4C. (XLSX) [file pbio.3003133.s009.xlsx]

## Sheet: Salivary gland cells
gene	p_val	avg_log2FC	pct.1	pct.2	p_val_adj	cluster
pip	2.44348e-222	1.63578	0.699	0.418	1.92986e-218	Salivary gland cells
ps	2.2681e-178	1.24405	0.774	0.564	1.79135e-174	Salivary gland cells
Tpst	3.36562e-164	0.867953	0.503	0.2	2.65816e-160	Salivary gland cells
Gmap	2.72707e-163	0.983318	0.526	0.225	2.15384e-159	Salivary gland cells
PH4alphaSG2	1.87925e-146	0.762643	0.496	0.207	1.48424e-142	Salivary gland cells
CrebA	3.92184e-140	1.21297	0.676	0.451	3.09747e-136	Salivary gland cells
hth	2.45203e-134	-1.40572	0.434	0.684	1.93662e-130	Salivary gland cells
wbl	2.71188e-133	0.725049	0.626	0.349	2.14185e-129	Salivary gland cells
nur	7.70466e-122	1.30244	0.625	0.367	6.08514e-118	Salivary gland cells
CG6356	4.48039e-117	0.454487	0.342	0.106	3.53861e-113	Salivary gland cells
Hsc70-3	2.81277e-114	0.803078	0.732	0.539	2.22152e-110	Salivary gland cells
CG13159	1.81635e-109	1.21658	0.615	0.383	1.43456e-105	Salivary gland cells
pio	1.147e-107	0.527824	0.363	0.128	9.05902e-104	Salivary gland cells
nyo	2.00715e-103	0.304576	0.246	0.056	1.58525e-99	Salivary gland cells
fog	3.60965e-93	0.51102	0.334	0.126	2.8509e-89	Salivary gland cells
CG34190	8.68158e-86	0.350398	0.321	0.117	6.85671e-82	Salivary gland cells
PH4alphaSG1	5.23993e-83	0.332517	0.26	0.081	4.1385e-79	Salivary gland cells
SKIP	8.18379e-82	-0.462366	0.124	0.349	6.46356e-78	Salivary gland cells
Btk29A	3.18321e-78	0.743092	0.722	0.577	2.5141e-74	Salivary gland cells
fkh	3.44767e-74	0.422074	0.415	0.21	2.72297e-70	Salivary gland cells
sll	1.30258e-72	0.292917	0.251	0.084	1.02878e-68	Salivary gland cells
CG8468	2.89256e-72	0.269194	0.218	0.063	2.28454e-68	Salivary gland cells
cv-c	9.22532e-71	1.16545	0.586	0.459	7.28616e-67	Salivary gland cells
Papss	4.76592e-69	0.329205	0.304	0.123	3.76413e-65	Salivary gland cells
Pde9	1.0392e-68	0.445818	0.143	0.025	8.20764e-65	Salivary gland cells
Fili	2.32593e-67	0.493583	0.298	0.126	1.83702e-63	Salivary gland cells
Tet	2.02782e-65	-0.637488	0.411	0.603	1.60157e-61	Salivary gland cells
Calr	2.4457e-65	0.467569	0.911	0.837	1.93161e-61	Salivary gland cells
Imp	2.73094e-65	-0.512961	0.591	0.746	2.1569e-61	Salivary gland cells
Mob2	5.93773e-65	0.533348	0.368	0.193	4.68962e-61	Salivary gland cells
stg	9.52834e-65	-0.408358	0.223	0.43	7.52549e-61	Salivary gland cells
par-1	9.82781e-65	0.435865	0.425	0.24	7.76201e-61	Salivary gland cells
trn	4.84243e-63	-0.532999	0.223	0.422	3.82455e-59	Salivary gland cells
CG46385	1.05641e-62	0.358581	0.289	0.12	8.34354e-59	Salivary gland cells
Prosap	1.55225e-61	0.783063	0.512	0.363	1.22597e-57	Salivary gland cells
bnl	2.25267e-60	0.506926	0.317	0.144	1.77916e-56	Salivary gland cells
Glut4EF	1.20065e-59	0.380843	0.354	0.182	9.48276e-56	Salivary gland cells
osp	9.7436e-59	0.261446	0.221	0.078	7.69549e-55	Salivary gland cells
Fas3	3.93032e-57	0.646821	0.667	0.495	3.10416e-53	Salivary gland cells
sage	4.40721e-57	0.284144	0.32	0.149	3.48082e-53	Salivary gland cells
fax	3.03697e-54	-0.368228	0.696	0.823	2.3986e-50	Salivary gland cells
CG5493	1.49624e-50	0.297625	0.369	0.198	1.18173e-46	Salivary gland cells
CG9095	1.75277e-47	0.256543	0.152	0.045	1.38434e-43	Salivary gland cells
l(1)G0320	1.46159e-44	0.331635	0.52	0.36	1.15437e-40	Salivary gland cells
Tapdelta	1.8613e-44	0.35506	0.701	0.571	1.47005e-40	Salivary gland cells
elav	1.99428e-44	-0.378621	0.241	0.408	1.57508e-40	Salivary gland cells
Sap47	6.97194e-44	0.271001	0.251	0.117	5.50644e-40	Salivary gland cells
nuf	1.9726e-43	0.29644	0.329	0.18	1.55796e-39	Salivary gland cells
NUCB1	2.02612e-43	0.290062	0.386	0.229	1.60023e-39	Salivary gland cells
p24-1	2.43787e-43	0.257638	0.362	0.208	1.92543e-39	Salivary gland cells
Rbfox1	1.39895e-42	-0.366262	0.301	0.472	1.10489e-38	Salivary gland cells
scrt	1.61394e-42	-0.443745	0.091	0.227	1.27469e-38	Salivary gland cells
SoxN	2.78464e-42	0.330857	0.48	0.32	2.19931e-38	Salivary gland cells
glec	2.71375e-41	-0.293206	0.158	0.314	2.14332e-37	Salivary gland cells
CG5885	6.794e-41	0.328559	0.62	0.469	5.3659e-37	Salivary gland cells
18w	2.01779e-40	0.261541	0.362	0.213	1.59365e-36	Salivary gland cells
CG43658	4.40312e-40	-0.472234	0.299	0.454	3.47758e-36	Salivary gland cells
skd	8.22683e-40	-0.267397	0.24	0.402	6.49755e-36	Salivary gland cells
Tl	4.04274e-39	0.371847	0.419	0.267	3.19296e-35	Salivary gland cells
CG2918	7.17824e-39	0.255139	0.357	0.212	5.66938e-35	Salivary gland cells
Spp	1.04538e-38	0.257326	0.404	0.251	8.2564e-35	Salivary gland cells
CG17716	2.93791e-35	-0.374004	0.046	0.149	2.32036e-31	Salivary gland cells
TRAM	4.97685e-35	0.261288	0.376	0.234	3.93071e-31	Salivary gland cells
Dl	1.54711e-34	-0.459489	0.334	0.465	1.22191e-30	Salivary gland cells
SsRbeta	2.23724e-34	0.289099	0.526	0.381	1.76697e-30	Salivary gland cells
Akap200	2.89485e-34	-0.312391	0.4	0.54	2.28636e-30	Salivary gland cells
Antp	2.92931e-34	-0.331155	0.037	0.136	2.31357e-30	Salivary gland cells
sano	2.07782e-32	0.286006	0.377	0.241	1.64106e-28	Salivary gland cells
Toll-6	3.20354e-32	-0.308943	0.14	0.268	2.53016e-28	Salivary gland cells
chinmo	1.88693e-31	-0.338582	0.047	0.142	1.4903e-27	Salivary gland cells
aop	7.15885e-31	-0.432275	0.41	0.539	5.65406e-27	Salivary gland cells
Ubx	2.30451e-30	-0.811242	0.102	0.211	1.8201e-26	Salivary gland cells
fj	3.70686e-30	-0.323659	0.186	0.315	2.92768e-26	Salivary gland cells
Sec61alpha	3.74083e-30	0.339871	0.575	0.452	2.95451e-26	Salivary gland cells
mbl	8.16478e-30	0.462362	0.415	0.301	6.44854e-26	Salivary gland cells
Bacc	5.65112e-29	-0.332311	0.911	0.949	4.46325e-25	Salivary gland cells
CG14756	1.88834e-27	0.479794	0.213	0.114	1.49141e-23	Salivary gland cells
CG42342	3.39283e-27	-0.456339	0.193	0.313	2.67966e-23	Salivary gland cells
pum	3.6629e-26	-0.375947	0.405	0.521	2.89296e-22	Salivary gland cells
scyl	5.14525e-25	-0.296571	0.356	0.472	4.06372e-21	Salivary gland cells
cic	2.88272e-23	0.258335	0.448	0.339	2.27678e-19	Salivary gland cells
ogre	3.00902e-23	0.275106	0.689	0.612	2.37653e-19	Salivary gland cells
rib	7.1095e-23	0.262351	0.624	0.537	5.61508e-19	Salivary gland cells
mgl	1.01577e-22	0.256958	0.503	0.382	8.02256e-19	Salivary gland cells
fs(1)h	1.8795e-22	-0.259768	0.462	0.569	1.48443e-18	Salivary gland cells
cdi	6.55582e-22	-0.254605	0.248	0.361	5.17779e-18	Salivary gland cells
Df31	1.59463e-21	-0.287191	0.816	0.868	1.25944e-17	Salivary gland cells
N	8.14084e-21	0.322909	0.744	0.68	6.42963e-17	Salivary gland cells
BobA	1.2327e-20	-0.349311	0.344	0.454	9.73589e-17	Salivary gland cells
luna	2.43168e-20	0.496871	0.528	0.457	1.92054e-16	Salivary gland cells
Ten-a	2.99153e-20	-0.36221	0.342	0.445	2.36271e-16	Salivary gland cells
E(spl)m4-BFM	6.36056e-19	-0.400447	0.224	0.318	5.02357e-15	Salivary gland cells
E(spl)m7-HLH	5.96116e-18	-0.328868	0.269	0.364	4.70813e-14	Salivary gland cells
HmgD	4.0438e-17	-0.284227	0.711	0.77	3.1938e-13	Salivary gland cells
wb	7.71349e-17	-0.334207	0.169	0.255	6.09211e-13	Salivary gland cells
Brd	1.20383e-16	-0.277659	0.285	0.383	9.50783e-13	Salivary gland cells
vvl	3.04499e-16	-0.327835	0.236	0.324	2.40493e-12	Salivary gland cells
side	3.04831e-16	-0.26814	0.052	0.114	2.40756e-12	Salivary gland cells
E(spl)malpha-BFM	5.5421e-16	-0.276429	0.185	0.27	4.37715e-12	Salivary gland cells
ab	1.30402e-15	-0.525389	0.213	0.295	1.02991e-11	Salivary gland cells
Ocho	2.32526e-15	-0.311845	0.384	0.466	1.83649e-11	Salivary gland cells
bun	6.93224e-13	0.263555	0.406	0.339	5.47509e-09	Salivary gland cells
E(spl)mgamma-HLH	8.47906e-13	-0.284674	0.269	0.349	6.69676e-09	Salivary gland cells
pyd	3.07755e-12	0.346805	0.6	0.572	2.43065e-08	Salivary gland cells
nkd	3.58726e-12	-0.311549	0.488	0.564	2.83321e-08	Salivary gland cells
CG42238	5.27449e-11	0.340996	0.429	0.37	4.16579e-07	Salivary gland cells
Tom	3.30999e-10	-0.280388	0.627	0.668	2.61423e-06	Salivary gland cells
Fas2	1.33012e-07	-0.261944	0.362	0.411	0.00105053	Salivary gland cells
CG12011	0.000151975	-0.509744	0.173	0.212	1	Salivary gland cells

## Sheet: epid.& early sal. gland cells
gene	p_val	avg_log2FC	pct.1	pct.2	p_val_adj	cluster
grh	1.3737e-153	0.698815	0.589	0.264	1.08494e-149	non-salivary gland epidermal cells
fj	3.1346e-119	0.660695	0.468	0.193	2.47571e-115	non-salivary gland epidermal cells
aop	3.92001e-118	0.774197	0.689	0.418	3.09603e-114	non-salivary gland epidermal cells
hth	8.59379e-107	1.18801	0.741	0.539	6.78737e-103	non-salivary gland epidermal cells
CG8312	2.01403e-100	0.385806	0.312	0.094	1.59068e-96	non-salivary gland epidermal cells
Egfr	4.79589e-95	0.523542	0.48	0.232	3.78779e-91	non-salivary gland epidermal cells
Tollo	7.18476e-93	0.529218	0.45	0.205	5.67453e-89	non-salivary gland epidermal cells
Wdr62	6.83804e-92	0.604755	0.606	0.354	5.40068e-88	non-salivary gland epidermal cells
ec	1.28241e-91	0.452676	0.491	0.237	1.01285e-87	non-salivary gland epidermal cells
dally	1.54515e-90	0.405676	0.425	0.179	1.22036e-86	non-salivary gland epidermal cells
ft	1.03366e-87	0.522537	0.644	0.406	8.16387e-84	non-salivary gland epidermal cells
CG43658	2.20128e-84	0.689275	0.569	0.333	1.73857e-80	non-salivary gland epidermal cells
mgl	1.63081e-78	0.510514	0.605	0.356	1.28801e-74	non-salivary gland epidermal cells
Mkp3	1.11059e-76	0.397103	0.375	0.161	8.77144e-73	non-salivary gland epidermal cells
ed	1.37886e-74	0.553954	0.78	0.59	1.08902e-70	non-salivary gland epidermal cells
nkd	6.23303e-72	0.756782	0.67	0.486	4.92284e-68	non-salivary gland epidermal cells
CG3655	5.64278e-71	0.40306	0.448	0.226	4.45667e-67	non-salivary gland epidermal cells
fz	2.73748e-66	0.529543	0.548	0.34	2.16206e-62	non-salivary gland epidermal cells
ab	1.74427e-65	1.05337	0.397	0.216	1.37762e-61	non-salivary gland epidermal cells
kmr	2.46992e-65	0.387937	0.581	0.357	1.95075e-61	non-salivary gland epidermal cells
vvl	8.33983e-64	0.582119	0.434	0.238	6.58679e-60	non-salivary gland epidermal cells
tkv	2.77645e-63	0.325239	0.323	0.14	2.19284e-59	non-salivary gland epidermal cells
disco-r	2.1849e-60	0.309545	0.142	0.03	1.72563e-56	non-salivary gland epidermal cells
CG43759	4.42165e-59	0.417197	0.457	0.248	3.49222e-55	non-salivary gland epidermal cells
heph	7.72797e-59	0.36116	0.518	0.304	6.10355e-55	non-salivary gland epidermal cells
robo2	6.28688e-55	0.529246	0.719	0.561	4.96538e-51	non-salivary gland epidermal cells
hid	7.37663e-54	0.398259	0.428	0.241	5.82607e-50	non-salivary gland epidermal cells
Pli	1.20626e-53	0.257579	0.328	0.153	9.52704e-50	non-salivary gland epidermal cells
tutl	4.83908e-53	0.273155	0.301	0.133	3.82191e-49	non-salivary gland epidermal cells
Pvf3	1.12475e-51	0.682807	0.378	0.205	8.88331e-48	non-salivary gland epidermal cells
stg	4.29555e-51	0.35537	0.498	0.301	3.39262e-47	non-salivary gland epidermal cells
wb	1.23225e-50	0.479571	0.349	0.176	9.73232e-47	non-salivary gland epidermal cells
trn	4.16464e-50	0.485799	0.486	0.299	3.28924e-46	non-salivary gland epidermal cells
Myo10A	2.98381e-48	0.300938	0.396	0.217	2.35661e-44	non-salivary gland epidermal cells
ci	1.60003e-43	0.355521	0.425	0.257	1.26371e-39	non-salivary gland epidermal cells
Gmap	1.18597e-42	-0.610128	0.214	0.378	9.36676e-39	non-salivary gland epidermal cells
luna	1.8038e-42	0.348302	0.625	0.427	1.42464e-38	non-salivary gland epidermal cells
psq	1.00641e-41	0.420723	0.617	0.463	7.94866e-38	non-salivary gland epidermal cells
crb	4.31661e-41	0.279439	0.452	0.278	3.40926e-37	non-salivary gland epidermal cells
pip	2.11284e-39	-0.975246	0.438	0.549	1.66872e-35	non-salivary gland epidermal cells
Fas2	9.89424e-39	0.384344	0.515	0.346	7.81447e-35	non-salivary gland epidermal cells
Dl	2.07256e-38	0.402565	0.531	0.375	1.6369e-34	non-salivary gland epidermal cells
CG6356	2.20432e-35	-0.273095	0.091	0.228	1.74097e-31	non-salivary gland epidermal cells
scyl	4.63937e-35	0.365381	0.54	0.389	3.66417e-31	non-salivary gland epidermal cells
Kank	8.78485e-35	0.266539	0.254	0.126	6.93828e-31	non-salivary gland epidermal cells
fus	3.06623e-34	0.256378	0.448	0.288	2.42171e-30	non-salivary gland epidermal cells
CG42342	4.66273e-34	0.570588	0.372	0.231	3.68263e-30	non-salivary gland epidermal cells
Obp99a	2.85106e-33	0.3419	0.934	0.854	2.25177e-29	non-salivary gland epidermal cells
chrb	8.22328e-33	0.452755	0.481	0.336	6.49475e-29	non-salivary gland epidermal cells
baz	2.6428e-32	0.325563	0.513	0.363	2.08728e-28	non-salivary gland epidermal cells
PH4alphaSG2	5.74075e-32	-0.426967	0.21	0.349	4.53405e-28	non-salivary gland epidermal cells
sog	1.12712e-30	0.342803	0.262	0.141	8.90201e-27	non-salivary gland epidermal cells
spen	1.52179e-29	0.337951	0.758	0.673	1.20191e-25	non-salivary gland epidermal cells
glec	4.167e-29	0.271583	0.357	0.221	3.2911e-25	non-salivary gland epidermal cells
lbk	4.6862e-29	0.264053	0.421	0.283	3.70116e-25	non-salivary gland epidermal cells
Tpst	1.19284e-26	-0.453834	0.22	0.342	9.42106e-23	non-salivary gland epidermal cells
CG9650	1.34302e-26	-0.271258	0.164	0.296	1.06071e-22	non-salivary gland epidermal cells
dve	8.38837e-26	0.349068	0.121	0.047	6.62513e-22	non-salivary gland epidermal cells
nw	1.49393e-25	0.264471	0.43	0.299	1.17991e-21	non-salivary gland epidermal cells
RapGAP1	2.07656e-24	0.256235	0.48	0.343	1.64007e-20	non-salivary gland epidermal cells
Ubx	1.20133e-23	0.612322	0.246	0.144	9.48814e-20	non-salivary gland epidermal cells
ps	1.77227e-23	-0.692005	0.611	0.649	1.39974e-19	non-salivary gland epidermal cells
CG45263	2.58107e-23	0.261324	0.18	0.09	2.03853e-19	non-salivary gland epidermal cells
fkh	5.2155e-23	-0.256406	0.197	0.316	4.1192e-19	non-salivary gland epidermal cells
nur	7.82116e-21	-0.759497	0.384	0.487	6.17715e-17	non-salivary gland epidermal cells
CG13427	1.83768e-19	0.362728	0.672	0.584	1.4514e-15	non-salivary gland epidermal cells
wbl	8.60211e-18	-0.344392	0.384	0.472	6.79395e-14	non-salivary gland epidermal cells
chinmo	4.60935e-17	-0.272169	0.055	0.128	3.64047e-13	non-salivary gland epidermal cells
CG13159	1.55374e-16	-0.683267	0.405	0.489	1.22714e-12	non-salivary gland epidermal cells
Fas3	1.7999e-16	0.28973	0.622	0.531	1.42156e-12	non-salivary gland epidermal cells
side	2.92919e-16	-0.290616	0.044	0.111	2.31347e-12	non-salivary gland epidermal cells
CG17716	8.77176e-15	-0.276747	0.063	0.131	6.92793e-11	non-salivary gland epidermal cells
scrt	2.71728e-13	-0.282116	0.124	0.199	2.14611e-09	non-salivary gland epidermal cells
Nrt	3.48828e-12	-0.250915	0.349	0.432	2.75505e-08	non-salivary gland epidermal cells
ct	2.54817e-07	0.267837	0.221	0.167	0.00201254	non-salivary gland epidermal cells
Btk29A	7.09032e-07	-0.262192	0.6	0.64	0.00559993	non-salivary gland epidermal cells
CG14756	1.25027e-05	-0.268311	0.119	0.161	0.0987464	non-salivary gland epidermal cells
CrebA	0.000270036	-0.497606	0.54	0.528	1	non-salivary gland epidermal cells
Hsc70-3	0.000437184	-0.275585	0.613	0.605	1	non-salivary gland epidermal cells

## Sheet: Enhancer of split enriched
gene	p_val	avg_log2FC	pct.1	pct.2	p_val_adj	cluster
Df31	1.31452e-130	0.911569	0.955	0.832	1.03821e-126	Enhancer of split enriched
luna	2.83439e-98	-1.30741	0.166	0.536	2.2386e-94	Enhancer of split enriched
N	5.98813e-98	-0.95639	0.442	0.748	4.72943e-94	Enhancer of split enriched
CG42238	2.39285e-78	-0.758228	0.105	0.441	1.88987e-74	Enhancer of split enriched
eEF1alpha1	6.95822e-78	0.4162	0.999	0.991	5.4956e-74	Enhancer of split enriched
Fas3	3.66426e-77	-1.36137	0.308	0.599	2.89404e-73	Enhancer of split enriched
mbl	4.01556e-77	-1.02372	0.07	0.388	3.17149e-73	Enhancer of split enriched
spen	9.82587e-76	-0.694576	0.477	0.735	7.76047e-72	Enhancer of split enriched
pum	3.03818e-75	-0.890605	0.21	0.526	2.39955e-71	Enhancer of split enriched
E(spl)mgamma-HLH	3.60495e-75	0.886343	0.541	0.283	2.84719e-71	Enhancer of split enriched
Calr	2.51878e-72	-0.659905	0.714	0.889	1.98934e-68	Enhancer of split enriched
cv-c	4.99022e-72	-1.25095	0.256	0.547	3.94127e-68	Enhancer of split enriched
E(spl)m4-BFM	9.33493e-72	1.0687	0.491	0.249	7.37273e-68	Enhancer of split enriched
E(spl)m5-HLH	1.41587e-71	0.614837	0.273	0.081	1.11825e-67	Enhancer of split enriched
E(spl)mdelta-HLH	8.78382e-68	0.301951	0.203	0.045	6.93746e-64	Enhancer of split enriched
InR	9.35077e-62	-0.558024	0.118	0.406	7.38524e-58	Enhancer of split enriched
Bacc	1.18801e-61	0.725975	0.968	0.93	9.38288e-58	Enhancer of split enriched
BobA	1.20208e-61	0.907343	0.601	0.383	9.49404e-58	Enhancer of split enriched
E(spl)m2-BFM	2.91991e-61	0.514982	0.278	0.091	2.30615e-57	Enhancer of split enriched
E(spl)m7-HLH	1.32168e-60	0.868156	0.52	0.298	1.04387e-56	Enhancer of split enriched
robo2	2.03101e-60	-0.71205	0.385	0.643	1.60409e-56	Enhancer of split enriched
mgl	3.16665e-60	-0.694985	0.186	0.467	2.50102e-56	Enhancer of split enriched
klar	9.43552e-60	-0.694303	0.173	0.453	7.45217e-56	Enhancer of split enriched
nmo	4.18831e-59	-0.812024	0.575	0.744	3.30793e-55	Enhancer of split enriched
Prosap	3.27142e-58	-0.792961	0.186	0.456	2.58377e-54	Enhancer of split enriched
Tom	2.25421e-55	0.838779	0.747	0.637	1.78038e-51	Enhancer of split enriched
E(spl)malpha-BFM	4.4774e-55	0.752883	0.417	0.209	3.53625e-51	Enhancer of split enriched
E(spl)m3-HLH	6.01412e-55	0.457887	0.274	0.096	4.74995e-51	Enhancer of split enriched
alphaTub84B	1.74906e-54	0.446098	0.912	0.819	1.38141e-50	Enhancer of split enriched
pyd	1.93828e-54	-0.832644	0.399	0.613	1.53085e-50	Enhancer of split enriched
kuz	2.78739e-52	-0.492361	0.212	0.476	2.20148e-48	Enhancer of split enriched
RapGAP1	1.44574e-51	-0.657985	0.164	0.419	1.14184e-47	Enhancer of split enriched
Nrg	2.7341e-50	-0.540959	0.319	0.568	2.15939e-46	Enhancer of split enriched
sbb	7.33353e-50	-0.587894	0.223	0.478	5.79202e-46	Enhancer of split enriched
Ocho	8.68698e-49	0.820073	0.59	0.41	6.86098e-45	Enhancer of split enriched
Ten-a	1.38344e-48	-0.669105	0.198	0.444	1.09264e-44	Enhancer of split enriched
HmgD	3.7309e-48	0.749666	0.832	0.734	2.94666e-44	Enhancer of split enriched
nkd	8.07709e-48	-0.781021	0.343	0.571	6.37928e-44	Enhancer of split enriched
RpS3A	2.61711e-47	0.343776	0.983	0.948	2.067e-43	Enhancer of split enriched
RpS15	1.36125e-46	0.331207	0.993	0.976	1.07512e-42	Enhancer of split enriched
Smr	3.52898e-45	-0.450596	0.224	0.471	2.78719e-41	Enhancer of split enriched
His4r	6.01109e-45	0.399494	0.899	0.757	4.74756e-41	Enhancer of split enriched
l(3)80Fj	7.235e-45	-0.478043	0.183	0.422	5.7142e-41	Enhancer of split enriched
Hsc70-3	1.05054e-44	-0.680085	0.435	0.637	8.29716e-41	Enhancer of split enriched
CG43759	8.74388e-44	-0.531831	0.111	0.34	6.90592e-40	Enhancer of split enriched
fz	4.94686e-43	-0.492448	0.194	0.433	3.90703e-39	Enhancer of split enriched
ed	5.2239e-43	-0.562063	0.458	0.674	4.12583e-39	Enhancer of split enriched
Wdr62	1.74159e-42	-0.584022	0.23	0.458	1.37551e-38	Enhancer of split enriched
Hsc70-4	3.60815e-41	0.422051	0.731	0.563	2.84972e-37	Enhancer of split enriched
ptc	3.66514e-39	-0.501331	0.197	0.419	2.89472e-35	Enhancer of split enriched
smt3	5.75708e-39	0.487533	0.808	0.666	4.54694e-35	Enhancer of split enriched
betaTub56D	2.9164e-38	0.437212	0.756	0.615	2.30337e-34	Enhancer of split enriched
eEF5	4.68939e-38	0.32593	0.966	0.909	3.70368e-34	Enhancer of split enriched
Sema1a	9.85302e-38	-0.458295	0.147	0.364	7.78192e-34	Enhancer of split enriched
E(spl)m8-HLH	1.40553e-37	0.49575	0.317	0.154	1.11009e-33	Enhancer of split enriched
bun	2.10731e-37	-0.431006	0.178	0.394	1.66435e-33	Enhancer of split enriched
baz	6.47776e-37	-0.468834	0.224	0.436	5.11613e-33	Enhancer of split enriched
Syx1A	1.21047e-36	-0.359339	0.128	0.339	9.56032e-33	Enhancer of split enriched
His2Av	1.96016e-36	0.438739	0.752	0.602	1.54814e-32	Enhancer of split enriched
cic	1.62317e-35	-0.362408	0.194	0.409	1.28198e-31	Enhancer of split enriched
Gprk1	1.71027e-35	-0.357074	0.135	0.344	1.35077e-31	Enhancer of split enriched
uex	3.32976e-35	-0.346817	0.157	0.362	2.62985e-31	Enhancer of split enriched
Psc	3.88678e-35	-0.389536	0.168	0.378	3.06978e-31	Enhancer of split enriched
CG43658	3.92625e-35	-0.596478	0.227	0.428	3.10095e-31	Enhancer of split enriched
hth	5.55062e-35	-1.21833	0.481	0.615	4.38388e-31	Enhancer of split enriched
gish	1.19241e-34	-0.37599	0.27	0.482	9.41769e-31	Enhancer of split enriched
His3.3B	3.04625e-34	0.399912	0.791	0.678	2.40593e-30	Enhancer of split enriched
shg	5.72865e-34	-0.354324	0.269	0.482	4.52449e-30	Enhancer of split enriched
cdi	6.79627e-34	-0.4082	0.149	0.351	5.36769e-30	Enhancer of split enriched
His3.3A	7.95715e-34	0.457785	0.7	0.558	6.28456e-30	Enhancer of split enriched
RpS18	1.69976e-33	0.277948	0.984	0.965	1.34247e-29	Enhancer of split enriched
Frl	1.92023e-33	-0.342134	0.175	0.382	1.5166e-29	Enhancer of split enriched
Eip63E	3.49474e-33	-0.334108	0.127	0.326	2.76015e-29	Enhancer of split enriched
akirin	1.32307e-32	0.396114	0.783	0.675	1.04496e-28	Enhancer of split enriched
Gug	2.63236e-32	-0.338415	0.222	0.424	2.07904e-28	Enhancer of split enriched
CG3655	2.72368e-32	-0.370365	0.125	0.316	2.15116e-28	Enhancer of split enriched
Fili	2.99366e-32	-0.403154	0.045	0.212	2.36439e-28	Enhancer of split enriched
ft	3.38884e-32	-0.421269	0.307	0.501	2.6765e-28	Enhancer of split enriched
par-1	4.17232e-32	-0.365238	0.141	0.335	3.2953e-28	Enhancer of split enriched
pio	6.87416e-32	-0.428796	0.066	0.237	5.42921e-28	Enhancer of split enriched
JIL-1	1.50805e-31	-0.313061	0.189	0.39	1.19106e-27	Enhancer of split enriched
Tctp	3.21137e-31	0.328548	0.885	0.795	2.53634e-27	Enhancer of split enriched
Fas2	3.23198e-31	-0.526309	0.224	0.422	2.55261e-27	Enhancer of split enriched
RpL36	4.19386e-31	0.30134	0.963	0.924	3.31231e-27	Enhancer of split enriched
mira	4.78477e-31	0.272532	0.219	0.091	3.77901e-27	Enhancer of split enriched
eIF4A	6.95633e-31	0.311798	0.895	0.788	5.49411e-27	Enhancer of split enriched
lola	8.87147e-31	-0.466914	0.462	0.627	7.00669e-27	Enhancer of split enriched
Act5C	1.14645e-30	0.451755	0.72	0.588	9.05468e-27	Enhancer of split enriched
RpL7A	1.46748e-30	0.26653	0.967	0.924	1.15901e-26	Enhancer of split enriched
corto	2.88874e-30	-0.418109	0.298	0.483	2.28153e-26	Enhancer of split enriched
dally	3.07477e-30	-0.348252	0.095	0.274	2.42846e-26	Enhancer of split enriched
wb	3.53772e-30	-0.500408	0.08	0.249	2.79409e-26	Enhancer of split enriched
Mkp3	6.45911e-30	-0.324893	0.075	0.246	5.1014e-26	Enhancer of split enriched
SKIP	6.62784e-30	-0.406266	0.117	0.295	5.23467e-26	Enhancer of split enriched
Oatp74D	8.34037e-30	-0.335228	0.061	0.226	6.58723e-26	Enhancer of split enriched
RpL21	8.79673e-30	0.257412	0.97	0.94	6.94766e-26	Enhancer of split enriched
CG33229	9.18414e-30	-0.306952	0.156	0.346	7.25363e-26	Enhancer of split enriched
fus	1.00323e-29	-0.335575	0.173	0.36	7.92352e-26	Enhancer of split enriched
Rbfox1	2.35373e-29	-0.430892	0.253	0.439	1.85898e-25	Enhancer of split enriched
puc	3.42711e-29	-0.267806	0.048	0.205	2.70673e-25	Enhancer of split enriched
E2f1	6.53233e-29	-0.324032	0.186	0.375	5.15923e-25	Enhancer of split enriched
CrebA	6.71416e-29	-0.760131	0.391	0.555	5.30284e-25	Enhancer of split enriched
kek5	8.85796e-29	-0.282191	0.14	0.322	6.99602e-25	Enhancer of split enriched
alt	1.32339e-28	-0.274802	0.192	0.384	1.04521e-24	Enhancer of split enriched
RpS10b	1.39776e-28	0.26342	0.975	0.925	1.10395e-24	Enhancer of split enriched
NFAT	4.01263e-28	-0.262829	0.11	0.288	3.16917e-24	Enhancer of split enriched
Dl	5.38039e-28	-0.501935	0.264	0.445	4.24943e-24	Enhancer of split enriched
Act42A	7.27322e-28	0.291465	0.618	0.448	5.74439e-24	Enhancer of split enriched
RpS7	7.86425e-28	0.265415	0.964	0.932	6.21118e-24	Enhancer of split enriched
PNUTS	1.75649e-27	-0.253331	0.092	0.26	1.38728e-23	Enhancer of split enriched
MYPT-75D	2.35042e-27	-0.328724	0.089	0.251	1.85637e-23	Enhancer of split enriched
Su(Tpl)	2.81371e-27	-0.284645	0.194	0.379	2.22227e-23	Enhancer of split enriched
Mob2	2.86017e-27	-0.378256	0.111	0.28	2.25896e-23	Enhancer of split enriched
HmgZ	4.44264e-27	0.415094	0.752	0.643	3.5088e-23	Enhancer of split enriched
Gmap	4.61324e-27	-0.582128	0.19	0.357	3.64354e-23	Enhancer of split enriched
RpL15	6.50298e-27	0.263935	0.966	0.938	5.13605e-23	Enhancer of split enriched
skd	6.92115e-27	-0.299863	0.191	0.371	5.46633e-23	Enhancer of split enriched
RpL6	7.1631e-27	0.274668	0.949	0.884	5.65741e-23	Enhancer of split enriched
Glut4EF	7.77444e-27	-0.31584	0.103	0.267	6.14026e-23	Enhancer of split enriched
dpy	9.57469e-27	-0.289755	0.105	0.27	7.56209e-23	Enhancer of split enriched
mtgo	2.77106e-26	-0.320777	0.147	0.317	2.18858e-22	Enhancer of split enriched
RpL4	4.282e-26	0.26897	0.872	0.761	3.38193e-22	Enhancer of split enriched
ps	4.39566e-26	-0.663459	0.508	0.661	3.47169e-22	Enhancer of split enriched
S	4.9326e-26	-0.274855	0.166	0.345	3.89577e-22	Enhancer of split enriched
px	6.7908e-26	-0.318992	0.119	0.284	5.36337e-22	Enhancer of split enriched
kmr	6.92092e-26	-0.354134	0.265	0.446	5.46614e-22	Enhancer of split enriched
RpS4	6.9457e-26	0.26162	0.965	0.928	5.48571e-22	Enhancer of split enriched
Brd	7.17122e-26	0.649744	0.468	0.327	5.66383e-22	Enhancer of split enriched
Pep	7.47093e-26	0.293944	0.695	0.546	5.90054e-22	Enhancer of split enriched
skl	8.21849e-26	0.252246	0.122	0.038	6.49096e-22	Enhancer of split enriched
fog	2.141e-25	-0.36191	0.074	0.222	1.69096e-21	Enhancer of split enriched
LanB1	2.369e-25	-0.29292	0.208	0.384	1.87104e-21	Enhancer of split enriched
cindr	3.1164e-25	-0.317044	0.225	0.401	2.46133e-21	Enhancer of split enriched
RpS28b	5.45207e-25	0.250759	0.948	0.875	4.30604e-21	Enhancer of split enriched
14-3-3epsilon	1.00516e-24	0.341736	0.725	0.609	7.93874e-21	Enhancer of split enriched
Ubr3	1.363e-24	-0.251539	0.123	0.285	1.0765e-20	Enhancer of split enriched
Gprk2	1.3889e-24	-0.251317	0.101	0.258	1.09695e-20	Enhancer of split enriched
CG45050	1.72211e-24	-0.345301	0.384	0.548	1.36012e-20	Enhancer of split enriched
Nipped-B	3.38401e-24	-0.292245	0.268	0.441	2.67269e-20	Enhancer of split enriched
trx	3.41256e-24	-0.255055	0.16	0.329	2.69524e-20	Enhancer of split enriched
Pdi	8.18973e-24	-0.335217	0.367	0.531	6.46825e-20	Enhancer of split enriched
pico	2.08522e-23	-0.255523	0.147	0.308	1.64691e-19	Enhancer of split enriched
Akap200	2.22134e-23	0.401629	0.597	0.472	1.75442e-19	Enhancer of split enriched
lbk	2.77931e-23	-0.268707	0.18	0.346	2.1951e-19	Enhancer of split enriched
Egfr	3.50924e-23	-0.311404	0.164	0.325	2.7716e-19	Enhancer of split enriched
CG10543	4.59472e-23	-0.254537	0.174	0.339	3.62891e-19	Enhancer of split enriched
RhoGAP71E	5.49495e-23	-0.275475	0.161	0.321	4.33992e-19	Enhancer of split enriched
RpL3	1.54706e-22	0.255877	0.908	0.839	1.22186e-18	Enhancer of split enriched
RpS27	6.3748e-22	0.250271	0.966	0.931	5.03482e-18	Enhancer of split enriched
CaBP1	7.07872e-22	-0.257264	0.224	0.388	5.59077e-18	Enhancer of split enriched
Tpst	7.35712e-22	-0.461069	0.183	0.329	5.81065e-18	Enhancer of split enriched
gpp	9.46817e-22	-0.264425	0.185	0.342	7.47796e-18	Enhancer of split enriched
Fkbp14	1.88846e-21	-0.261859	0.169	0.323	1.49151e-17	Enhancer of split enriched
psq	2.29562e-21	-0.371904	0.38	0.528	1.81308e-17	Enhancer of split enriched
B52	2.64988e-21	0.250559	0.495	0.347	2.09287e-17	Enhancer of split enriched
fz2	2.96524e-21	-0.270893	0.136	0.285	2.34195e-17	Enhancer of split enriched
fs(1)h	8.81268e-21	-0.317308	0.408	0.552	6.96025e-17	Enhancer of split enriched
Fkbp12	1.28203e-20	0.26128	0.668	0.529	1.01255e-16	Enhancer of split enriched
bnl	2.70932e-20	-0.526829	0.094	0.225	2.13982e-16	Enhancer of split enriched
sm	4.03435e-20	-0.259473	0.109	0.245	3.18633e-16	Enhancer of split enriched
ERp60	9.87296e-20	-0.255486	0.203	0.353	7.79766e-16	Enhancer of split enriched
Ubx	3.44094e-19	-0.769272	0.07	0.19	2.71766e-15	Enhancer of split enriched
nur	3.82167e-19	-0.832332	0.349	0.478	3.01835e-15	Enhancer of split enriched
crb	1.34234e-18	-0.250776	0.201	0.348	1.06018e-14	Enhancer of split enriched
ec	3.69997e-18	-0.271774	0.191	0.328	2.92223e-14	Enhancer of split enriched
tsr	3.05967e-17	0.28391	0.649	0.54	2.41653e-13	Enhancer of split enriched
Tl	4.28695e-17	-0.294259	0.201	0.342	3.38583e-13	Enhancer of split enriched
ogre	2.0475e-16	-0.285654	0.53	0.658	1.61711e-12	Enhancer of split enriched
CG9650	2.78601e-16	-0.286237	0.152	0.278	2.20039e-12	Enhancer of split enriched
Btk29A	1.47222e-15	-0.42156	0.523	0.647	1.16276e-11	Enhancer of split enriched
rpr	1.55529e-15	0.260826	0.198	0.107	1.22837e-11	Enhancer of split enriched
CG45263	6.12677e-15	-0.292916	0.039	0.128	4.83893e-11	Enhancer of split enriched
grh	7.43117e-15	-0.287252	0.25	0.372	5.86914e-11	Enhancer of split enriched
CG13159	8.56236e-15	-0.741287	0.378	0.48	6.76255e-11	Enhancer of split enriched
pip	1.01929e-14	-0.796917	0.457	0.529	8.05032e-11	Enhancer of split enriched
PH4alphaSG2	1.6121e-12	-0.340224	0.22	0.326	1.27323e-08	Enhancer of split enriched
ct	6.20778e-12	-0.518781	0.103	0.195	4.9029e-08	Enhancer of split enriched
dap	6.66191e-12	0.329244	0.411	0.321	5.26157e-08	Enhancer of split enriched
wbl	2.13519e-11	-0.297671	0.356	0.463	1.68637e-07	Enhancer of split enriched
Pvf3	2.58152e-11	-0.463414	0.172	0.267	2.03888e-07	Enhancer of split enriched
CG42342	3.67154e-11	-0.340953	0.184	0.286	2.89978e-07	Enhancer of split enriched
vvl	4.08868e-11	-0.324846	0.208	0.307	3.22924e-07	Enhancer of split enriched
chrb	1.47493e-10	-0.296584	0.291	0.391	1.1649e-06	Enhancer of split enriched
aop	6.09582e-10	-0.384955	0.427	0.505	4.81448e-06	Enhancer of split enriched
ab	7.26133e-10	-0.516311	0.191	0.279	5.735e-06	Enhancer of split enriched
Pdp1	1.06251e-08	-0.261088	0.065	0.132	8.39167e-05	Enhancer of split enriched
Obp99a	3.90558e-06	0.373356	0.855	0.88	0.0308462	Enhancer of split enriched
trn	5.05233e-06	-0.28955	0.294	0.361	0.0399033	Enhancer of split enriched
Antp	2.63417e-05	-0.295388	0.064	0.107	0.208047	Enhancer of split enriched
CG12011	4.6015e-05	-0.453836	0.149	0.207	0.363427	Enhancer of split enriched

## Sheet: CNS
gene	p_val	avg_log2FC	pct.1	pct.2	p_val_adj	cluster
chinmo	0	1.2467	0.541	0.052	0	CNS
CG17716	6.94643e-299	1.17068	0.519	0.059	5.48629e-295	CNS
CadN	2.80251e-222	0.729789	0.449	0.061	2.21342e-218	CNS
scrt	4.58127e-207	1.21372	0.576	0.127	3.61829e-203	CNS
side	6.04817e-157	1.01321	0.363	0.057	4.77684e-153	CNS
Tet	4.41767e-156	1.1989	0.863	0.492	3.48908e-152	CNS
elav	1.12263e-147	0.918073	0.725	0.3	8.86654e-144	CNS
Imp	1.77301e-128	1.03766	0.911	0.662	1.40033e-124	CNS
lola	4.03408e-125	1.06395	0.871	0.568	3.18612e-121	CNS
Antp	9.29361e-125	0.780011	0.352	0.068	7.3401e-121	CNS
Ten-a	1.73066e-110	0.980922	0.737	0.365	1.36687e-106	CNS
SKIP	8.87164e-99	0.734536	0.58	0.228	7.00682e-95	CNS
CG43867	1.01116e-98	0.298021	0.235	0.036	7.98616e-95	CNS
brat	7.90377e-96	0.682762	0.685	0.331	6.2424e-92	CNS
Nrg	6.94393e-94	0.815635	0.804	0.496	5.48432e-90	CNS
Spn	3.16139e-93	0.449484	0.435	0.128	2.49687e-89	CNS
fne	2.43327e-92	0.507721	0.251	0.045	1.9218e-88	CNS
CG6329	4.16685e-92	0.293083	0.224	0.034	3.29098e-88	CNS
Ank2	1.31538e-91	0.27759	0.163	0.016	1.03889e-87	CNS
Ptp99A	1.31316e-90	0.77921	0.371	0.105	1.03713e-86	CNS
tou	1.73017e-87	0.518481	0.52	0.198	1.36649e-83	CNS
Nrt	5.56755e-87	0.82717	0.702	0.371	4.39725e-83	CNS
pum	4.24404e-83	0.771866	0.773	0.442	3.35194e-79	CNS
sm	3.83345e-81	0.579765	0.493	0.191	3.02766e-77	CNS
klg	8.45093e-81	0.605761	0.18	0.025	6.67455e-77	CNS
ewg	1.89549e-73	0.347917	0.307	0.081	1.49706e-69	CNS
Trim9	8.61399e-73	0.305063	0.251	0.056	6.80333e-69	CNS
zfh1	6.34938e-67	0.3296	0.24	0.056	5.01474e-63	CNS
skd	1.60254e-66	0.484789	0.613	0.31	1.26569e-62	CNS
fs(1)h	3.45715e-65	0.602386	0.763	0.501	2.73045e-61	CNS
sbb	7.56942e-62	0.757155	0.67	0.41	5.97833e-58	CNS
CG16791	1.78356e-59	0.385116	0.401	0.153	1.40866e-55	CNS
Gug	3.59571e-54	0.445377	0.635	0.363	2.83989e-50	CNS
beat-IIIc	7.31621e-52	0.492749	0.205	0.052	5.77834e-48	CNS
InR	1.34462e-51	0.508892	0.599	0.333	1.06198e-47	CNS
trn	6.81202e-51	0.589219	0.581	0.321	5.38013e-47	CNS
msi	2.93335e-47	0.419214	0.374	0.157	2.31676e-43	CNS
hth	8.07485e-46	0.491389	0.817	0.566	6.37752e-42	CNS
Rbfox1	1.45175e-44	0.418242	0.638	0.382	1.14659e-40	CNS
shep	2.50449e-44	0.457126	0.294	0.109	1.97805e-40	CNS
Argk	3.43559e-44	0.289669	0.25	0.082	2.71343e-40	CNS
klar	1.29085e-43	0.399162	0.65	0.38	1.01951e-39	CNS
pros	7.9337e-42	0.266797	0.231	0.074	6.26604e-38	CNS
cdi	3.45141e-37	0.391247	0.525	0.295	2.72593e-33	CNS
ps	1.31203e-35	-0.847138	0.477	0.659	1.03624e-31	CNS
mgl	1.51265e-33	-0.579762	0.228	0.451	1.19469e-29	CNS
CrebA	7.60994e-33	-0.857991	0.352	0.554	6.01033e-29	CNS
Toll-6	3.04062e-32	0.425381	0.39	0.201	2.40148e-28	CNS
Dl	1.53521e-31	0.483022	0.612	0.393	1.21251e-27	CNS
Sema1a	4.4095e-31	0.322875	0.52	0.307	3.48263e-27	CNS
wech	5.96409e-31	0.301165	0.398	0.207	4.71044e-27	CNS
ft	7.13611e-31	-0.476162	0.292	0.496	5.6361e-27	CNS
Syx1A	9.39244e-30	0.334989	0.488	0.285	7.41815e-26	CNS
aop	4.64128e-29	-0.534405	0.304	0.518	3.66568e-25	CNS
mnb	3.02495e-28	0.293706	0.458	0.265	2.3891e-24	CNS
CG32767	3.23466e-28	0.297829	0.452	0.26	2.55473e-24	CNS
smal	1.02108e-27	0.252809	0.285	0.132	8.06446e-24	CNS
trx	1.76056e-26	0.300923	0.467	0.283	1.39049e-22	CNS
RhoGAP71E	1.80363e-25	0.306385	0.458	0.276	1.42451e-21	CNS
Unr	2.6515e-24	0.342018	0.576	0.395	2.09415e-20	CNS
pip	3.42521e-24	-0.997769	0.388	0.535	2.70523e-20	CNS
fax	2.39628e-23	0.285276	0.895	0.763	1.89258e-19	CNS
fus	3.28104e-23	-0.304958	0.167	0.354	2.59137e-19	CNS
kuz	6.50791e-22	0.268054	0.6	0.416	5.13995e-18	CNS
Hsc70-3	1.34453e-21	-0.513186	0.469	0.625	1.06191e-17	CNS
Tom	1.76876e-21	-0.441317	0.525	0.67	1.39697e-17	CNS
dpy	2.02989e-21	-0.288239	0.1	0.264	1.60321e-17	CNS
pio	1.95519e-20	-0.360434	0.078	0.229	1.54421e-16	CNS
rin	2.28445e-20	0.255049	0.443	0.282	1.80426e-16	CNS
hdc	3.37325e-20	0.47749	0.154	0.06	2.66419e-16	CNS
wbl	1.30555e-19	-0.433399	0.301	0.467	1.03112e-15	CNS
grh	3.42139e-19	-0.370591	0.212	0.373	2.70221e-15	CNS
Egfr	4.37787e-19	-0.309252	0.157	0.32	3.45764e-15	CNS
kis	7.49661e-19	0.258293	0.587	0.425	5.92082e-15	CNS
ec	8.97108e-19	-0.316481	0.167	0.326	7.08536e-15	CNS
Gmap	1.04942e-18	-0.54513	0.199	0.349	8.28832e-15	CNS
sprt	1.4985e-18	0.339129	0.295	0.166	1.18351e-14	CNS
bi	2.23544e-18	0.435327	0.156	0.065	1.76555e-14	CNS
cv-c	4.18898e-17	-0.710274	0.394	0.519	3.30846e-13	CNS
ctp	5.78913e-17	0.263069	0.698	0.548	4.57226e-13	CNS
rib	1.78105e-16	-0.310074	0.446	0.584	1.40667e-12	CNS
heph	2.68485e-16	-0.303061	0.231	0.381	2.12049e-12	CNS
mtgo	2.91811e-16	-0.270122	0.161	0.309	2.30472e-12	CNS
Psc	3.02491e-16	0.2625	0.477	0.33	2.38908e-12	CNS
Tpst	3.64359e-16	-0.436193	0.185	0.324	2.87771e-12	CNS
tna	4.12757e-16	0.289944	0.462	0.321	3.25995e-12	CNS
crb	1.00026e-15	-0.263859	0.198	0.343	7.90008e-12	CNS
kmr	1.09591e-15	-0.311655	0.294	0.436	8.65553e-12	CNS
CG42342	1.39387e-15	0.251998	0.397	0.254	1.10088e-11	CNS
hid	1.43804e-15	-0.310104	0.172	0.309	1.13576e-11	CNS
cic	1.62936e-15	-0.291426	0.253	0.394	1.28687e-11	CNS
salm	5.43694e-15	0.280332	0.193	0.098	4.29409e-11	CNS
fog	3.86047e-13	-0.277612	0.099	0.213	3.049e-09	CNS
nw	2.87916e-12	-0.25021	0.225	0.349	2.27396e-08	CNS
link	5.97007e-12	-0.29577	0.347	0.464	4.71516e-08	CNS
ed	6.63609e-12	-0.370523	0.583	0.65	5.24118e-08	CNS
PH4alphaSG2	3.06865e-11	-0.337235	0.211	0.323	2.42362e-07	CNS
Prosap	7.62805e-11	-0.502009	0.336	0.426	6.02464e-07	CNS
numb	9.36379e-11	0.25584	0.286	0.191	7.39552e-07	CNS
BobA	1.56524e-10	-0.358219	0.324	0.427	1.23622e-06	CNS
RapGAP1	3.11037e-10	0.486804	0.461	0.371	2.45657e-06	CNS
Tapdelta	3.67219e-10	-0.252948	0.538	0.628	2.9003e-06	CNS
mbl	3.90881e-10	-0.354385	0.244	0.354	3.08718e-06	CNS
Mob2	1.16696e-09	-0.283924	0.169	0.266	9.21668e-06	CNS
fj	1.45119e-09	-0.283318	0.182	0.281	1.14615e-05	CNS
SoxN	1.69398e-09	-0.269291	0.285	0.389	1.33791e-05	CNS
nrm	2.03616e-09	0.348286	0.14	0.076	1.60816e-05	CNS
Tl	2.19843e-09	-0.265608	0.228	0.333	1.73632e-05	CNS
CG13159	2.25839e-09	-0.497413	0.374	0.477	1.78368e-05	CNS
cpo	3.94037e-09	0.329644	0.305	0.215	3.1121e-05	CNS
Wdr62	6.49261e-09	-0.352497	0.352	0.434	5.12786e-05	CNS
Fili	7.6671e-09	-0.255252	0.11	0.198	6.05547e-05	CNS
nur	9.96856e-08	-0.482768	0.371	0.47	0.000787317	CNS
Btk29A	2.11389e-07	-0.445905	0.612	0.631	0.00166955	CNS
Ocho	3.3794e-07	-0.290393	0.363	0.446	0.00266905	CNS
Fas3	4.49203e-07	-0.57516	0.515	0.562	0.0035478	CNS
bnl	6.86895e-07	-0.3343	0.138	0.215	0.0054251	CNS
ptc	9.10397e-07	-0.284926	0.314	0.396	0.00719032	CNS
wb	1.34075e-06	-0.262213	0.154	0.233	0.0105892	CNS
Obp99a	4.18169e-06	-0.305928	0.858	0.879	0.033027	CNS
E(spl)m4-BFM	8.82341e-06	-0.282709	0.219	0.293	0.0696873	CNS
jigr1	8.46677e-05	0.25977	0.257	0.202	0.668705	CNS
luna	0.00131041	-0.32487	0.475	0.483	1	CNS

## Sheet: Muscle cells
gene	p_val	avg_log2FC	pct.1	pct.2	p_val_adj	cluster
betaTub60D	9.81693e-208	0.835125	0.523	0.051	7.75341e-204	muscle cells
sls	7.31896e-204	0.893675	0.413	0.029	5.78051e-200	muscle cells
Mef2	5.15713e-160	0.839254	0.52	0.07	4.0731e-156	muscle cells
sns	1.50556e-142	0.46752	0.283	0.019	1.18909e-138	muscle cells
kirre	3.14257e-114	1.26479	0.353	0.043	2.482e-110	muscle cells
lmd	4.07692e-104	0.387711	0.267	0.025	3.21995e-100	muscle cells
sing	1.28699e-92	0.369112	0.293	0.035	1.01646e-88	muscle cells
Rbfox1	2.00207e-77	1.09403	0.807	0.391	1.58123e-73	muscle cells
Him	2.29733e-74	0.388266	0.277	0.039	1.81443e-70	muscle cells
Act87E	1.62567e-66	0.543346	0.337	0.066	1.28395e-62	muscle cells
Ca-Ma2d	9.09814e-58	0.273471	0.193	0.024	7.18571e-54	muscle cells
ewg	2.75268e-52	0.566223	0.363	0.094	2.17406e-48	muscle cells
Act57B	2.27013e-51	0.780393	0.353	0.092	1.79295e-47	muscle cells
org-1	1.05753e-50	0.313051	0.143	0.015	8.35235e-47	muscle cells
kon	3.528e-48	0.326371	0.207	0.034	2.78642e-44	muscle cells
CG9650	4.14899e-45	0.619446	0.583	0.242	3.27687e-41	muscle cells
bol	1.10523e-43	0.405058	0.42	0.133	8.72914e-40	muscle cells
Ubx	1.56595e-38	1.44095	0.427	0.159	1.23678e-34	muscle cells
mbl	6.07041e-33	1.28326	0.603	0.328	4.79441e-29	muscle cells
CG14687	6.49486e-29	0.280447	0.17	0.037	5.12964e-25	muscle cells
bru3	2.31574e-28	0.33378	0.17	0.037	1.82897e-24	muscle cells
hbs	4.47598e-27	0.295468	0.253	0.077	3.53513e-23	muscle cells
CadN	2.80507e-25	0.291408	0.287	0.096	2.21545e-21	muscle cells
SKIP	5.25376e-25	0.394747	0.523	0.255	4.14942e-21	muscle cells
hth	1.26687e-23	0.706381	0.803	0.584	1.00057e-19	muscle cells
NetB	1.88163e-23	0.309134	0.203	0.059	1.48611e-19	muscle cells
ft	6.33461e-22	-0.562979	0.213	0.486	5.00308e-18	muscle cells
rst	7.46448e-21	0.291454	0.317	0.129	5.89545e-17	muscle cells
pcs	1.65628e-20	0.3441	0.39	0.184	1.30813e-16	muscle cells
mgl	4.04019e-20	-0.668386	0.19	0.438	3.19094e-16	muscle cells
how	5.72192e-19	0.405655	0.463	0.255	4.51917e-15	muscle cells
pum	3.9677e-18	0.595942	0.66	0.47	3.13369e-14	muscle cells
fax	4.34826e-16	0.480524	0.897	0.772	3.43426e-12	muscle cells
pre-lola-G	6.39553e-16	0.267261	0.24	0.096	5.05119e-12	muscle cells
Con	2.93089e-15	0.356846	0.137	0.041	2.31482e-11	muscle cells
grh	4.63181e-15	-0.446133	0.15	0.365	3.65821e-11	muscle cells
sqd	1.11458e-14	0.347172	0.857	0.702	8.80295e-11	muscle cells
heph	1.80803e-14	-0.406284	0.167	0.374	1.42798e-10	muscle cells
dpy	1.40962e-13	-0.322685	0.067	0.255	1.11332e-09	muscle cells
CrebA	3.19156e-13	-0.803221	0.363	0.54	2.5207e-09	muscle cells
Wdr62	3.67919e-13	-0.536477	0.243	0.434	2.90583e-09	muscle cells
SoxN	1.27861e-12	-0.4302	0.193	0.387	1.00985e-08	muscle cells
nmo	2.75644e-12	0.675595	0.777	0.716	2.17704e-08	muscle cells
side	3.5582e-12	0.311707	0.203	0.086	2.81027e-08	muscle cells
fz2	5.45532e-12	0.334387	0.42	0.255	4.30861e-08	muscle cells
pip	1.83905e-11	-0.939213	0.363	0.527	1.45248e-07	muscle cells
Ama	2.13478e-11	0.385984	0.533	0.362	1.68605e-07	muscle cells
pyd	2.81692e-11	-0.613659	0.44	0.589	2.22481e-07	muscle cells
kuz	5.59525e-11	0.45998	0.57	0.431	4.41913e-07	muscle cells
ps	5.67603e-11	-0.701851	0.5	0.646	4.48293e-07	muscle cells
Myo10A	7.70059e-11	-0.295906	0.11	0.275	6.08192e-07	muscle cells
crb	1.12453e-10	-0.298424	0.16	0.335	8.88155e-07	muscle cells
GEFmeso	1.17205e-10	0.287864	0.263	0.137	9.25687e-07	muscle cells
Rac2	1.37221e-10	0.276912	0.417	0.258	1.08377e-06	muscle cells
ptc	2.60162e-10	0.374556	0.543	0.378	2.05476e-06	muscle cells
Myc	2.8256e-10	0.33623	0.483	0.325	2.23166e-06	muscle cells
ec	4.36481e-10	-0.33328	0.153	0.316	3.44733e-06	muscle cells
fus	1.00601e-09	-0.304951	0.18	0.341	7.94544e-06	muscle cells
aqz	1.09219e-09	0.359076	0.847	0.76	8.62611e-06	muscle cells
Nrg	1.54007e-09	-0.367139	0.38	0.54	1.21634e-05	muscle cells
Tet	2.06584e-09	0.759368	0.61	0.531	1.6316e-05	muscle cells
pio	2.39674e-09	-0.375636	0.08	0.219	1.89295e-05	muscle cells
Hsc70-3	2.43796e-09	-0.499457	0.49	0.614	1.9255e-05	muscle cells
Prosap	3.97681e-09	-0.593864	0.293	0.422	3.14089e-05	muscle cells
Inx2	4.29341e-09	-0.323404	0.467	0.601	3.39094e-05	muscle cells
Fas2	1.07188e-08	-0.368908	0.243	0.401	8.46575e-05	muscle cells
cdi	1.3351e-08	0.443705	0.447	0.314	0.000105446	muscle cells
ed	2.58118e-08	-0.420236	0.537	0.648	0.000203862	muscle cells
InR	1.06377e-07	0.316092	0.487	0.357	0.000840167	muscle cells
PH4alphaSG2	3.17688e-07	-0.368712	0.187	0.317	0.0025091	muscle cells
fkh	4.03252e-07	-0.272501	0.16	0.289	0.00318488	muscle cells
Inx3	4.30845e-07	-0.284136	0.387	0.505	0.00340281	muscle cells
Obp99a	4.46182e-07	-0.459371	0.823	0.879	0.00352395	muscle cells
CG43759	4.79484e-07	-0.337801	0.183	0.313	0.00378697	muscle cells
CG13159	5.31373e-07	-0.688135	0.343	0.472	0.00419678	muscle cells
fj	6.17495e-07	-0.32981	0.153	0.276	0.00487697	muscle cells
wbl	7.15728e-07	-0.372043	0.327	0.454	0.00565282	muscle cells
ogre	1.1718e-06	-0.312597	0.547	0.644	0.00925487	muscle cells
Gmap	1.2857e-06	-0.486495	0.223	0.338	0.0101545	muscle cells
Mob2	2.17602e-06	-0.29345	0.147	0.261	0.0171862	muscle cells
SsRbeta	2.48368e-06	-0.264155	0.317	0.439	0.0196161	muscle cells
CG5885	3.20006e-06	-0.280025	0.413	0.528	0.025274	muscle cells
Tpst	6.34827e-06	-0.376395	0.203	0.313	0.0501386	muscle cells
luna	7.89514e-06	-0.487046	0.4	0.486	0.0623558	muscle cells
Ten-a	7.91658e-06	0.299688	0.51	0.403	0.0625252	muscle cells
aop	2.46347e-05	0.288467	0.61	0.487	0.194565	muscle cells
vvl	2.65527e-05	-0.354836	0.197	0.298	0.209713	muscle cells
nur	3.39386e-05	-0.63297	0.353	0.464	0.268047	muscle cells
sog	3.48645e-05	-0.27238	0.09	0.179	0.27536	muscle cells
link	4.69717e-05	-0.28023	0.363	0.455	0.370983	muscle cells
Pvf3	6.97625e-05	-0.426676	0.163	0.258	0.550984	muscle cells
Btk29A	8.05941e-05	-0.466041	0.6	0.63	0.636532	muscle cells
Cys	0.000179346	-0.263167	0.56	0.634	1	muscle cells
Sec61alpha	0.000270796	-0.251704	0.42	0.5	1	muscle cells
CG4440	0.000312875	-0.370999	0.58	0.639	1	muscle cells
ct	0.00071808	-0.379768	0.11	0.186	1	muscle cells
Abd-B	0.000866667	0.287657	0.177	0.117	1	muscle cells
BobA	0.00205991	-0.298295	0.357	0.418	1	muscle cells
CG13427	0.00354087	-0.259207	0.557	0.611	1	muscle cells

## Sheet: Anterior midgut
gene	p_val	avg_log2FC	pct.1	pct.2	p_val_adj	cluster
Pdp1	9.01483e-242	2.25042	0.878	0.1	7.11992e-238	anterior midgut
DNaseII	1.79766e-139	0.856728	0.5	0.047	1.41979e-135	anterior midgut
bru2	7.3428e-121	1.06115	0.669	0.105	5.79935e-117	anterior midgut
Ance	2.3172e-115	1.96793	0.773	0.17	1.83012e-111	anterior midgut
spri	1.38153e-109	0.592508	0.366	0.031	1.09113e-105	anterior midgut
FucTC	7.40938e-103	0.32832	0.209	0.009	5.85193e-99	anterior midgut
wb	1.14427e-72	1.34719	0.738	0.209	9.03744e-69	anterior midgut
CG32369	2.4279e-72	0.695992	0.43	0.067	1.91756e-68	anterior midgut
peb	2.00503e-67	0.804932	0.535	0.11	1.58358e-63	anterior midgut
grn	7.74944e-62	0.754141	0.529	0.112	6.12051e-58	anterior midgut
rols	1.584e-59	0.373767	0.297	0.037	1.25104e-55	anterior midgut
Trim9	2.84315e-48	0.551914	0.366	0.07	2.24552e-44	anterior midgut
sens-2	8.01063e-42	0.352312	0.157	0.015	6.32679e-38	anterior midgut
dally	2.81492e-36	0.777244	0.622	0.236	2.22322e-32	anterior midgut
Fas2	1.43689e-35	0.883858	0.779	0.382	1.13485e-31	anterior midgut
CG30460	3.02577e-33	0.3179	0.221	0.036	2.38975e-29	anterior midgut
SKIP	5.04814e-29	0.654761	0.616	0.258	3.98702e-25	anterior midgut
CG8036	8.7337e-28	0.356329	0.285	0.068	6.89788e-24	anterior midgut
Myc	1.86507e-26	0.635893	0.663	0.323	1.47303e-22	anterior midgut
CG42747	1.83922e-21	0.303958	0.244	0.061	1.45262e-17	anterior midgut
cwo	2.2383e-20	0.301255	0.256	0.07	1.76781e-16	anterior midgut
CG16791	2.82683e-20	0.407349	0.442	0.174	2.23263e-16	anterior midgut
baz	2.31797e-19	0.578857	0.686	0.396	1.83074e-15	anterior midgut
Gmap	4.63732e-19	0.422599	0.657	0.323	3.66256e-15	anterior midgut
pip	6.51635e-17	-1.37257	0.221	0.527	5.14661e-13	anterior midgut
ewg	7.88451e-17	0.261359	0.302	0.101	6.22719e-13	anterior midgut
Dl	9.56873e-17	0.678128	0.657	0.411	7.55738e-13	anterior midgut
Pits	3.94298e-16	0.437986	0.535	0.272	3.11417e-12	anterior midgut
px	4.21807e-16	0.438153	0.512	0.252	3.33143e-12	anterior midgut
RhoGAP71E	8.46815e-15	0.469937	0.535	0.29	6.68814e-11	anterior midgut
Smr	4.90463e-13	0.456609	0.663	0.428	3.87368e-09	anterior midgut
CG13159	3.15311e-12	-0.944812	0.192	0.473	2.49033e-08	anterior midgut
CrebA	3.18554e-12	-0.975288	0.314	0.537	2.51594e-08	anterior midgut
wbl	5.01056e-12	-0.602168	0.203	0.455	3.95734e-08	anterior midgut
pum	7.47743e-12	0.448172	0.715	0.473	5.90568e-08	anterior midgut
Yeti	1.05252e-11	0.474691	0.674	0.442	8.31281e-08	anterior midgut
E2f1	1.322e-11	0.328784	0.581	0.34	1.04412e-07	anterior midgut
dpy	2.19524e-11	-0.383045	0.029	0.252	1.7338e-07	anterior midgut
Fas3	2.60219e-11	-1.23925	0.384	0.561	2.05521e-07	anterior midgut
Btk29A	2.83285e-11	-0.735667	0.459	0.634	2.23739e-07	anterior midgut
Eip63E	5.0294e-11	0.316951	0.523	0.29	3.97222e-07	anterior midgut
SoxN	1.36261e-10	-0.492173	0.151	0.384	1.07619e-06	anterior midgut
Ama	2.25355e-10	0.396994	0.593	0.364	1.77986e-06	anterior midgut
nur	4.63203e-10	-0.983489	0.227	0.465	3.65838e-06	anterior midgut
l(3)80Fj	4.63355e-10	0.443875	0.587	0.381	3.65958e-06	anterior midgut
Hsc70-3	8.14293e-10	-0.688873	0.465	0.612	6.43128e-06	anterior midgut
grh	1.16576e-09	-0.47174	0.145	0.361	9.2072e-06	anterior midgut
Not1	1.20485e-09	0.340519	0.552	0.352	9.51589e-06	anterior midgut
Nup153	1.62754e-09	0.267873	0.343	0.173	1.28543e-05	anterior midgut
miple2	2.19652e-09	0.322247	0.529	0.326	1.73481e-05	anterior midgut
fz2	2.80581e-09	0.293654	0.453	0.257	2.21603e-05	anterior midgut
luna	4.10443e-09	-1.07173	0.343	0.486	3.24168e-05	anterior midgut
nmo	4.60743e-09	0.352719	0.884	0.714	3.63895e-05	anterior midgut
sano	5.17736e-09	-0.389653	0.093	0.295	4.08908e-05	anterior midgut
pio	6.06759e-09	-0.435816	0.035	0.217	4.79218e-05	anterior midgut
eIF5B	6.4051e-09	0.284027	0.442	0.256	5.05875e-05	anterior midgut
link	8.68519e-09	-0.416114	0.244	0.456	6.85957e-05	anterior midgut
CG3655	1.38446e-08	0.306449	0.471	0.282	0.000109345	anterior midgut
Sin3A	1.69491e-08	0.299354	0.436	0.262	0.000133864	anterior midgut
PH4alphaSG2	2.47749e-08	-0.495426	0.122	0.316	0.000195672	anterior midgut
bnb	4.3307e-08	0.299584	0.506	0.321	0.000342038	anterior midgut
Vha16-1	5.64402e-08	0.30168	0.605	0.426	0.000445765	anterior midgut
Hr4	6.19743e-08	0.291356	0.262	0.129	0.000489473	anterior midgut
RhoGAP19D	6.38072e-08	0.266336	0.419	0.245	0.000503949	anterior midgut
sky	9.97328e-08	0.269741	0.262	0.129	0.00078769	anterior midgut
Cyp1	1.0732e-07	0.300605	0.715	0.554	0.000847609	anterior midgut
CG5493	1.3221e-07	-0.318075	0.087	0.264	0.00104419	anterior midgut
CG31121	2.24278e-07	-0.263892	0.064	0.231	0.00177135	anterior midgut
RpS5b	3.28802e-07	0.280873	0.715	0.548	0.00259688	anterior midgut
eyg	3.69636e-07	-0.319268	0.029	0.177	0.00291938	anterior midgut
Spase12	3.79689e-07	-0.282548	0.122	0.302	0.00299878	anterior midgut
CG34190	1.09989e-06	-0.258102	0.047	0.194	0.00868697	anterior midgut
mgl	1.27319e-06	-0.482467	0.273	0.43	0.0100556	anterior midgut
Nipped-B	1.75556e-06	0.271215	0.57	0.411	0.0138654	anterior midgut
chrb	2.08234e-06	-0.43533	0.215	0.381	0.0164463	anterior midgut
Bsg	2.34877e-06	0.255065	0.488	0.331	0.0185506	anterior midgut
CG42238	2.35686e-06	0.290743	0.552	0.387	0.0186145	anterior midgut
Fili	3.01608e-06	-0.354442	0.052	0.191	0.023821	anterior midgut
heph	3.85036e-06	-0.317559	0.203	0.368	0.0304102	anterior midgut
Pdi	5.47173e-06	-0.351395	0.366	0.511	0.0432157	anterior midgut
Prosap	7.99732e-06	-0.577443	0.279	0.42	0.0631628	anterior midgut
Tpst	1.00732e-05	-0.424787	0.169	0.312	0.0795579	anterior midgut
raskol	1.31501e-05	0.266538	0.506	0.361	0.10386	anterior midgut
ed	1.53749e-05	-0.420171	0.541	0.646	0.121431	anterior midgut
Sec61alpha	4.18823e-05	-0.363298	0.384	0.499	0.330786	anterior midgut
nkd	5.65413e-05	-0.519928	0.442	0.54	0.446563	anterior midgut
bnl	6.02866e-05	-0.399125	0.087	0.209	0.476143	anterior midgut
ogre	6.31815e-05	-0.325393	0.535	0.642	0.499008	anterior midgut
trn	7.23327e-05	-0.431339	0.227	0.355	0.571284	anterior midgut
ft	7.56904e-05	-0.336197	0.355	0.476	0.597803	anterior midgut
SsRbeta	8.56942e-05	-0.28901	0.308	0.436	0.676813	anterior midgut
CG5885	0.000132259	-0.293539	0.401	0.526	1	anterior midgut
glec	0.000136853	-0.261638	0.14	0.262	1	anterior midgut
ptc	0.000188545	-0.374544	0.267	0.39	1	anterior midgut
CG14756	0.000238311	-0.329838	0.052	0.152	1	anterior midgut
Tapdelta	0.000302871	-0.277967	0.535	0.62	1	anterior midgut
fz	0.000309364	-0.332361	0.285	0.401	1	anterior midgut
CG43759	0.000337928	-0.288623	0.192	0.31	1	anterior midgut
Ocho	0.000472356	-0.319098	0.32	0.44	1	anterior midgut
Nrg	0.000502628	-0.31612	0.436	0.535	1	anterior midgut
Tom	0.00125511	-0.318782	0.61	0.655	1	anterior midgut
CG17716	0.00223274	-0.258814	0.041	0.114	1	anterior midgut
Pvf3	0.00466054	-0.350134	0.163	0.256	1	anterior midgut
Nrt	0.00787362	-0.250663	0.326	0.411	1	anterior midgut
kmr	0.00824581	-0.254904	0.355	0.421	1	anterior midgut

## Sheet: Hemocytes
gene	p_val	avg_log2FC	pct.1	pct.2	p_val_adj	cluster
CG4829	0	1.17784	0.652	0.021	0	hemocytes
Pxn	2.19732e-287	0.731448	0.384	0.005	1.73544e-283	hemocytes
Ppn	7.52893e-259	2.08405	0.705	0.033	5.94635e-255	hemocytes
GlcAT-P	2.67418e-208	0.722609	0.455	0.015	2.11207e-204	hemocytes
vkg	1.39977e-200	0.651914	0.304	0.005	1.10554e-196	hemocytes
nAChRbeta3	1.09832e-182	0.461167	0.286	0.005	8.67452e-179	hemocytes
Plod	1.78451e-171	1.30549	0.491	0.024	1.40941e-167	hemocytes
CG9338	4.1132e-163	0.551609	0.259	0.005	3.24861e-159	hemocytes
Npc2g	1.06185e-160	0.694729	0.384	0.014	8.38649e-157	hemocytes
Hexo2	1.12954e-158	0.336748	0.232	0.004	8.92114e-155	hemocytes
NimC4	2.9447e-150	1.9326	0.857	0.109	2.32573e-146	hemocytes
Col4a1	2.33088e-149	1.24287	0.348	0.013	1.84093e-145	hemocytes
CG8501	3.11132e-141	0.806106	0.304	0.01	2.45732e-137	hemocytes
CG40006	3.27448e-131	0.495481	0.241	0.006	2.58618e-127	hemocytes
Mct1	4.0848e-129	0.295525	0.205	0.004	3.22618e-125	hemocytes
CG13907	9.25261e-128	0.473561	0.277	0.009	7.30771e-124	hemocytes
CG14629	1.18849e-127	0.878526	0.33	0.014	9.38671e-124	hemocytes
CG32091	2.91988e-124	0.317264	0.188	0.003	2.30612e-120	hemocytes
GILT2	7.79055e-124	0.806544	0.455	0.03	6.15298e-120	hemocytes
CG43799	7.20468e-121	0.606423	0.259	0.008	5.69026e-117	hemocytes
Sr-CI	2.66686e-120	0.380075	0.259	0.008	2.10629e-116	hemocytes
CG6310	8.915e-114	1.1818	0.473	0.036	7.04107e-110	hemocytes
NtR	1.40017e-113	0.292344	0.223	0.006	1.10586e-109	hemocytes
CG34437	3.65712e-111	0.40813	0.161	0.003	2.88839e-107	hemocytes
CG31915	4.79159e-110	0.458508	0.304	0.014	3.7844e-106	hemocytes
Karl	1.26362e-102	0.365685	0.188	0.005	9.98009e-99	hemocytes
CG5973	7.25498e-95	0.273484	0.179	0.005	5.72998e-91	hemocytes
CG5151	2.32643e-91	0.969525	0.33	0.021	1.83742e-87	hemocytes
CG31431	6.24921e-90	0.337351	0.241	0.01	4.93563e-86	hemocytes
cv-d	5.73419e-87	0.271527	0.188	0.006	4.52886e-83	hemocytes
Hnf4	4.47146e-82	0.325083	0.161	0.004	3.53156e-78	hemocytes
CG15209	1.50431e-81	0.380318	0.205	0.008	1.18811e-77	hemocytes
Tig	7.02845e-81	0.325572	0.152	0.004	5.55107e-77	hemocytes
CG3376	2.24019e-69	0.684058	0.196	0.009	1.7693e-65	hemocytes
CG31337	4.73124e-68	0.29577	0.134	0.004	3.73674e-64	hemocytes
SPARC	4.84044e-66	0.793756	0.268	0.02	3.82298e-62	hemocytes
CG31777	6.39708e-65	0.689291	0.205	0.011	5.05242e-61	hemocytes
sn	1.15793e-63	0.794215	0.527	0.082	9.14534e-60	hemocytes
CG5853	1.95121e-60	0.567851	0.196	0.011	1.54107e-56	hemocytes
CG1637	4.14337e-53	0.694958	0.455	0.071	3.27243e-49	hemocytes
Npc2a	1.89131e-52	0.389368	0.161	0.008	1.49376e-48	hemocytes
Ugt317A1	6.52439e-52	0.273323	0.188	0.012	5.15296e-48	hemocytes
scf	7.78574e-51	1.56844	0.625	0.157	6.14917e-47	hemocytes
Adgf-A	4.86424e-50	0.268472	0.205	0.015	3.84178e-46	hemocytes
Sap-r	1.27174e-46	0.908603	0.589	0.138	1.00442e-42	hemocytes
Fkbp14	2.47606e-46	1.09346	0.812	0.291	1.95559e-42	hemocytes
Nplp2	1.40932e-45	1.17839	0.339	0.047	1.11308e-41	hemocytes
crq	2.14633e-45	0.389841	0.268	0.028	1.69517e-41	hemocytes
Mmp2	3.75989e-45	0.347446	0.205	0.017	2.96956e-41	hemocytes
CG42668	2.76101e-44	0.465721	0.304	0.038	2.18065e-40	hemocytes
srp	1.96531e-43	0.295775	0.241	0.024	1.5522e-39	hemocytes
Cp1	4.66565e-42	1.02054	0.705	0.226	3.68493e-38	hemocytes
CG42674	5.92436e-42	0.384532	0.188	0.015	4.67906e-38	hemocytes
Ilp4	1.54807e-38	0.484885	0.366	0.061	1.22266e-34	hemocytes
Pde9	1.41592e-36	0.524806	0.366	0.062	1.1183e-32	hemocytes
CG13315	1.09125e-30	0.336621	0.134	0.011	8.61866e-27	hemocytes
nrv1	6.42047e-30	0.259059	0.188	0.021	5.07089e-26	hemocytes
Pgant9	9.57336e-30	0.664812	0.455	0.115	7.56104e-26	hemocytes
CG30344	9.9714e-28	0.258766	0.214	0.029	7.87541e-24	hemocytes
ct	5.21326e-26	0.965653	0.536	0.175	4.11744e-22	hemocytes
Fer1HCH	4.01116e-25	0.705012	0.509	0.165	3.16802e-21	hemocytes
shep	4.39465e-25	0.803556	0.438	0.125	3.47089e-21	hemocytes
Pdi	4.76368e-25	1.0861	0.804	0.501	3.76236e-21	hemocytes
mrva	6.85347e-25	0.648538	0.429	0.121	5.41287e-21	hemocytes
Bsg	1.75927e-24	0.90387	0.688	0.329	1.38947e-20	hemocytes
Lsd-2	1.90454e-23	0.289793	0.188	0.027	1.5042e-19	hemocytes
CG33494	2.65627e-23	0.412568	0.152	0.018	2.09792e-19	hemocytes
CG9171	3.20277e-23	0.307486	0.268	0.052	2.52955e-19	hemocytes
LanA	9.05116e-22	0.699679	0.571	0.224	7.1486e-18	hemocytes
PH4alphaEFB	1.0505e-20	0.398833	0.375	0.103	8.29686e-17	hemocytes
Vha16-1	2.99457e-20	0.69959	0.759	0.425	2.36511e-16	hemocytes
Ilp6	1.52327e-19	0.293441	0.143	0.019	1.20308e-15	hemocytes
zfh1	3.46364e-18	0.307405	0.295	0.073	2.73558e-14	hemocytes
pnr	4.95951e-18	0.263226	0.17	0.028	3.91702e-14	hemocytes
CaBP1	9.8452e-17	0.605638	0.679	0.358	7.77574e-13	hemocytes
LanB2	1.05077e-16	0.57388	0.446	0.168	8.29897e-13	hemocytes
Act5C	2.90086e-16	0.769017	0.866	0.602	2.2911e-12	hemocytes
ERp60	5.33945e-16	0.665618	0.634	0.325	4.21709e-12	hemocytes
VhaAC45	8.23871e-16	0.331119	0.339	0.103	6.50694e-12	hemocytes
prtp	5.19485e-15	0.407376	0.429	0.162	4.10289e-11	hemocytes
Fer2LCH	5.7745e-15	0.581769	0.518	0.23	4.5607e-11	hemocytes
CG9932	1.01648e-14	0.284337	0.223	0.053	8.02819e-11	hemocytes
Pvr	5.46561e-14	0.540716	0.411	0.16	4.31674e-10	hemocytes
betaTub60D	5.89045e-14	0.371987	0.259	0.072	4.65227e-10	hemocytes
Calr	6.68892e-14	0.579016	0.964	0.861	5.28291e-10	hemocytes
CG42663	1.46835e-13	0.262826	0.188	0.042	1.1597e-09	hemocytes
Prx2540-1	1.60342e-13	0.27333	0.161	0.032	1.26638e-09	hemocytes
CG32982	3.22795e-13	0.576169	0.33	0.119	2.54943e-09	hemocytes
Idgf6	5.57252e-13	0.371313	0.312	0.106	4.40117e-09	hemocytes
Ehbp1	8.98509e-13	0.26328	0.241	0.068	7.09643e-09	hemocytes
pigs	1.64685e-12	0.313365	0.384	0.142	1.30068e-08	hemocytes
CG13868	2.79093e-12	0.258848	0.188	0.046	2.20427e-08	hemocytes
Hsc70-3	3.01727e-12	0.48841	0.866	0.603	2.38304e-08	hemocytes
drpr	4.57364e-12	0.362603	0.286	0.096	3.61226e-08	hemocytes
fax	1.45081e-11	0.539545	0.92	0.775	1.14585e-07	hemocytes
N	1.88615e-11	-0.77978	0.429	0.708	1.48968e-07	hemocytes
Dyrk2	2.19252e-11	0.341293	0.259	0.084	1.73165e-07	hemocytes
vsg	4.66191e-11	0.32374	0.393	0.165	3.68198e-07	hemocytes
robo2	5.44405e-11	-0.821888	0.348	0.61	4.29971e-07	hemocytes
Df31	2.15746e-10	-0.620968	0.661	0.853	1.70396e-06	hemocytes
hth	2.75359e-10	-1.33606	0.33	0.6	2.17479e-06	hemocytes
ed	3.05911e-10	-0.747731	0.393	0.647	2.41609e-06	hemocytes
Bacc	3.07892e-10	-0.579871	0.83	0.937	2.43173e-06	hemocytes
Akap200	6.93841e-10	0.709631	0.696	0.486	5.47996e-06	hemocytes
smt3	8.64448e-10	-0.561999	0.411	0.692	6.82741e-06	hemocytes
msn	9.6456e-10	0.419636	0.375	0.17	7.61809e-06	hemocytes
Dl	1.02511e-09	-0.663079	0.143	0.424	8.09629e-06	hemocytes
LanB1	1.34723e-09	0.62861	0.562	0.354	1.06404e-05	hemocytes
pum	5.11489e-09	0.917926	0.625	0.477	4.03974e-05	hemocytes
msi	8.36126e-09	0.445357	0.375	0.178	6.60373e-05	hemocytes
SsRbeta	2.09133e-08	0.351086	0.679	0.428	0.000165173	hemocytes
Rac2	2.22317e-08	0.47215	0.473	0.262	0.000175586	hemocytes
pnt	4.50456e-08	0.283538	0.33	0.146	0.00035577	hemocytes
CG2852	5.17379e-08	0.715314	0.866	0.716	0.000408626	hemocytes
Wdr62	5.24996e-08	-0.680374	0.205	0.428	0.000414641	hemocytes
Fas2	7.83475e-08	-0.419958	0.134	0.398	0.000618789	hemocytes
Prosap	1.66378e-07	-0.733193	0.196	0.42	0.00131406	hemocytes
Gp93	1.9788e-07	0.407272	0.616	0.406	0.00156285	hemocytes
Fas3	3.12654e-07	-1.10456	0.366	0.56	0.00246935	hemocytes
mgl	4.92482e-07	-0.609999	0.214	0.429	0.00388962	hemocytes
fz	5.48978e-07	-0.490301	0.17	0.402	0.00433583	hemocytes
grh	6.15967e-07	-0.481527	0.143	0.358	0.00486491	hemocytes
HmgD	6.51097e-07	-0.529708	0.58	0.752	0.00514236	hemocytes
CG43759	1.23772e-06	-0.524828	0.107	0.31	0.00977553	hemocytes
Obp99a	1.76987e-06	-0.563379	0.768	0.878	0.0139784	hemocytes
NUCB1	1.92113e-06	0.307928	0.473	0.281	0.0151731	hemocytes
BobA	1.97358e-06	-0.452131	0.188	0.419	0.0155873	hemocytes
kmr	2.12831e-06	-0.472074	0.223	0.423	0.0168094	hemocytes
Dtg	2.25468e-06	0.335914	0.366	0.198	0.0178075	hemocytes
ctp	3.80122e-06	-0.443203	0.357	0.569	0.0300221	hemocytes
Jupiter	4.06216e-06	0.388118	0.527	0.343	0.0320829	hemocytes
trn	4.3392e-06	-0.453642	0.143	0.355	0.034271	hemocytes
ec	4.62061e-06	-0.350858	0.107	0.312	0.0364935	hemocytes
Hr4	5.10199e-06	0.328824	0.268	0.13	0.0402955	hemocytes
fus	6.86428e-06	-0.368329	0.143	0.336	0.0542141	hemocytes
CG8668	9.77898e-06	0.272373	0.205	0.09	0.0772344	hemocytes
bic	9.85784e-06	-0.297968	0.232	0.439	0.0778572	hemocytes
Sec61alpha	1.01249e-05	0.311374	0.679	0.492	0.0799667	hemocytes
heph	1.07346e-05	-0.367899	0.17	0.367	0.0847816	hemocytes
Sema1a	1.14629e-05	0.374423	0.518	0.328	0.0905338	hemocytes
Inx2	1.254e-05	-0.338273	0.393	0.598	0.0990407	hemocytes
ft	1.36607e-05	-0.420237	0.295	0.476	0.107892	hemocytes
baz	1.50356e-05	-0.387691	0.205	0.409	0.118751	hemocytes
CG3655	1.5117e-05	-0.3591	0.107	0.291	0.119394	hemocytes
shg	1.62056e-05	-0.34022	0.25	0.455	0.127992	hemocytes
HmgZ	1.96125e-05	-0.379408	0.482	0.663	0.154899	hemocytes
Ten-m	2.0636e-05	0.37215	0.402	0.248	0.162983	hemocytes
fj	2.07276e-05	-0.421883	0.098	0.273	0.163707	hemocytes
Tom	2.17706e-05	-0.474939	0.518	0.656	0.171944	hemocytes
RpS13	2.72341e-05	-0.352736	0.705	0.833	0.215095	hemocytes
Dp1	3.00272e-05	0.308699	0.473	0.312	0.237155	hemocytes
nrv2	3.84738e-05	-0.262139	0.134	0.316	0.303866	hemocytes
Egfr	4.5556e-05	-0.360913	0.134	0.304	0.359802	hemocytes
CG33129	5.01264e-05	0.301661	0.518	0.35	0.395898	hemocytes
mtgo	5.30047e-05	0.447144	0.438	0.289	0.418631	hemocytes
Tet	5.74057e-05	-0.562241	0.393	0.538	0.453391	hemocytes
GEFmeso	6.24716e-05	0.257651	0.268	0.141	0.493401	hemocytes
Nlp	7.42003e-05	-0.308119	0.286	0.452	0.586034	hemocytes
nmo	9.28749e-05	-0.421073	0.571	0.722	0.733526	hemocytes
Dsp1	0.000117607	-0.303987	0.348	0.533	0.928862	hemocytes
Nop60B	0.000125295	-0.263421	0.259	0.436	0.98958	hemocytes
RpL10Ab	0.00012761	-0.289785	0.866	0.922	1	hemocytes
CHOp24	0.000132485	0.269768	0.509	0.363	1	hemocytes
Act42A	0.000163602	0.439179	0.58	0.471	1	hemocytes
ab	0.000166042	-0.62171	0.116	0.269	1	hemocytes
RpL23A	0.000192009	-0.260092	0.75	0.843	1	hemocytes
corto	0.000222533	-0.365352	0.304	0.458	1	hemocytes
Kank	0.000229306	-0.25294	0.036	0.164	1	hemocytes
Ten-a	0.000235325	-0.477124	0.259	0.411	1	hemocytes
E(spl)mgamma-HLH	0.000241679	-0.31603	0.152	0.324	1	hemocytes
Nrg	0.000246676	-0.292024	0.375	0.535	1	hemocytes
S	0.00027117	-0.250246	0.161	0.321	1	hemocytes
CG43658	0.000274492	0.372693	0.536	0.396	1	hemocytes
His3.3B	0.000284522	-0.279882	0.562	0.697	1	hemocytes
His2Av	0.000286326	-0.272511	0.438	0.628	1	hemocytes
fs(1)h	0.000340068	-0.284972	0.366	0.534	1	hemocytes
aqz	0.000353335	-0.319015	0.598	0.768	1	hemocytes
SKIP	0.000495399	-0.359572	0.134	0.271	1	hemocytes
RpL39	0.000515193	0.28898	0.946	0.905	1	hemocytes
CG9336	0.000579227	0.43256	0.107	0.041	1	hemocytes
dally	0.000656134	-0.30124	0.116	0.25	1	hemocytes
pio	0.000947612	-0.333165	0.089	0.214	1	hemocytes
bnl	0.000956452	-0.54138	0.089	0.208	1	hemocytes
Gmap	0.00115332	-0.521014	0.214	0.334	1	hemocytes
E(spl)malpha-BFM	0.00116421	-0.305979	0.116	0.242	1	hemocytes
RNASEK	0.00131538	0.2932	0.5	0.372	1	hemocytes
Brd	0.00142957	-0.316428	0.214	0.35	1	hemocytes
mbl	0.00145002	-0.635786	0.223	0.344	1	hemocytes
betaTub56D	0.00146482	-0.250722	0.482	0.639	1	hemocytes
RpS5b	0.00154571	-0.258318	0.438	0.555	1	hemocytes
sprt	0.00168563	-0.263745	0.071	0.183	1	hemocytes
E(spl)m4-BFM	0.00174605	-0.383785	0.161	0.287	1	hemocytes
akirin	0.00218723	-0.254423	0.58	0.693	1	hemocytes
Cip4	0.00259592	0.367726	0.259	0.169	1	hemocytes
vvl	0.00262123	-0.391967	0.179	0.295	1	hemocytes
Mob2	0.00349309	-0.279766	0.143	0.257	1	hemocytes
CG9650	0.00393985	-0.308923	0.152	0.261	1	hemocytes
E(spl)m7-HLH	0.00499005	-0.319634	0.214	0.333	1	hemocytes
hid	0.00594074	-0.274853	0.188	0.295	1	hemocytes
chrb	0.0066183	-0.329388	0.268	0.379	1	hemocytes
RapGAP1	0.00710831	-0.362561	0.277	0.383	1	hemocytes
Antp	0.00824881	-0.316091	0.027	0.102	1	hemocytes
lola	0.00840114	-0.316629	0.518	0.605	1	hemocytes
sano	0.00882894	-0.255241	0.188	0.291	1	hemocytes
klar	0.00882994	0.39395	0.5	0.41	1	hemocytes

## Sheet: Amnioserosa
gene	p_val	avg_log2FC	pct.1	pct.2	p_val_adj	cluster
CG18088	0	1.536	0.676	0.006	0	Amnioserosa
Ih	1.79377e-160	0.280459	0.216	0.001	1.41672e-156	Amnioserosa
CG7997	2.20803e-133	2.75434	0.865	0.041	1.7439e-129	Amnioserosa
CG5399	3.78284e-131	2.38323	0.676	0.024	2.98768e-127	Amnioserosa
CG43332	2.33462e-128	3.2159	0.838	0.041	1.84388e-124	Amnioserosa
CG13284	1.77231e-110	0.368727	0.297	0.005	1.39977e-106	Amnioserosa
CG9331	3.08013e-104	0.754775	0.378	0.009	2.43268e-100	Amnioserosa
C1GalTA	2.50678e-97	2.07308	0.757	0.044	1.97985e-93	Amnioserosa
Eip93F	1.14495e-90	0.403315	0.162	0.001	9.04279e-87	Amnioserosa
Prip	1.59623e-74	0.27731	0.189	0.003	1.2607e-70	Amnioserosa
CG6753	1.72676e-65	0.338837	0.216	0.004	1.3638e-61	Amnioserosa
geko	1.28789e-56	1.41113	0.432	0.023	1.01718e-52	Amnioserosa
Ald1	1.67385e-52	0.442481	0.324	0.014	1.32201e-48	Amnioserosa
CG12011	6.29747e-51	5.35283	1	0.193	4.97375e-47	Amnioserosa
CG9674	2.06846e-48	0.549262	0.324	0.015	1.63367e-44	Amnioserosa
Pgant9	2.62223e-48	2.83272	0.838	0.117	2.07104e-44	Amnioserosa
Gal	2.33026e-47	0.453534	0.216	0.007	1.84044e-43	Amnioserosa
Doc2	6.67341e-47	0.499413	0.297	0.013	5.27066e-43	Amnioserosa
rdgB	1.01801e-40	0.271274	0.216	0.008	8.04027e-37	Amnioserosa
CG17224	3.48961e-40	0.436032	0.324	0.018	2.75609e-36	Amnioserosa
CG6040	3.97285e-40	0.387401	0.243	0.01	3.13776e-36	Amnioserosa
Ance	1.70099e-37	1.63839	0.919	0.183	1.34344e-33	Amnioserosa
CG13868	7.26181e-37	0.762495	0.486	0.046	5.73538e-33	Amnioserosa
C15	3.97173e-36	0.335215	0.189	0.007	3.13688e-32	Amnioserosa
Pgant5	5.15005e-35	1.34357	0.649	0.091	4.06751e-31	Amnioserosa
GlcAT-P	5.60217e-35	0.585813	0.324	0.021	4.42459e-31	Amnioserosa
scb	1.66672e-33	0.402705	0.324	0.022	1.31638e-29	Amnioserosa
Muc30E	1.30813e-31	0.732654	0.189	0.008	1.03316e-27	Amnioserosa
Tep2	1.24604e-30	0.266464	0.216	0.011	9.84123e-27	Amnioserosa
CAH7	7.25449e-30	0.272962	0.162	0.006	5.72959e-26	Amnioserosa
CG31886	9.31354e-30	0.599124	0.378	0.034	7.35584e-26	Amnioserosa
CG41520	1.702e-29	0.266704	0.189	0.008	1.34424e-25	Amnioserosa
srp	1.40631e-28	0.506628	0.324	0.026	1.1107e-24	Amnioserosa
CG45263	5.49243e-28	1.88611	0.649	0.112	4.33792e-24	Amnioserosa
peb	1.51118e-26	1.51807	0.649	0.119	1.19353e-22	Amnioserosa
retn	8.97653e-25	0.969953	0.432	0.054	7.08967e-21	Amnioserosa
Lmpt	1.47424e-24	0.512549	0.27	0.021	1.16436e-20	Amnioserosa
MFS16	2.3712e-21	0.616932	0.405	0.054	1.87278e-17	Amnioserosa
shep	1.16748e-20	1.19859	0.622	0.127	9.22078e-17	Amnioserosa
bwa	1.65578e-20	0.295054	0.189	0.012	1.30774e-16	Amnioserosa
Doc1	1.04586e-18	0.394179	0.27	0.027	8.26018e-15	Amnioserosa
AdipoR	1.91748e-18	0.631329	0.595	0.124	1.51442e-14	Amnioserosa
Doc3	5.93801e-18	0.286692	0.216	0.019	4.68984e-14	Amnioserosa
pnr	1.14548e-17	0.468126	0.27	0.029	9.04703e-14	Amnioserosa
CG9663	2.05204e-17	0.317004	0.216	0.019	1.6207e-13	Amnioserosa
tup	4.87418e-17	0.532632	0.324	0.043	3.84963e-13	Amnioserosa
fdl	1.42459e-16	0.368579	0.243	0.025	1.12514e-12	Amnioserosa
MFS15	2.57978e-16	0.523379	0.351	0.052	2.03751e-12	Amnioserosa
Mvl	6.80764e-16	0.49462	0.351	0.054	5.37668e-12	Amnioserosa
egr	9.08843e-16	0.394179	0.243	0.027	7.17804e-12	Amnioserosa
Atg18a	1.04542e-15	0.25189	0.216	0.021	8.25674e-12	Amnioserosa
Orct	1.10672e-15	0.335994	0.243	0.027	8.74086e-12	Amnioserosa
mdy	1.24199e-15	0.509889	0.297	0.04	9.80922e-12	Amnioserosa
Sod3	2.06473e-15	0.25689	0.189	0.017	1.63072e-11	Amnioserosa
Dtg	3.28339e-15	1.02389	0.649	0.198	2.59322e-11	Amnioserosa
Obp56a	4.28201e-15	0.551265	0.297	0.04	3.38193e-11	Amnioserosa
ush	5.48191e-15	0.326341	0.27	0.034	4.32961e-11	Amnioserosa
Fur1	9.41947e-15	0.814282	0.486	0.107	7.4395e-11	Amnioserosa
bnb	7.38752e-14	1.43097	0.784	0.323	5.83467e-10	Amnioserosa
CG42663	8.40231e-14	0.419233	0.297	0.044	6.63615e-10	Amnioserosa
Esp	2.56451e-13	0.964836	0.405	0.085	2.02545e-09	Amnioserosa
CG14995	3.66717e-13	0.395152	0.297	0.046	2.89633e-09	Amnioserosa
spri	4.35421e-13	0.628691	0.27	0.039	3.43896e-09	Amnioserosa
Ctl2	9.13915e-13	0.288711	0.27	0.039	7.2181e-09	Amnioserosa
Pgant6	1.44742e-12	0.539159	0.459	0.105	1.14318e-08	Amnioserosa
Ccdc85	2.09815e-12	1.02647	0.459	0.116	1.65712e-08	Amnioserosa
Kr	3.18591e-12	0.49168	0.351	0.066	2.51623e-08	Amnioserosa
CG42327	4.65048e-12	0.28241	0.189	0.021	3.67295e-08	Amnioserosa
Cys	8.1282e-12	1.9154	0.946	0.629	6.41965e-08	Amnioserosa
CG46385	1.15594e-11	0.640779	0.595	0.178	9.12958e-08	Amnioserosa
ovo	1.92369e-11	0.601664	0.486	0.129	1.51933e-07	Amnioserosa
oys	1.51517e-10	0.341779	0.324	0.064	1.19668e-06	Amnioserosa
sgl	1.53401e-10	0.308847	0.27	0.046	1.21156e-06	Amnioserosa
CG30344	2.80651e-10	0.268229	0.216	0.032	2.21658e-06	Amnioserosa
CG8312	3.04132e-10	0.676329	0.514	0.153	2.40204e-06	Amnioserosa
Scamp	3.4788e-10	0.426083	0.405	0.099	2.74755e-06	Amnioserosa
Fer1HCH	3.89756e-10	0.601799	0.541	0.169	3.0783e-06	Amnioserosa
rols	1.79174e-09	0.451574	0.243	0.043	1.41512e-05	Amnioserosa
Tre1	1.85013e-09	0.488728	0.405	0.107	1.46123e-05	Amnioserosa
jagn	2.32948e-09	0.289275	0.297	0.06	1.83983e-05	Amnioserosa
DOR	2.80496e-09	0.420818	0.432	0.117	2.21536e-05	Amnioserosa
Bacc	4.68477e-09	-1.06595	0.622	0.937	3.70004e-05	Amnioserosa
Evi5	6.53634e-09	0.500193	0.405	0.112	5.1624e-05	Amnioserosa
Galphao	7.16272e-09	0.324063	0.27	0.054	5.65711e-05	Amnioserosa
Obp99a	1.84995e-08	-1.03245	0.459	0.879	0.000146109	Amnioserosa
Qsox1	4.51894e-08	0.392228	0.297	0.069	0.000356906	Amnioserosa
Df31	6.73905e-08	-0.936552	0.486	0.852	0.00053225	Amnioserosa
HmgZ	8.8713e-08	-0.854005	0.243	0.662	0.000700655	Amnioserosa
Gale	9.237e-08	0.463656	0.297	0.074	0.000729538	Amnioserosa
Nplp2	1.05563e-07	0.322553	0.243	0.051	0.000833738	Amnioserosa
luna	1.16259e-07	-1.60789	0.027	0.485	0.00091821	Amnioserosa
CG5151	2.09163e-07	0.486443	0.162	0.026	0.00165197	Amnioserosa
CG6770	2.36944e-07	0.311064	0.135	0.019	0.00187139	Amnioserosa
robo2	2.54782e-07	-1.09142	0.216	0.608	0.00201227	Amnioserosa
Acer	2.57755e-07	0.998065	0.27	0.065	0.00203575	Amnioserosa
CNBP	3.15899e-07	-0.699882	0.243	0.68	0.00249497	Amnioserosa
twr	3.75157e-07	0.637241	0.703	0.374	0.00296299	Amnioserosa
Jupiter	4.18871e-07	1.07221	0.676	0.344	0.00330824	Amnioserosa
zip	4.24206e-07	0.558503	0.514	0.203	0.00335038	Amnioserosa
sn	4.29342e-07	0.34736	0.324	0.089	0.00339094	Amnioserosa
tai	5.44789e-07	0.467294	0.486	0.186	0.00430274	Amnioserosa
CG10960	5.9442e-07	0.279401	0.216	0.045	0.00469473	Amnioserosa
sau	7.38979e-07	0.364765	0.351	0.105	0.00583645	Amnioserosa
CG13784	7.99919e-07	0.606078	0.432	0.162	0.00631776	Amnioserosa
pip	9.58102e-07	-1.74161	0.108	0.521	0.00756709	Amnioserosa
Orct2	1.96453e-06	0.339932	0.297	0.083	0.0155159	Amnioserosa
CG13427	2.03358e-06	-0.836685	0.216	0.611	0.0160612	Amnioserosa
Sema1a	2.40858e-06	0.585193	0.676	0.33	0.019023	Amnioserosa
CG32069	2.47104e-06	0.257073	0.243	0.059	0.0195163	Amnioserosa
wol	3.23443e-06	0.42857	0.351	0.117	0.0255455	Amnioserosa
nur	3.36601e-06	-1.65195	0.081	0.461	0.0265847	Amnioserosa
Cp1	3.8408e-06	0.722227	0.514	0.233	0.0303346	Amnioserosa
sqd	5.14889e-06	-0.678746	0.378	0.712	0.040666	Amnioserosa
His2Av	5.73467e-06	-0.673284	0.243	0.627	0.0452924	Amnioserosa
ed	5.88149e-06	-0.752113	0.27	0.645	0.046452	Amnioserosa
kug	6.11531e-06	0.33026	0.378	0.13	0.0482987	Amnioserosa
ZnT63C	6.15494e-06	0.271536	0.216	0.051	0.0486117	Amnioserosa
Sec61alpha	6.69105e-06	0.804245	0.784	0.494	0.0528459	Amnioserosa
CG42342	9.30801e-06	0.706873	0.568	0.269	0.0735147	Amnioserosa
CG42394	9.66875e-06	0.458971	0.405	0.157	0.0763638	Amnioserosa
ptc	9.88185e-06	-0.749395	0.027	0.389	0.0780468	Amnioserosa
CG31808	1.0762e-05	0.358933	0.351	0.121	0.0849983	Amnioserosa
Trp1	1.11575e-05	0.554804	0.595	0.315	0.0881217	Amnioserosa
HmgD	1.16911e-05	-0.756507	0.405	0.751	0.0923363	Amnioserosa
CG6959	1.18407e-05	0.276071	0.243	0.065	0.0935179	Amnioserosa
smt3	1.2223e-05	-0.678151	0.324	0.689	0.0965371	Amnioserosa
fwe	1.31618e-05	0.466193	0.405	0.158	0.103952	Amnioserosa
Imp	1.4259e-05	-0.819166	0.378	0.693	0.112618	Amnioserosa
Fas3	1.84844e-05	-1.49791	0.243	0.558	0.14599	Amnioserosa
Nacalpha	2.07546e-05	-0.552582	0.189	0.531	0.163919	Amnioserosa
Tl	2.11709e-05	0.796535	0.595	0.319	0.167208	Amnioserosa
nmo	2.31776e-05	-0.864739	0.405	0.721	0.183057	Amnioserosa
Sap-r	2.39336e-05	0.399865	0.378	0.145	0.189028	Amnioserosa
eRF1	3.0622e-05	0.285245	0.351	0.124	0.241853	Amnioserosa
cdc14	3.58703e-05	0.417439	0.351	0.131	0.283303	Amnioserosa
grh	3.74441e-05	-0.642448	0.027	0.356	0.295734	Amnioserosa
Surf4	4.34569e-05	0.472747	0.486	0.224	0.343223	Amnioserosa
Bsg	4.40179e-05	0.861608	0.595	0.334	0.347654	Amnioserosa
CG13159	4.56377e-05	-1.35196	0.162	0.467	0.360446	Amnioserosa
SsRbeta	4.77311e-05	0.524225	0.703	0.431	0.376981	Amnioserosa
Svil	4.99441e-05	0.48323	0.378	0.157	0.394458	Amnioserosa
Pep	5.61904e-05	-0.52616	0.243	0.57	0.443792	Amnioserosa
CG4194	6.69788e-05	0.306527	0.432	0.18	0.528999	Amnioserosa
Sar1	7.79655e-05	0.424767	0.703	0.41	0.615771	Amnioserosa
wbl	8.71491e-05	-0.75586	0.135	0.45	0.688304	Amnioserosa
ctp	8.85338e-05	-0.644499	0.243	0.567	0.69924	Amnioserosa
aop	9.48081e-05	-0.810679	0.189	0.495	0.748795	Amnioserosa
CG5885	9.95829e-05	0.726979	0.73	0.521	0.786506	Amnioserosa
fax	0.000102342	-0.617839	0.568	0.779	0.808297	Amnioserosa
CG30423	0.000110336	0.279115	0.459	0.198	0.871431	Amnioserosa
Ttd14	0.000112603	0.321145	0.405	0.168	0.889335	Amnioserosa
BobA	0.000114542	-0.652512	0.108	0.417	0.904651	Amnioserosa
Vha36-1	0.000140058	0.271333	0.27	0.092	1	Amnioserosa
Ndf	0.000154421	-0.4549	0.081	0.384	1	Amnioserosa
SNF4Agamma	0.000156482	0.504591	0.324	0.131	1	Amnioserosa
Nop56	0.000166495	-0.448918	0.081	0.406	1	Amnioserosa
Wdr62	0.000169318	-0.760436	0.135	0.426	1	Amnioserosa
CtBP	0.00018652	-0.505748	0.216	0.518	1	Amnioserosa
CG4440	0.00020338	1.58236	0.811	0.635	1	Amnioserosa
Ocho	0.000223895	-0.595599	0.135	0.438	1	Amnioserosa
CG43759	0.000232086	-0.639719	0.027	0.308	1	Amnioserosa
SoxN	0.000238768	-0.588236	0.081	0.379	1	Amnioserosa
18w	0.000271477	-0.435349	0	0.268	1	Amnioserosa
Hsc70-4	0.000275406	-0.507381	0.324	0.59	1	Amnioserosa
PH4alphaSG2	0.000278765	-0.62811	0.027	0.312	1	Amnioserosa
His3.3A	0.000297758	-0.484033	0.27	0.581	1	Amnioserosa
salm	0.000318371	0.257262	0.297	0.108	1	Amnioserosa
14-3-3epsilon	0.000338955	-0.434845	0.297	0.628	1	Amnioserosa
Gprk2	0.00034522	0.901769	0.432	0.234	1	Amnioserosa
msi	0.000420247	0.356418	0.405	0.18	1	Amnioserosa
Cad87A	0.000427011	0.36109	0.378	0.166	1	Amnioserosa
Zasp52	0.000431398	0.414612	0.216	0.07	1	Amnioserosa
Btk29A	0.000448465	-0.334103	0.27	0.631	1	Amnioserosa
CG3655	0.000460542	-0.4986	0.027	0.289	1	Amnioserosa
Nlp	0.000469582	-0.437743	0.162	0.451	1	Amnioserosa
Abd-B	0.000494381	0.386991	0.297	0.119	1	Amnioserosa
Nop60B	0.000527047	-0.403422	0.135	0.434	1	Amnioserosa
dpy	0.000554188	-0.416918	0	0.247	1	Amnioserosa
Hrb27C	0.000573759	-0.488804	0.486	0.73	1	Amnioserosa
Tom	0.000581107	-0.567127	0.432	0.655	1	Amnioserosa
ich	0.000592785	0.276389	0.108	0.023	1	Amnioserosa
Hrb87F	0.000650465	-0.369688	0.027	0.28	1	Amnioserosa
Con	0.000666588	0.270416	0.162	0.045	1	Amnioserosa
fs(1)h	0.000680865	-0.471716	0.216	0.533	1	Amnioserosa
Rbp1-like	0.0006912	-0.411488	0.081	0.345	1	Amnioserosa
Gp93	0.000740798	0.568979	0.595	0.409	1	Amnioserosa
Tollo	0.000769478	-0.484644	0.027	0.275	1	Amnioserosa
CG3638	0.000810323	0.262848	0.351	0.154	1	Amnioserosa
Gmap	0.000824569	-0.746327	0.081	0.334	1	Amnioserosa
Lam	0.00090984	-0.416914	0.135	0.396	1	Amnioserosa
E(spl)m7-HLH	0.00102322	-0.536752	0.081	0.332	1	Amnioserosa
CG31121	0.00103284	-0.356189	0	0.228	1	Amnioserosa
ec	0.00104263	-0.438752	0.054	0.309	1	Amnioserosa
Rbfox1	0.00106541	1.19618	0.568	0.41	1	Amnioserosa
rst	0.00106704	0.557442	0.297	0.138	1	Amnioserosa
S6k	0.00110043	0.336325	0.351	0.161	1	Amnioserosa
Fer2LCH	0.00110691	0.54421	0.432	0.234	1	Amnioserosa
bin3	0.00114468	0.303824	0.27	0.107	1	Amnioserosa
Eb1	0.00115925	-0.358503	0.054	0.298	1	Amnioserosa
Set	0.00116131	-0.367124	0.027	0.263	1	Amnioserosa
hoip	0.00116207	-0.379734	0.081	0.331	1	Amnioserosa
RpL37A	0.00117321	-0.408509	0.757	0.912	1	Amnioserosa
Toll-6	0.00119102	-0.456913	0	0.224	1	Amnioserosa
CG9650	0.0012268	-0.482785	0.027	0.261	1	Amnioserosa
bowl	0.00131157	-0.344239	0.027	0.269	1	Amnioserosa
CG34224	0.00144921	0.272449	0.189	0.062	1	Amnioserosa
Spase22-23	0.00151148	0.430904	0.541	0.319	1	Amnioserosa
pio	0.00170761	-0.476939	0	0.213	1	Amnioserosa
CG5493	0.00171246	-0.379549	0.027	0.26	1	Amnioserosa
bai	0.00172017	0.438993	0.595	0.425	1	Amnioserosa
14-3-3zeta	0.00175857	-0.457058	0.432	0.627	1	Amnioserosa
sbb	0.0017961	-0.552048	0.189	0.442	1	Amnioserosa
SF2	0.00181872	-0.332673	0.081	0.329	1	Amnioserosa
CtsB1	0.00188523	0.476817	0.459	0.272	1	Amnioserosa
ergic53	0.00190683	0.35	0.514	0.3	1	Amnioserosa
Thor	0.00193601	0.965285	0.351	0.174	1	Amnioserosa
Tpst	0.00198039	-0.606411	0.081	0.309	1	Amnioserosa
Unr	0.00205422	-0.428943	0.162	0.417	1	Amnioserosa
D1	0.0020601	-0.404848	0.135	0.372	1	Amnioserosa
RpL19	0.00227139	-0.295682	0.811	0.961	1	Amnioserosa
ATPsynC	0.00242633	-0.376901	0.27	0.518	1	Amnioserosa
CG17124	0.00250326	0.363805	0.135	0.04	1	Amnioserosa
bab2	0.00257389	-0.326897	0.027	0.248	1	Amnioserosa
E(spl)mgamma-HLH	0.00269496	-0.462487	0.081	0.322	1	Amnioserosa
rib	0.00271717	-0.310451	0.27	0.57	1	Amnioserosa
nkd	0.00273517	-0.721442	0.324	0.539	1	Amnioserosa
trx	0.00273992	-0.357644	0.081	0.306	1	Amnioserosa
tou	0.0027601	-0.335436	0.027	0.236	1	Amnioserosa
Alh	0.00276719	-0.317525	0.027	0.236	1	Amnioserosa
RpLP0	0.00281795	-0.392411	0.541	0.749	1	Amnioserosa
ab	0.00290416	-0.76602	0.054	0.267	1	Amnioserosa
Ran	0.00291477	-0.361951	0.108	0.335	1	Amnioserosa
tsr	0.00308769	-0.413042	0.297	0.558	1	Amnioserosa
stg	0.00315456	-0.456109	0.135	0.357	1	Amnioserosa
CHOp24	0.00322303	0.747882	0.514	0.365	1	Amnioserosa
CG6701	0.00338433	0.254832	0.243	0.103	1	Amnioserosa
ds	0.00339836	-0.324905	0.027	0.23	1	Amnioserosa
Grasp65	0.0034564	0.259039	0.27	0.118	1	Amnioserosa
B52	0.00369318	-0.327107	0.135	0.37	1	Amnioserosa
cg	0.00376613	-0.340481	0.108	0.328	1	Amnioserosa
wb	0.00376726	-0.550529	0.027	0.225	1	Amnioserosa
Dl	0.00386408	-0.632594	0.216	0.42	1	Amnioserosa
Cyp1	0.0039177	-0.413933	0.351	0.56	1	Amnioserosa
unc-5	0.00392406	0.275987	0.216	0.089	1	Amnioserosa
Caper	0.00394498	-0.286461	0.027	0.225	1	Amnioserosa
geminin	0.00394941	-0.27805	0	0.184	1	Amnioserosa
tutl	0.00437655	-0.296355	0	0.181	1	Amnioserosa
Dsp1	0.00440209	-0.386305	0.297	0.531	1	Amnioserosa
Rtnl1	0.00442672	0.405552	0.649	0.449	1	Amnioserosa
Spase12	0.00465077	0.359224	0.486	0.296	1	Amnioserosa
Tet	0.00477694	-0.551385	0.297	0.536	1	Amnioserosa
NHP2	0.00496782	-0.34876	0.135	0.358	1	Amnioserosa
CG5059	0.00508456	0.282481	0.351	0.182	1	Amnioserosa
Fkbp14	0.00517289	0.402642	0.486	0.3	1	Amnioserosa
myo	0.00525143	0.280098	0.135	0.043	1	Amnioserosa
CG8034	0.00532375	0.591796	0.351	0.204	1	Amnioserosa
CG2865	0.00536137	-0.372334	0.108	0.324	1	Amnioserosa
InR	0.00539295	-0.472717	0.162	0.365	1	Amnioserosa
Nipped-B	0.00563406	-0.356478	0.189	0.417	1	Amnioserosa
lbk	0.00581654	-0.348005	0.108	0.323	1	Amnioserosa
N	0.00617439	-0.651377	0.595	0.703	1	Amnioserosa
CG4038	0.00620914	-0.32906	0.135	0.343	1	Amnioserosa
pbl	0.00622991	-0.256057	0	0.169	1	Amnioserosa
Tapdelta	0.0063247	0.400788	0.784	0.616	1	Amnioserosa
jigr1	0.00642945	-0.325094	0.027	0.209	1	Amnioserosa
Vha16-1	0.00652626	0.33262	0.622	0.43	1	Amnioserosa
bnl	0.00654129	-0.620934	0.027	0.207	1	Amnioserosa
RpS14a	0.00672392	-0.350368	0.541	0.748	1	Amnioserosa
ATPsynE	0.00683106	-0.283651	0.054	0.245	1	Amnioserosa
fra	0.00701011	0.274323	0.378	0.207	1	Amnioserosa
sima	0.00702998	0.275808	0.405	0.234	1	Amnioserosa
ogre	0.00703677	-0.438341	0.459	0.64	1	Amnioserosa
ft	0.00732475	-0.383924	0.243	0.474	1	Amnioserosa
Myc	0.0073319	-0.394633	0.135	0.334	1	Amnioserosa
RNASEK	0.00740303	0.396862	0.541	0.374	1	Amnioserosa
cer	0.0074233	0.262986	0.189	0.074	1	Amnioserosa
Egfr	0.00769841	-0.401636	0.108	0.302	1	Amnioserosa
Zdhhc8	0.00782764	-0.267929	0.027	0.203	1	Amnioserosa
CycA	0.00786413	-0.25511	0.027	0.203	1	Amnioserosa
trn	0.00798847	-0.57485	0.162	0.352	1	Amnioserosa
sty	0.00807847	-0.264981	0.027	0.202	1	Amnioserosa
Wnt4	0.00822957	-0.286634	0	0.16	1	Amnioserosa
bun	0.00838261	-0.413421	0.162	0.364	1	Amnioserosa
Mi-2	0.00848741	-0.267093	0.054	0.238	1	Amnioserosa
unc-13	0.00850023	-0.294387	0.027	0.2	1	Amnioserosa
CkIIbeta	0.00892613	-0.251659	0.054	0.245	1	Amnioserosa
Fim	0.00912094	0.463925	0.378	0.235	1	Amnioserosa
raskol	0.00925594	-0.338846	0.162	0.367	1	Amnioserosa
fz	0.0093432	-0.401335	0.189	0.399	1	Amnioserosa
rudhira	0.00948518	0.484788	0.378	0.233	1	Amnioserosa
nw	0.00970086	-0.338883	0.135	0.336	1	Amnioserosa
CG12004	0.00970549	0.26185	0.216	0.096	1	Amnioserosa
CycG	0.0097588	0.342936	0.622	0.454	1	Amnioserosa
