# Supplementary material for: Single-cell analysis of the early Drosophila salivary gland reveals that morphogenetic control involves both the induction and exclusion of gene expression programs
Source: PLoS Biol. 2025 Apr 21;23(4):e3003133. doi: 10.1371/journal.pbio.3003133 (PMC12043239; doi:10.1371/journal.pbio.3003133)
Supplement: S3 Table — Marker genes defining clusters within the salivary gland temporal lineage. Marker genes for each individual subcluster of the salivary gland lineage at an increased resolution of 0.3 (see Fig 3A), generated using scRNAseq data. Limits applied to dataset: Log2Fold change ≥ 0.25 or ≤ −0.25. Each cell type cluster is displayed on an individual sheet. (XLSX) [file pbio.3003133.s010.xlsx]

## Sheet: Progenitor and early
gene	p_val	avg_log2FC	pct.1	pct.2	p_val_adj	cluster
hth	7.76655e-169	1.51445	0.816	0.54	6.13402e-165	Early
grh	4.90976e-124	0.676078	0.617	0.289	3.87773e-120	Early
fj	6.96034e-124	0.744185	0.519	0.208	5.49728e-120	Early
CG8312	4.43736e-118	0.454531	0.368	0.102	3.50463e-114	Early
Tollo	1.11667e-102	0.627151	0.502	0.216	8.81949e-99	Early
dally	1.12801e-102	0.464412	0.484	0.189	8.90905e-99	Early
Egfr	1.76049e-99	0.586602	0.527	0.245	1.39043e-95	Early
nkd	1.27752e-93	0.883865	0.728	0.49	1.00899e-89	Early
disco-r	1.85557e-90	0.401337	0.185	0.03	1.46553e-86	Early
ec	2.10789e-87	0.471783	0.535	0.252	1.66481e-83	Early
wb	1.32108e-82	0.651468	0.424	0.175	1.04339e-78	Early
CG43658	2.82307e-82	0.755622	0.607	0.347	2.22966e-78	Early
aop	1.42498e-81	0.662928	0.706	0.441	1.12545e-77	Early
ft	3.0631e-79	0.540226	0.676	0.422	2.41924e-75	Early
ab	7.25655e-78	1.19868	0.444	0.222	5.73122e-74	Early
Mkp3	7.28504e-77	0.43112	0.413	0.173	5.75372e-73	Early
tkv	9.27679e-73	0.379661	0.368	0.147	7.32681e-69	Early
kmr	8.41274e-72	0.447958	0.63	0.367	6.64439e-68	Early
mgl	1.28545e-69	0.500092	0.639	0.372	1.01525e-65	Early
ed	5.89952e-68	0.595071	0.798	0.604	4.65944e-64	Early
Wdr62	3.41746e-67	0.524918	0.619	0.376	2.69911e-63	Early
fz	2.32179e-66	0.534884	0.591	0.35	1.83375e-62	Early
CG43759	8.66063e-66	0.484754	0.505	0.257	6.84016e-62	Early
robo2	1.82718e-64	0.632231	0.753	0.568	1.44311e-60	Early
CG3655	9.69702e-56	0.367877	0.466	0.244	7.65871e-52	Early
chrb	4.44121e-53	0.60811	0.543	0.335	3.50767e-49	Early
Dl	9.18352e-52	0.528642	0.58	0.378	7.25314e-48	Early
disco	5.43117e-50	0.337783	0.215	0.073	4.28954e-46	Early
hid	7.74354e-49	0.395278	0.454	0.253	6.11585e-45	Early
luna	1.37384e-48	0.378387	0.678	0.433	1.08506e-44	Early
Pli	3.01979e-48	0.271199	0.351	0.165	2.38503e-44	Early
heph	2.87738e-47	0.344201	0.537	0.32	2.27256e-43	Early
ci	6.23653e-47	0.38146	0.462	0.264	4.92561e-43	Early
CG42342	6.75104e-46	0.76027	0.415	0.235	5.33197e-42	Early
stg	8.78868e-46	0.353432	0.525	0.314	6.9413e-42	Early
scyl	6.24085e-45	0.456545	0.582	0.394	4.92902e-41	Early
Myo10A	2.17928e-44	0.310886	0.421	0.229	1.7212e-40	Early
Fas3	2.80595e-44	0.572716	0.696	0.522	2.21614e-40	Early
crb	1.2998e-41	0.296364	0.485	0.286	1.02658e-37	Early
psq	1.32352e-41	0.432823	0.651	0.47	1.04532e-37	Early
Gbs-70E	4.77406e-39	0.323447	0.359	0.192	3.77055e-35	Early
trn	1.43946e-37	0.426618	0.496	0.315	1.13688e-33	Early
baz	2.95778e-36	0.368109	0.552	0.368	2.33606e-32	Early
Ubx	2.19419e-33	0.844443	0.281	0.145	1.73297e-29	Early
glec	9.27092e-33	0.302764	0.389	0.227	7.32217e-29	Early
Obp99a	9.56963e-33	0.412627	0.937	0.861	7.55809e-29	Early
Gmap	3.08369e-32	-0.585765	0.204	0.364	2.43549e-28	Early
zld	8.64606e-32	0.274033	0.363	0.209	6.82866e-28	Early
vvl	1.58528e-31	0.507504	0.409	0.264	1.25206e-27	Early
fus	2.50576e-30	0.269849	0.468	0.299	1.97905e-26	Early
Fas2	1.00876e-29	0.359975	0.528	0.36	7.96716e-26	Early
tsh	2.82374e-29	0.26658	0.223	0.105	2.23019e-25	Early
pip	1.40558e-28	-0.955825	0.44	0.538	1.11013e-24	Early
tna	1.33375e-26	0.254842	0.462	0.306	1.0534e-22	Early
CG13427	1.87359e-26	0.47296	0.706	0.585	1.47976e-22	Early
lbk	6.85187e-26	0.26402	0.441	0.292	5.41161e-22	Early
sprt	1.90086e-25	0.251698	0.283	0.156	1.5013e-21	Early
CG9650	1.58351e-24	-0.281147	0.145	0.288	1.25066e-20	Early
PH4alphaSG2	3.78042e-23	-0.400945	0.204	0.336	2.98578e-19	Early
spen	1.55811e-22	0.301893	0.775	0.677	1.23059e-18	Early
Tpst	9.60784e-21	-0.446639	0.214	0.331	7.58827e-17	Early
grn	1.62204e-20	0.275704	0.201	0.105	1.28108e-16	Early
Pvf3	1.87739e-20	0.325035	0.352	0.228	1.48276e-16	Early
nur	6.82506e-16	-0.743512	0.382	0.478	5.39043e-12	Early
ps	1.18716e-15	-0.656084	0.621	0.643	9.37619e-12	Early
wbl	1.79013e-13	-0.346244	0.384	0.463	1.41384e-09	Early
ptc	1.84184e-12	0.253323	0.472	0.365	1.45469e-08	Early
Df31	6.30945e-12	-0.279967	0.831	0.854	4.98321e-08	Early
chinmo	7.90336e-12	-0.25984	0.055	0.121	6.24207e-08	Early
CG13159	7.99559e-12	-0.649703	0.406	0.48	6.31491e-08	Early
side	1.0553e-11	-0.266802	0.042	0.104	8.33473e-08	Early
CG4440	1.06119e-11	0.298331	0.709	0.618	8.38126e-08	Early
HmgD	4.22433e-11	-0.274413	0.701	0.761	3.33638e-07	Early
scrt	1.26165e-09	-0.257148	0.122	0.192	9.96453e-06	Early
CrebA	0.00123659	-0.510183	0.545	0.528	1	Early
Hsc70-3	0.00351361	-0.250485	0.614	0.606	1	Early

## Sheet: Specified duct
gene	p_val	avg_log2FC	pct.1	pct.2	p_val_adj	cluster
dve	1.01432e-180	1.54167	0.527	0.05	8.01111e-177	Duct
CG45263	1.64183e-95	1.18997	0.531	0.099	1.29672e-91	Duct
sog	2.2667e-67	1.08593	0.576	0.159	1.79024e-63	Duct
oc	1.42315e-62	0.435553	0.344	0.058	1.124e-58	Duct
aos	1.26757e-46	0.498613	0.366	0.085	1.00113e-42	Duct
comm2	3.12446e-37	0.416685	0.348	0.091	2.4677e-33	Duct
Zasp52	2.07846e-35	0.426031	0.277	0.063	1.64157e-31	Duct
vvl	2.1949e-35	0.752669	0.634	0.279	1.73353e-31	Duct
aop	6.94518e-34	0.915396	0.763	0.483	5.4853e-30	Duct
vn	7.33486e-32	0.434392	0.277	0.068	5.79307e-28	Duct
Pvf3	1.10018e-30	1.13065	0.54	0.242	8.68921e-27	Duct
pnt	1.54072e-30	0.402862	0.415	0.139	1.21686e-26	Duct
sli	3.73045e-28	0.50913	0.451	0.177	2.94631e-24	Duct
comm	9.35819e-26	0.319631	0.295	0.087	7.3911e-22	Duct
grh	6.53383e-25	0.654138	0.621	0.344	5.16042e-21	Duct
haf	7.65937e-25	0.473475	0.388	0.147	6.04937e-21	Duct
tutl	1.27707e-24	0.497462	0.429	0.17	1.00863e-20	Duct
retn	2.72136e-21	0.418099	0.196	0.051	2.14933e-17	Duct
Wdr62	1.4309e-18	0.670498	0.652	0.415	1.13012e-14	Duct
RapGAP1	3.12619e-18	0.610661	0.612	0.372	2.46906e-14	Duct
trn	9.44592e-18	0.724135	0.585	0.342	7.46039e-14	Duct
fz	1.82462e-17	0.644775	0.612	0.389	1.44108e-13	Duct
trh	8.84774e-17	0.333682	0.286	0.109	6.98794e-13	Duct
Ccdc85	1.09017e-16	0.416182	0.286	0.112	8.61019e-13	Duct
CG3655	8.27532e-14	0.463133	0.491	0.28	6.53584e-10	Duct
hid	1.65416e-13	0.474841	0.487	0.286	1.30646e-09	Duct
mgl	4.39911e-13	0.474314	0.629	0.417	3.47442e-09	Duct
ovo	4.54528e-13	0.263706	0.29	0.125	3.58986e-09	Duct
ds	7.98965e-13	0.298778	0.42	0.221	6.31022e-09	Duct
Mkp3	3.32135e-12	0.335945	0.406	0.213	2.6232e-08	Duct
ft	4.73711e-12	0.420128	0.643	0.466	3.74137e-08	Duct
nw	7.5661e-12	0.466673	0.522	0.328	5.9757e-08	Duct
luna	1.52372e-11	0.650182	0.638	0.476	1.20344e-07	Duct
pio	2.2728e-11	0.430374	0.379	0.205	1.79506e-07	Duct
heph	6.61524e-11	0.333598	0.558	0.356	5.22472e-07	Duct
psq	7.46883e-11	0.489861	0.656	0.5	5.89888e-07	Duct
ed	1.72256e-10	0.379777	0.799	0.636	1.36048e-06	Duct
crb	1.87147e-10	0.328832	0.504	0.319	1.47809e-06	Duct
Kank	2.19892e-10	0.406786	0.308	0.156	1.7367e-06	Duct
rst	3.33242e-10	0.298629	0.277	0.133	2.63195e-06	Duct
lbk	6.57082e-10	0.358329	0.482	0.315	5.18963e-06	Duct
CG43658	1.16007e-09	0.361583	0.571	0.392	9.1622e-06	Duct
sdk	1.91155e-09	0.281176	0.335	0.182	1.50974e-05	Duct
stg	6.48779e-09	0.396456	0.513	0.35	5.12405e-05	Duct
pyd	9.28998e-09	0.672982	0.688	0.578	7.33723e-05	Duct
spen	4.47042e-08	0.368027	0.777	0.694	0.000353074	Duct
Myo10A	4.52411e-08	0.274414	0.415	0.261	0.000357314	Duct
Gmap	1.13077e-07	-0.582584	0.188	0.338	0.000893083	Duct
CG43759	1.51449e-07	0.266678	0.464	0.3	0.00119615	Duct
kmr	2.00323e-07	0.253438	0.576	0.413	0.00158215	Duct
klu	2.89765e-07	0.278532	0.17	0.078	0.00228856	Duct
ec	4.20068e-07	0.281048	0.438	0.303	0.00331769	Duct
Fas3	4.15978e-06	-0.620469	0.433	0.561	0.032854	Duct
Fas2	5.22163e-06	0.330219	0.518	0.388	0.0412404	Duct
Frl	1.10691e-05	0.305437	0.455	0.348	0.0874235	Duct
cnc	1.43466e-05	0.260136	0.161	0.081	0.11331	Duct
ci	1.98422e-05	0.318568	0.411	0.299	0.156714	Duct
bnl	2.04028e-05	-0.455991	0.098	0.21	0.161141	Duct
wbl	2.31372e-05	-0.414914	0.348	0.451	0.182738	Duct
PH4alphaSG2	3.40975e-05	-0.381316	0.201	0.314	0.269302	Duct
cv-c	3.60878e-05	0.251722	0.629	0.5	0.285022	Duct
wb	5.13979e-05	-0.361149	0.116	0.228	0.405941	Duct
CG4440	9.48838e-05	-0.37063	0.513	0.641	0.749392	Duct
glec	0.000170656	0.257072	0.362	0.255	1	Duct
Nrt	0.000194699	-0.256343	0.304	0.413	1	Duct
nur	0.000299162	-0.72807	0.375	0.462	1	Duct
bab2	0.000317897	0.253151	0.335	0.243	1	Duct
ps	0.000408231	-0.556514	0.585	0.64	1	Duct
pip	0.000659042	-0.706796	0.464	0.52	1	Duct
CG13159	0.00104679	-0.648776	0.397	0.468	1	Duct
E(spl)m4-BFM	0.00201288	-0.281726	0.196	0.288	1	Duct
CG17716	0.0035608	-0.254827	0.054	0.114	1	Duct
nkd	0.00520576	0.250012	0.607	0.535	1	Duct

## Sheet: Specified Secretory
gene	p_val	avg_log2FC	pct.1	pct.2	p_val_adj	cluster
Gmap	8.67872e-174	1.00886	0.559	0.235	6.85445e-170	Specified
ps	1.392e-153	1.2084	0.772	0.581	1.0994e-149	Specified
cv-c	1.64178e-128	1.36224	0.658	0.438	1.29668e-124	Specified
CrebA	2.22886e-121	1.1843	0.68	0.467	1.76035e-117	Specified
pip	9.92486e-113	1.11997	0.661	0.457	7.83866e-109	Specified
pio	3.15365e-111	0.571483	0.385	0.137	2.49075e-107	Specified
Tpst	5.48802e-102	0.717838	0.48	0.234	4.33444e-98	Specified
Prosap	6.54197e-84	0.866934	0.551	0.358	5.16685e-80	Specified
fog	2.9394e-82	0.510735	0.342	0.139	2.32154e-78	Specified
bnl	6.15253e-81	0.62688	0.351	0.143	4.85927e-77	Specified
Mob2	4.89156e-79	0.56171	0.4	0.193	3.86335e-75	Specified
par-1	8.39414e-76	0.467428	0.456	0.242	6.62969e-72	Specified
Btk29A	1.19035e-68	0.755181	0.726	0.587	9.40142e-65	Specified
CG6356	2.04509e-68	0.3687	0.32	0.134	1.61521e-64	Specified
Glut4EF	3.5232e-67	0.417406	0.377	0.186	2.78262e-63	Specified
hth	6.72579e-67	-1.15409	0.479	0.645	5.31203e-63	Specified
Fili	1.36217e-66	0.492838	0.313	0.134	1.07584e-62	Specified
CG8468	1.70633e-66	0.266943	0.227	0.072	1.34766e-62	Specified
mbl	3.39955e-66	0.614812	0.482	0.281	2.68497e-62	Specified
PH4alphaSG2	4.73261e-65	0.399986	0.459	0.246	3.73781e-61	Specified
fkh	5.19185e-61	0.417177	0.414	0.226	4.10052e-57	Specified
wbl	6.65322e-57	0.404609	0.586	0.388	5.25472e-53	Specified
Pde9	1.41104e-56	0.397642	0.145	0.034	1.11444e-52	Specified
osp	4.64975e-56	0.264973	0.231	0.085	3.67237e-52	Specified
cic	1.63574e-53	0.373111	0.507	0.322	1.29191e-49	Specified
Fas3	7.84748e-52	0.666649	0.664	0.51	6.19794e-48	Specified
nuf	8.51169e-50	0.319948	0.35	0.183	6.72253e-46	Specified
Sap47	1.72578e-48	0.29372	0.268	0.12	1.36302e-44	Specified
luna	1.23471e-47	0.667001	0.585	0.437	9.75173e-44	Specified
trn	1.19121e-45	-0.498783	0.23	0.403	9.40814e-42	Specified
Hsc70-3	4.27226e-44	0.398325	0.706	0.565	3.37423e-40	Specified
stg	5.26601e-44	-0.352264	0.232	0.409	4.1591e-40	Specified
SoxN	7.08256e-43	0.358306	0.493	0.327	5.59381e-39	Specified
sano	1.24042e-41	0.350146	0.4	0.242	9.79685e-38	Specified
CG42238	1.36007e-41	0.522434	0.496	0.346	1.07418e-37	Specified
pyd	5.42162e-41	0.544538	0.657	0.549	4.282e-37	Specified
mew	9.90836e-40	0.264797	0.314	0.168	7.82562e-36	Specified
SKIP	3.16891e-36	-0.314588	0.162	0.315	2.50281e-32	Specified
rib	1.07372e-34	0.324143	0.656	0.531	8.48024e-31	Specified
CG5493	2.66771e-34	0.2507	0.361	0.214	2.10696e-30	Specified
CG13159	6.3653e-34	0.289222	0.563	0.423	5.02731e-30	Specified
CG9005	1.32636e-33	0.313689	0.36	0.224	1.04756e-29	Specified
nur	3.97122e-33	0.289374	0.563	0.413	3.13647e-29	Specified
px	7.69821e-32	0.288391	0.354	0.219	6.08005e-28	Specified
MYPT-75D	1.34841e-30	0.309329	0.315	0.19	1.06498e-26	Specified
bun	1.80535e-30	0.349998	0.452	0.324	1.42587e-26	Specified
Imp	4.71592e-30	-0.385988	0.626	0.719	3.72463e-26	Specified
glec	1.58974e-29	-0.263978	0.164	0.3	1.25558e-25	Specified
cindr	2.59638e-29	0.285282	0.468	0.335	2.05062e-25	Specified
fax	4.02504e-29	-0.286773	0.714	0.806	3.17898e-25	Specified
scrt	3.92053e-28	-0.384642	0.098	0.213	3.09643e-24	Specified
mgl	2.76914e-27	0.319927	0.518	0.385	2.18707e-23	Specified
Tl	2.23781e-25	0.292454	0.408	0.283	1.76742e-21	Specified
elav	5.40259e-25	-0.308583	0.261	0.386	4.26696e-21	Specified
CG17716	1.49321e-23	-0.326718	0.052	0.138	1.17934e-19	Specified
N	1.27988e-21	0.358362	0.752	0.682	1.01085e-17	Specified
Bacc	1.50253e-21	-0.316951	0.919	0.942	1.1867e-17	Specified
chinmo	5.76367e-21	-0.293812	0.052	0.132	4.55215e-17	Specified
eyg	8.49938e-21	0.284081	0.238	0.144	6.71281e-17	Specified
Tet	1.41016e-20	-0.428595	0.47	0.563	1.11374e-16	Specified
Rbfox1	1.5673e-20	-0.273828	0.329	0.447	1.23785e-16	Specified
CG13427	5.7379e-20	-0.314495	0.536	0.64	4.53179e-16	Specified
Toll-6	1.59571e-18	-0.254914	0.154	0.252	1.2603e-14	Specified
Ubx	1.57353e-17	-0.72585	0.114	0.197	1.24277e-13	Specified
corto	2.82339e-17	0.257495	0.521	0.427	2.22992e-13	Specified
Dl	5.13049e-17	-0.37271	0.357	0.445	4.05206e-13	Specified
Df31	4.25898e-16	-0.263975	0.823	0.861	3.36374e-12	Specified
nmo	6.21968e-16	0.275384	0.767	0.698	4.91231e-12	Specified
E(spl)m4-BFM	4.55404e-15	-0.37527	0.224	0.311	3.59678e-11	Specified
CG4440	5.67137e-15	-0.302989	0.581	0.66	4.47924e-11	Specified
CG42342	8.20411e-14	-0.383263	0.213	0.296	6.47961e-10	Specified
Obp99a	3.20206e-13	-0.328703	0.867	0.88	2.52899e-09	Specified
klar	4.18901e-13	0.366133	0.457	0.392	3.30848e-09	Specified
BobA	4.86975e-11	-0.28784	0.36	0.439	3.84613e-07	Specified
HmgD	8.30765e-11	-0.253872	0.726	0.759	6.56138e-07	Specified
E(spl)mgamma-HLH	1.80204e-09	-0.26775	0.274	0.341	1.42325e-05	Specified
E(spl)m7-HLH	9.80279e-09	-0.271773	0.288	0.349	7.74225e-05	Specified
Ocho	2.56082e-08	-0.25212	0.395	0.454	0.000202253	Specified
ab	3.86755e-06	-0.378813	0.234	0.28	0.0305459	Specified
CG12011	0.00156441	-0.497136	0.174	0.208	1	Specified
ct	0.00204477	0.261037	0.205	0.172	1	Specified

## Sheet: Post specificatio and late
gene	p_val	avg_log2FC	pct.1	pct.2	p_val_adj	cluster
nur	1.56544e-62	1.62146	0.674	0.432	1.23639e-58	Post specification
hth	1.88506e-59	-1.54091	0.348	0.625	1.48882e-55	Post specification
pum	1.17179e-58	-0.884204	0.19	0.515	9.2548e-55	Post specification
Calr	1.41386e-55	0.708448	0.919	0.856	1.11667e-51	Post specification
nkd	3.43442e-49	-0.891016	0.296	0.567	2.7125e-45	Post specification
CG13159	2.86918e-46	1.51055	0.642	0.444	2.26608e-42	Post specification
nmo	1.46272e-45	-0.737769	0.525	0.743	1.15526e-41	Post specification
lola	6.32059e-43	-0.686931	0.386	0.63	4.992e-39	Post specification
pyd	2.4342e-42	-0.747042	0.355	0.609	1.92253e-38	Post specification
wbl	5.62859e-40	0.694698	0.626	0.426	4.44546e-36	Post specification
PH4alphaSG1	2.38497e-38	0.393652	0.305	0.125	1.88365e-34	Post specification
sbb	1.04359e-37	-0.586091	0.217	0.468	8.24226e-34	Post specification
CG43658	6.30036e-37	-0.671316	0.181	0.425	4.97602e-33	Post specification
Hsc70-3	2.36722e-35	0.769053	0.727	0.593	1.86963e-31	Post specification
Tet	8.90121e-35	-0.694043	0.332	0.56	7.03017e-31	Post specification
luna	1.28068e-34	-0.823065	0.271	0.508	1.01148e-30	Post specification
sll	9.78366e-34	0.341441	0.292	0.125	7.72713e-30	Post specification
cdi	1.32817e-33	-0.462018	0.116	0.346	1.04898e-29	Post specification
CG42238	1.56454e-33	-0.566852	0.187	0.416	1.23568e-29	Post specification
PH4alphaSG2	1.858e-33	0.709351	0.469	0.291	1.46745e-29	Post specification
cv-c	2.6932e-32	-0.915772	0.306	0.529	2.12709e-28	Post specification
pip	7.35822e-32	0.863022	0.648	0.502	5.81152e-28	Post specification
kmr	1.07722e-31	-0.471182	0.217	0.444	8.50789e-28	Post specification
baz	2.70179e-31	-0.458507	0.198	0.43	2.13387e-27	Post specification
SKIP	3.37836e-31	-0.450201	0.081	0.292	2.66823e-27	Post specification
gish	8.23561e-31	-0.392895	0.243	0.477	6.50449e-27	Post specification
psq	9.72806e-31	-0.485039	0.308	0.53	7.68322e-27	Post specification
spen	6.17943e-29	-0.473869	0.545	0.715	4.88051e-25	Post specification
klar	1.29082e-28	-0.437104	0.201	0.437	1.01949e-24	Post specification
Sec61alpha	1.63649e-27	0.542256	0.637	0.479	1.2925e-23	Post specification
skd	2.59845e-27	-0.341696	0.158	0.368	2.05225e-23	Post specification
ogre	5.12228e-27	0.497577	0.741	0.627	4.04558e-23	Post specification
mbl	8.5499e-26	-0.613376	0.156	0.364	6.75271e-22	Post specification
NUCB1	4.3237e-25	0.373439	0.436	0.266	3.41485e-21	Post specification
aqz	4.4666e-25	-0.422277	0.623	0.782	3.52772e-21	Post specification
Smr	1.21633e-24	-0.367878	0.251	0.458	9.60658e-21	Post specification
tna	1.29913e-24	-0.363891	0.164	0.358	1.02605e-20	Post specification
RhoGAP71E	5.51722e-24	-0.313468	0.129	0.318	4.3575e-20	Post specification
InR	5.56742e-24	-0.410408	0.194	0.384	4.39715e-20	Post specification
Ten-a	7.34661e-24	-0.522183	0.239	0.429	5.80236e-20	Post specification
Wdr62	8.05837e-24	-0.527476	0.262	0.444	6.3645e-20	Post specification
Syx1A	1.35889e-23	-0.330387	0.139	0.329	1.07325e-19	Post specification
Frl	2.65633e-23	-0.341278	0.182	0.372	2.09797e-19	Post specification
RapGAP1	3.38964e-23	-0.505704	0.216	0.401	2.67714e-19	Post specification
Gug	6.14216e-23	-0.315741	0.222	0.415	4.85108e-19	Post specification
Rbfox1	6.72886e-23	-0.416837	0.24	0.432	5.31445e-19	Post specification
CG43759	1.04637e-22	-0.401136	0.141	0.327	8.26421e-19	Post specification
Tapdelta	3.63842e-22	0.417266	0.732	0.603	2.87363e-18	Post specification
CG14756	6.0058e-22	0.908599	0.265	0.135	4.74338e-18	Post specification
CaBP1	6.51528e-22	0.337153	0.508	0.346	5.14577e-18	Post specification
TRAM	6.93655e-22	0.325736	0.43	0.267	5.47848e-18	Post specification
Spp	8.17266e-22	0.345923	0.449	0.288	6.45477e-18	Post specification
Pdi	3.72047e-21	0.376764	0.619	0.493	2.93843e-17	Post specification
CG5885	6.04288e-21	0.425691	0.639	0.508	4.77266e-17	Post specification
fs(1)h	3.12553e-20	-0.364558	0.383	0.549	2.46854e-16	Post specification
Inx2	3.33797e-20	0.400046	0.706	0.58	2.63633e-16	Post specification
Eip63E	3.8881e-20	-0.282847	0.142	0.316	3.07082e-16	Post specification
eca	6.95038e-20	0.292042	0.403	0.252	5.48941e-16	Post specification
aop	1.56959e-19	-0.475261	0.338	0.512	1.23966e-15	Post specification
CG2918	2.7136e-19	0.26836	0.4	0.247	2.1432e-15	Post specification
Imp	6.47988e-19	-0.401118	0.567	0.706	5.11781e-15	Post specification
grh	8.27256e-19	-0.382856	0.213	0.372	6.53367e-15	Post specification
ergic53	9.68869e-19	0.285162	0.436	0.284	7.65213e-15	Post specification
CG34190	1.10576e-18	0.263865	0.312	0.174	8.7333e-15	Post specification
hid	3.39169e-18	-0.320523	0.153	0.31	2.67876e-14	Post specification
bai	5.99143e-18	0.323186	0.556	0.41	4.73203e-14	Post specification
l(3)neo38	7.30673e-18	-0.297935	0.482	0.631	5.77086e-14	Post specification
Psc	8.96725e-18	-0.308177	0.204	0.364	7.08233e-14	Post specification
Gp93	1.25534e-17	0.352806	0.519	0.397	9.91469e-14	Post specification
l(1)G0320	1.56953e-17	0.352844	0.539	0.401	1.23962e-13	Post specification
Stt3B	1.68778e-17	0.250385	0.331	0.196	1.33301e-13	Post specification
Manf	2.49077e-17	0.343807	0.56	0.425	1.96721e-13	Post specification
scyl	2.71245e-17	-0.360816	0.294	0.448	2.14229e-13	Post specification
CG17271	3.42789e-17	0.263929	0.377	0.236	2.70735e-13	Post specification
Sema1a	4.88161e-17	-0.334504	0.19	0.349	3.8555e-13	Post specification
fz	4.89237e-17	-0.385428	0.259	0.415	3.864e-13	Post specification
Mkp3	5.33063e-17	-0.261765	0.093	0.236	4.21013e-13	Post specification
CG3655	6.28609e-17	-0.292565	0.15	0.305	4.96475e-13	Post specification
Pits	1.30385e-16	-0.25587	0.144	0.296	1.02978e-12	Post specification
gpp	2.55296e-16	-0.253036	0.182	0.336	2.01633e-12	Post specification
cic	2.59132e-16	-0.272269	0.237	0.395	2.04662e-12	Post specification
heph	5.57946e-16	-0.290094	0.225	0.38	4.40666e-12	Post specification
corto	7.95234e-16	-0.281301	0.306	0.474	6.28075e-12	Post specification
SsRbeta	9.43585e-16	0.356621	0.545	0.419	7.45243e-12	Post specification
Prosap	9.96814e-16	-0.364804	0.273	0.434	7.87284e-12	Post specification
CG33229	3.12898e-15	-0.252583	0.187	0.334	2.47127e-11	Post specification
CG45050	3.98485e-15	-0.268578	0.389	0.541	3.14723e-11	Post specification
sprt	7.07291e-15	-0.266918	0.072	0.195	5.58619e-11	Post specification
CG46385	1.17487e-14	0.295516	0.285	0.168	9.27912e-11	Post specification
cindr	1.24422e-14	-0.267635	0.24	0.392	9.82687e-11	Post specification
Sec63	1.28945e-14	0.25538	0.349	0.227	1.01841e-10	Post specification
dally	1.29277e-14	-0.278916	0.129	0.262	1.02103e-10	Post specification
E2f1	1.79428e-14	-0.251675	0.217	0.363	1.41712e-10	Post specification
Tpst	3.49708e-14	0.306582	0.424	0.294	2.762e-10	Post specification
Dl	8.04663e-14	-0.361473	0.294	0.434	6.35523e-10	Post specification
twr	1.44506e-13	0.281029	0.482	0.363	1.14131e-09	Post specification
KdelR	2.81407e-13	0.253011	0.527	0.4	2.22255e-09	Post specification
chrb	5.36437e-13	-0.376053	0.257	0.391	4.23678e-09	Post specification
ctp	1.29915e-12	-0.286593	0.456	0.578	1.02607e-08	Post specification
bnl	2.72754e-12	-0.512051	0.109	0.218	2.15421e-08	Post specification
scrt	1.84706e-11	-0.350962	0.087	0.189	1.45881e-07	Post specification
stg	2.43287e-11	-0.256863	0.245	0.37	1.92148e-07	Post specification
robo2	4.10176e-11	-0.376174	0.534	0.614	3.23957e-07	Post specification
fj	1.05429e-10	-0.280953	0.167	0.282	8.32682e-07	Post specification
wb	2.3205e-10	-0.383803	0.133	0.235	1.83273e-06	Post specification
trn	2.43334e-10	-0.288968	0.247	0.364	1.92185e-06	Post specification
elav	9.19994e-10	-0.273296	0.25	0.361	7.26611e-06	Post specification
Tom	1.08396e-09	-0.322173	0.576	0.663	8.56108e-06	Post specification
Ubx	4.69404e-09	-0.635601	0.095	0.182	3.70735e-05	Post specification
Antp	5.55447e-09	-0.310637	0.037	0.109	4.38692e-05	Post specification
CG17716	6.65899e-09	-0.284577	0.046	0.12	5.25927e-05	Post specification
CG42342	8.30416e-09	-0.375568	0.181	0.282	6.55863e-05	Post specification
chinmo	1.44567e-08	-0.255194	0.044	0.116	0.000114179	Post specification
E(spl)m7-HLH	1.88338e-08	-0.286248	0.239	0.342	0.000148749	Post specification
Fas2	5.10846e-08	-0.361268	0.311	0.403	0.000403466	Post specification
vvl	6.5873e-08	-0.335714	0.211	0.302	0.000520265	Post specification
Ocho	2.49572e-07	-0.281655	0.36	0.446	0.00197112	Post specification
ab	2.07047e-06	-0.466934	0.198	0.275	0.0163526	Post specification
BobA	2.89986e-06	-0.29342	0.345	0.424	0.0229031	Post specification
ct	5.84097e-06	-0.474104	0.123	0.189	0.0461319	Post specification
Pvf3	8.06416e-05	-0.366634	0.201	0.259	0.636907	Post specification
Fas3	0.00376312	-0.334388	0.548	0.557	1	Post specification
