# Supplementary material for: Single-cell analysis of the early Drosophila salivary gland reveals that morphogenetic control involves both the induction and exclusion of gene expression programs
Source: PLoS Biol. 2025 Apr 21;23(4):e3003133. doi: 10.1371/journal.pbio.3003133 (PMC12043239; doi:10.1371/journal.pbio.3003133)
Supplement: S4 Table — List of genes which are differentially expressed according to their wald statistic value (waldstat_1), p-value and mean log2fold change across the salivary gland lineage (see Fig 3F) generated from scRNAseq data. Limit: p-value < 0.05. (XLSX) [file pbio.3003133.s011.xlsx]

## Sheet: Genes across pseudotime
	waldStat_1	pvalue_1	meanLogFC
hth	613.706	0	1.09672
cv-c	476.577	0	1.24117
mbl	431.046	0	1.60747
Gmap	424.59	0	0.89703
ps	424.178	0	0.565292
aop	405.993	0	0.931848
CrebA	372.396	0	0.569853
Prosap	370.567	0	0.53235
luna	355.243	0	1.47775
nkd	334.762	0	0.914358
CG13159	327.64	0	0.544898
Obp99a	315.277	0	0.474036
Mob2	312.538	0	0.691997
pyd	310.278	0	0.633186
Wdr62	305.64	0	0.927256
Fili	305.235	0	1.25923
CG43658	280.324	0	0.967451
Tpst	280.144	0	0.76716
par-1	275.932	0	0.616776
bnl	273.586	0	1.87305
CG13427	263.258	0	0.4631
nur	257.302	0	0.710525
klar	245.706	0	0.800499
nmo	245.62	0	0.650209
CG46385	243.083	0	0.494478
Fas3	241.928	0	0.618683
fj	238.412	0	0.582018
Pvf3	238.258	0	1.08902
psq	231.852	0	0.648966
CG4440	226.722	0	0.729493
pip	223.32	0	0.986221
Tollo	221.583	0	0.901048
pio	221.544	0	4.54171
Btk29A	218.416	0	0.571469
CG42238	213.128	0	1.26948
Glut4EF	210.201	0	0.711253
Pde9	210.056	0	1.47449
Calr	206.542	0	0.471701
grh	206.503	0	0.695927
Ama	198.378	0	0.546051
kmr	197.775	0	0.38548
stg	196.867	0	0.638699
pum	196.317	0	1.27904
Dl	193.326	0	0.632403
trn	191.418	0	0.745378
Egfr	187.422	0	0.524207
lola	186.101	0	0.719775
Hsc70-3	179.685	0	0.753347
PH4alphaSG2	179.402	0	0.80617
scyl	177.754	0	0.668685
Sema1a	175.343	0	0.573955
chrb	166.436	0	0.761028
gish	164.574	0	0.617046
link	160.765	0	0.683384
robo2	158.309	0	0.467538
RapGAP1	157.611	0	0.798967
Toll-6	154.854	0	0.973613
wb	150.997	0	1.18899
cic	147.858	0	0.472145
fog	147.17	0	0.725212
hid	145.265	0	0.693623
wbl	144.846	0	0.891322
cdi	142.98	0	0.763897
Inx2	141.691	0	0.746374
fkh	141.41	0	0.884641
cpo	139.403	0	0.731511
spen	136.75	0	0.342583
tna	134.741	0	0.691512
bun	134.094	0	0.430908
sog	132.219	0	1.20533
sbb	131.407	0	0.707204
Tl	131.223	0	0.814288
CG9650	129.912	0	0.675393
heph	129.795	0	0.67518
CG42342	126.266	0	1.04712
BobA	126.124	0	1.16853
fus	124.486	0	0.500661
Sec61alpha	124.252	0	0.502738
Gp93	122.501	0	0.64615
px	121.362	0	0.651977
cindr	120.165	0	0.525692
SKIP	119.288	0	1.42762
ab	118.815	0	0.985241
vvl	117.92	0	1.19731
Psc	114.578	0	0.600205
corto	111.931	0	0.306219
Ubx	111.02	0	1.76285
baz	110.806	0	0.564819
fz	109.999	0	0.823134
CG43759	109.653	0	1.42998
Fas2	109.391	0	0.66833
sano	107.304	0	0.739472
Tom	106.434	0	0.675861
SoxN	106.167	0	0.51496
CG45050	104.418	0	0.493501
Rbfox1	103.368	0	0.670627
CG3655	102.758	0	0.827089
ft	101.112	0	0.665199
ogre	98.2794	0	0.457705
CG45263	97.505	0	1.24502
Imp	96.7795	0	0.454303
Tet	95.7174	0	0.767225
Ocho	94.8399	0	0.720206
rib	93.132	0	0.250017
fax	92.5201	0	0.44168
aqz	88.106	0	0.413723
Pdi	86.6986	0	0.397811
CG5885	86.6518	0	0.582435
Brd	85.7309	0	0.752894
Inx3	84.8729	1.11e-16	0.522569
bai	83.4848	1.11e-16	0.515696
Nrg	81.8361	3.33e-16	0.45607
Ten-a	81.497	4.44e-16	0.998638
InR	79.6593	9.99e-16	0.678147
SsRbeta	78.0389	2.11e-15	0.547084
fs(1)h	77.9356	2.22e-15	0.523077
ed	77.2123	3.22e-15	0.446515
Tapdelta	73.8678	1.6e-14	0.524752
Akap200	73.4786	1.93e-14	0.587331
Antp	71.8843	4.15e-14	0.769251
Yeti	66.6648	5.06e-13	0.350475
l(3)neo38	66.631	5.14e-13	0.329719
l(1)G0320	66.1473	6.48e-13	0.642232
ctp	63.5252	2.27e-12	0.27915
l(3)80Fj	59.9535	1.24e-11	0.668281
Manf	58.6126	2.35e-11	0.600833
mgl	58.1127	2.98e-11	0.82072
CG2852	57.1755	4.65e-11	0.453894
ct	57.0784	4.87e-11	1.70371
dap	55.5333	1.01e-10	0.501376
raskol	55.395	1.08e-10	0.254621
twr	55.1377	1.22e-10	0.439653
Sec61gamma	53.9418	2.15e-10	0.245361
Smr	52.7206	3.84e-10	0.573585
Nrt	51.3725	7.25e-10	0.332668
nw	49.2511	1.97e-09	0.941919
Dsp1	49.1783	2.04e-09	0.469799
ttk	48.0254	3.51e-09	0.475158
dve	47.7961	3.91e-09	2.49499
grn	47.1847	5.21e-09	0.960586
KdelR	46.5622	6.98e-09	0.524421
RpL39	45.9124	9.46e-09	0.227048
Cys	45.5019	1.15e-08	0.439965
Myc	44.4997	1.83e-08	0.609035
shg	43.978	2.34e-08	0.636441
CG2865	40.7036	1.08e-07	0.322102
CycG	40.5539	1.15e-07	0.198796
sqd	40.2132	1.35e-07	0.342831
RpL41	40.0264	1.48e-07	0.123396
bnb	38.9941	2.38e-07	0.593838
Sec61beta	37.6588	4.42e-07	0.281632
CNBP	36.6747	6.96e-07	0.264666
brat	36.6204	7.14e-07	0.663955
Vha16-1	36.2728	8.38e-07	0.366012
N	36.0673	9.21e-07	0.440856
Ance	34.9573	1.53e-06	0.590364
His3.3B	34.6568	1.76e-06	0.256748
ptc	34.6266	1.79e-06	0.816595
elav	34.6185	1.79e-06	0.51749
Pdp1	34.2741	2.1e-06	1.81038
CtBP	33.5597	2.91e-06	0.39258
Df31	32.672	4.37e-06	0.313357
Bacc	32.6001	4.52e-06	0.288648
Rtnl1	29.8143	1.6e-05	0.316229
Oda	28.4894	2.92e-05	0.149527
E(spl)m4-BFM	28.065	3.53e-05	0.777783
E(spl)m7-HLH	27.4494	4.66e-05	0.772585
Unr	27.1037	5.45e-05	0.450786
CG32276	27.0192	5.66e-05	0.237938
RpL36	26.7763	6.31e-05	0.110587
Lk6	25.1061	0.000132915	0.266205
CG12011	24.9137	0.000144784	0.935217
Rm62	24.8847	0.000146663	0.153172
eff	24.0085	0.000216301	0.344473
kis	23.3059	0.000295011	0.302674
RpS5b	21.775	0.000577742	0.185367
Cyp1	20.5751	0.000974265	0.325365
kuz	19.8834	0.00131431	0.511231
mt:ATPase6	19.6073	0.00148049	0.123752
chic	18.9509	0.00196304	0.301119
RpS3A	16.6425	0.00523026	0.0797426
sta	16.2742	0.00610332	0.0922185
E(spl)malpha-BFM	16.2517	0.00616101	0.602436
eIF4A	16.0887	0.00659546	0.10888
Pep	15.681	0.0078165	0.215774
RpL3	15.4004	0.00878182	0.185126
HmgD	14.6998	0.0117252	0.330873
eEF5	14.5583	0.0124262	0.149747
CG17716	14.4129	0.0131889	3.06176
RpS3	13.9226	0.0161086	0.158641
pAbp	13.829	0.0167328	0.0870588
RpS2	13.8175	0.0168111	0.132005
Jupiter	13.7619	0.0171948	0.35785
RpL22	13.3754	0.020104	0.141913
RpL23	13.2847	0.0208521	0.104104
smt3	13.2341	0.0212813	0.444405
Arf79F	13.1732	0.0218086	0.153473
RpS27	12.8366	0.0249595	0.133538
RpL37a	12.7766	0.025565	0.162808
RpL28	12.3466	0.0303348	0.0833534
Gbeta13F	12.2654	0.0313269	0.358901
CG8860	12.2488	0.0315338	0.197952
mt:CoI	11.7284	0.0387042	0.071454
His2Av	11.6503	0.0399068	0.216636
RpL8	11.62	0.0403817	0.139599
Act5C	11.5001	0.042318	0.272356
His3.3A	11.1272	0.0489159	0.231574
