# Supplementary material for: Single-cell analysis of the early Drosophila salivary gland reveals that morphogenetic control involves both the induction and exclusion of gene expression programs
Source: PLoS Biol. 2025 Apr 21;23(4):e3003133. doi: 10.1371/journal.pbio.3003133 (PMC12043239; doi:10.1371/journal.pbio.3003133)
Supplement: S5 Table — Marker genes for clusters within the salivary gland temporal lineage when compared to the earliest cluster. Marker genes for each individual subcluster of the salivary gland lineage at a resolution of 0.3 when compared to the earliest cluster of cells (see Fig 4C), generated using scRNAseq data. Limits applied to dataset: p-value adjusted ≤ 10E-25 and Log2Fold change ≥ 0.25 or ≤ −0.25. Each cell type comparison is split into an individual sheet. (XLSX) [file pbio.3003133.s012.xlsx]

## Sheet: Progen.& early vs entiredataset
gene	p_val	avg_log2FC	pct.1	pct.2	p_val_adj
hth	7.76655e-169	1.51445	0.816	0.54	6.13402e-165
grh	4.90976e-124	0.676078	0.617	0.289	3.87773e-120
fj	6.96034e-124	0.744185	0.519	0.208	5.49728e-120
CG8312	4.43736e-118	0.454531	0.368	0.102	3.50463e-114
Tollo	1.11667e-102	0.627151	0.502	0.216	8.81949e-99
dally	1.12801e-102	0.464412	0.484	0.189	8.90905e-99
Egfr	1.76049e-99	0.586602	0.527	0.245	1.39043e-95
nkd	1.27752e-93	0.883865	0.728	0.49	1.00899e-89
disco-r	1.85557e-90	0.401337	0.185	0.03	1.46553e-86
ec	2.10789e-87	0.471783	0.535	0.252	1.66481e-83
wb	1.32108e-82	0.651468	0.424	0.175	1.04339e-78
CG43658	2.82307e-82	0.755622	0.607	0.347	2.22966e-78
aop	1.42498e-81	0.662928	0.706	0.441	1.12545e-77
ft	3.0631e-79	0.540226	0.676	0.422	2.41924e-75
ab	7.25655e-78	1.19868	0.444	0.222	5.73122e-74
Mkp3	7.28504e-77	0.43112	0.413	0.173	5.75372e-73
tkv	9.27679e-73	0.379661	0.368	0.147	7.32681e-69
kmr	8.41274e-72	0.447958	0.63	0.367	6.64439e-68
mgl	1.28545e-69	0.500092	0.639	0.372	1.01525e-65
ed	5.89952e-68	0.595071	0.798	0.604	4.65944e-64
Wdr62	3.41746e-67	0.524918	0.619	0.376	2.69911e-63
fz	2.32179e-66	0.534884	0.591	0.35	1.83375e-62
CG43759	8.66063e-66	0.484754	0.505	0.257	6.84016e-62
robo2	1.82718e-64	0.632231	0.753	0.568	1.44311e-60
Dys	2.34513e-60	0.235686	0.186	0.047	1.85218e-56
CG3655	9.69702e-56	0.367877	0.466	0.244	7.65871e-52
chrb	4.44121e-53	0.60811	0.543	0.335	3.50767e-49
Dl	9.18352e-52	0.528642	0.58	0.378	7.25314e-48
disco	5.43117e-50	0.337783	0.215	0.073	4.28954e-46
hid	7.74354e-49	0.395278	0.454	0.253	6.11585e-45
luna	1.37384e-48	0.378387	0.678	0.433	1.08506e-44
Pli	3.01979e-48	0.271199	0.351	0.165	2.38503e-44
heph	2.87738e-47	0.344201	0.537	0.32	2.27256e-43
ci	6.23653e-47	0.38146	0.462	0.264	4.92561e-43
CG42342	6.75104e-46	0.76027	0.415	0.235	5.33197e-42
stg	8.78868e-46	0.353432	0.525	0.314	6.9413e-42
scyl	6.24085e-45	0.456545	0.582	0.394	4.92902e-41
Myo10A	2.17928e-44	0.310886	0.421	0.229	1.7212e-40
Fas3	2.80595e-44	0.572716	0.696	0.522	2.21614e-40
crb	1.2998e-41	0.296364	0.485	0.286	1.02658e-37
psq	1.32352e-41	0.432823	0.651	0.47	1.04532e-37
ovo	3.5237e-39	0.223145	0.246	0.103	2.78302e-35
Gbs-70E	4.77406e-39	0.323447	0.359	0.192	3.77055e-35
CG32982	2.19689e-38	0.223667	0.233	0.096	1.7351e-34
sfl	2.22629e-38	0.195502	0.218	0.086	1.75832e-34
trn	1.43946e-37	0.426618	0.496	0.315	1.13688e-33
baz	2.95778e-36	0.368109	0.552	0.368	2.33606e-32
tutl	1.19917e-35	0.220189	0.304	0.149	9.47101e-32
Rgl	1.44007e-34	0.187382	0.24	0.105	1.13737e-30
nahoda	6.68234e-34	0.194757	0.201	0.081	5.27771e-30
CG43980	1.49574e-33	0.120252	0.101	0.025	1.18134e-29
Ubx	2.19419e-33	0.844443	0.281	0.145	1.73297e-29
glec	9.27092e-33	0.302764	0.389	0.227	7.32217e-29
Obp99a	9.56963e-33	0.412627	0.937	0.861	7.55809e-29
ds	2.39068e-32	0.231976	0.356	0.197	1.88816e-28
Gmap	3.08369e-32	-0.585765	0.204	0.364	2.43549e-28
zld	8.64606e-32	0.274033	0.363	0.209	6.82866e-28
vvl	1.58528e-31	0.507504	0.409	0.264	1.25206e-27
ASPP	2.04204e-31	0.222685	0.323	0.172	1.61281e-27
CG42748	5.01456e-31	0.19543	0.218	0.097	3.9605e-27
Kank	9.45845e-31	0.243575	0.27	0.135	7.47028e-27
fus	2.50576e-30	0.269849	0.468	0.299	1.97905e-26
Fas2	1.00876e-29	0.359975	0.528	0.36	7.96716e-26
tsh	2.82374e-29	0.26658	0.223	0.105	2.23019e-25
pip	1.40558e-28	-0.955825	0.44	0.538	1.11013e-24
dlp	2.18868e-28	0.217584	0.299	0.162	1.72862e-24
ex	3.55026e-28	0.180173	0.256	0.128	2.804e-24
hh	1.55685e-27	0.193637	0.106	0.032	1.2296e-23
tna	1.33375e-26	0.254842	0.462	0.306	1.0534e-22
CG13427	1.87359e-26	0.47296	0.706	0.585	1.47976e-22
lbk	6.85187e-26	0.26402	0.441	0.292	5.41161e-22
shn	9.79176e-26	0.198592	0.278	0.149	7.73353e-22
sprt	1.90086e-25	0.251698	0.283	0.156	1.5013e-21
skd	2.39379e-25	0.213955	0.471	0.313	1.89061e-21
Shrm	3.18822e-25	0.155639	0.184	0.083	2.51806e-21
elB	6.26323e-25	0.189993	0.152	0.063	4.9467e-21
CG9650	1.58351e-24	-0.281147	0.145	0.288	1.25066e-20
tyn	1.64057e-24	0.247986	0.151	0.063	1.29572e-20
Dad	1.69293e-24	0.150827	0.165	0.071	1.33707e-20
side-V	3.47782e-24	0.177945	0.198	0.094	2.74678e-20
cv-2	1.89745e-23	0.200805	0.135	0.053	1.49861e-19
PH4alphaSG2	3.78042e-23	-0.400945	0.204	0.336	2.98578e-19
cdi	4.02587e-23	0.246012	0.437	0.292	3.17963e-19
sdk	8.02449e-23	0.169837	0.288	0.163	6.33774e-19
spen	1.55811e-22	0.301893	0.775	0.677	1.23059e-18
NFAT	2.87878e-22	0.197457	0.37	0.234	2.27366e-18
chn	3.07279e-22	0.167489	0.262	0.146	2.42689e-18
pico	3.18286e-22	0.214895	0.392	0.257	2.51383e-18
CG6356	6.59135e-22	-0.238571	0.094	0.214	5.20585e-18
CG32264	9.01111e-22	0.169755	0.285	0.165	7.11697e-18
kst	1.05246e-21	0.159223	0.234	0.125	8.31234e-18
Eip75B	1.52776e-21	0.144736	0.184	0.089	1.20662e-17
Nrg	9.09818e-21	0.195286	0.652	0.502	7.18574e-17
Tpst	9.60784e-21	-0.446639	0.214	0.331	7.58827e-17
Frl	1.14123e-20	0.218911	0.461	0.324	9.01345e-17
CG31121	1.37787e-20	0.162811	0.328	0.201	1.08824e-16
grn	1.62204e-20	0.275704	0.201	0.105	1.28108e-16
Pvf3	1.87739e-20	0.325035	0.352	0.228	1.48276e-16
smash	2.14436e-20	0.148489	0.251	0.14	1.69361e-16
Gli	2.42224e-20	0.167185	0.252	0.143	1.91309e-16
Stat92E	2.4973e-20	0.149167	0.239	0.131	1.97237e-16
eEF1alpha1	2.78717e-20	-0.189183	0.989	0.993	2.2013e-16
CG13300	5.1565e-20	0.180998	0.245	0.139	4.0726e-16
dpy	1.28882e-19	0.170132	0.349	0.22	1.01791e-15
comm2	4.3278e-19	0.154315	0.169	0.083	3.4181e-15
N	4.64531e-19	0.232057	0.792	0.681	3.66886e-15
CG42747	6.42157e-19	0.163072	0.124	0.053	5.07176e-15
CG44838	7.88306e-19	0.136801	0.196	0.103	6.22604e-15
Pvr	2.35421e-18	0.154144	0.249	0.144	1.85936e-14
Tctp	3.55619e-18	-0.207253	0.729	0.828	2.80868e-14
Mnn1	5.69134e-18	0.149269	0.235	0.135	4.49502e-14
Spn	7.36749e-18	-0.210853	0.082	0.184	5.81884e-14
numb	9.43036e-18	0.13857	0.293	0.18	7.4481e-14
fra	1.03036e-17	0.153555	0.299	0.186	8.13775e-14
Pgant9	1.55585e-17	0.0883456	0.195	0.103	1.22881e-13
nrm	1.5979e-17	0.136964	0.144	0.068	1.26202e-13
uif	3.85299e-17	0.161543	0.218	0.124	3.04309e-13
app	3.8785e-17	0.101769	0.14	0.066	3.06324e-13
sdt	7.35175e-17	0.164962	0.309	0.198	5.80641e-13
SKIP	1.14913e-16	0.14665	0.37	0.243	9.07585e-13
Prosap	1.61912e-16	0.00866769	0.548	0.383	1.27878e-12
yellow-e3	1.86328e-16	0.135362	0.204	0.114	1.47162e-12
rudhira	2.73868e-16	0.158903	0.322	0.212	2.16301e-12
nw	2.78606e-16	0.2082	0.43	0.312	2.20043e-12
nur	6.82506e-16	-0.743512	0.382	0.478	5.39043e-12
mld	9.44139e-16	0.0988816	0.115	0.052	7.45681e-12
unc-13	1.12252e-15	0.157521	0.281	0.178	8.86564e-12
ps	1.18716e-15	-0.656084	0.621	0.643	9.37619e-12
HmgZ	1.60495e-15	-0.249322	0.589	0.677	1.26759e-11
pyd	1.80011e-15	0.0988083	0.696	0.553	1.42173e-11
Toll-6	4.2405e-15	0.241687	0.305	0.202	3.34914e-11
rl	1.36963e-14	0.155612	0.357	0.248	1.08174e-10
Ccdc85	1.45586e-14	0.0964567	0.184	0.102	1.14984e-10
uex	1.85174e-14	0.169242	0.424	0.309	1.46251e-10
rst	1.93719e-14	0.13181	0.207	0.122	1.52999e-10
jbug	2.73338e-14	0.130653	0.246	0.153	2.15882e-10
sbb	3.39225e-14	0.122073	0.553	0.412	2.6792e-10
Mcr	3.57221e-14	0.137827	0.31	0.208	2.82133e-10
nyo	3.77483e-14	-0.140016	0.06	0.139	2.98136e-10
fkh	4.69092e-14	-0.224418	0.202	0.303	3.70489e-10
abd-A	5.57192e-14	0.126781	0.137	0.071	4.40071e-10
Ten-a	7.6095e-14	0.20694	0.503	0.385	6.00998e-10
RhoGAP18B	7.74974e-14	0.121529	0.173	0.097	6.12074e-10
RpS7	7.89018e-14	-0.167105	0.91	0.943	6.23167e-10
MYPT-75D	8.53731e-14	0.108517	0.314	0.206	6.74277e-10
RapGAP1	8.81876e-14	0.178958	0.477	0.357	6.96506e-10
CG46385	8.90086e-14	-0.206584	0.108	0.198	7.0299e-10
Svil	9.78167e-14	0.136068	0.228	0.142	7.72556e-10
pxb	1.16017e-13	0.182306	0.242	0.156	9.16304e-10
sky	1.70327e-13	0.1206	0.197	0.116	1.34524e-09
wbl	1.79013e-13	-0.346244	0.384	0.463	1.41384e-09
cnc	3.72675e-13	0.162831	0.135	0.072	2.94339e-09
Ppa	5.07222e-13	0.143852	0.371	0.267	4.00604e-09
CG42238	7.35311e-13	0.103223	0.494	0.366	5.80748e-09
CG6398	7.68126e-13	0.173032	0.323	0.23	6.06666e-09
hbs	7.80492e-13	0.109315	0.137	0.073	6.16433e-09
shg	9.56031e-13	0.173723	0.537	0.429	7.55073e-09
CG6959	1.34872e-12	0.0921069	0.111	0.054	1.06522e-08
chic	1.41443e-12	-0.198168	0.48	0.581	1.11712e-08
klu	1.56726e-12	0.0960493	0.131	0.069	1.23782e-08
ptc	1.84184e-12	0.253323	0.472	0.365	1.45469e-08
mtgo	1.88819e-12	0.147623	0.376	0.271	1.49129e-08
olf413	2.1968e-12	0.112501	0.17	0.099	1.73503e-08
eEF5	2.24134e-12	-0.158372	0.886	0.925	1.77021e-08
salm	2.91552e-12	0.131718	0.166	0.095	2.30267e-08
cno	2.98511e-12	0.117264	0.25	0.163	2.35764e-08
pcs	3.75596e-12	0.126929	0.265	0.177	2.96646e-08
CG9628	5.62809e-12	0.168117	0.163	0.096	4.44507e-08
Df31	6.30945e-12	-0.279967	0.831	0.854	4.98321e-08
chinmo	7.90336e-12	-0.25984	0.055	0.121	6.24207e-08
CG13159	7.99559e-12	-0.649703	0.406	0.48	6.31491e-08
RpS13	8.1843e-12	-0.172253	0.788	0.841	6.46396e-08
side	1.0553e-11	-0.266802	0.042	0.104	8.33473e-08
CG4440	1.06119e-11	0.298331	0.709	0.618	8.38126e-08
Piezo	1.28923e-11	0.112832	0.239	0.156	1.01823e-07
Nuak1	1.293e-11	0.0991928	0.153	0.087	1.02121e-07
bru2	1.43072e-11	-0.148651	0.065	0.135	1.12998e-07
RpL15	1.43435e-11	-0.150663	0.923	0.947	1.13285e-07
kni	2.979e-11	0.0846178	0.108	0.055	2.35281e-07
pyr	3.4336e-11	0.0947596	0.102	0.051	2.71185e-07
PH4alphaSG1	3.68913e-11	-0.150013	0.086	0.159	2.91368e-07
CG10283	3.96104e-11	0.074059	0.102	0.051	3.12843e-07
HmgD	4.22433e-11	-0.274413	0.701	0.761	3.33638e-07
corto	4.29541e-11	0.142845	0.545	0.433	3.39252e-07
mnb	5.01882e-11	0.129194	0.364	0.268	3.96387e-07
Fur1	5.31026e-11	0.0853588	0.162	0.096	4.19404e-07
RpS3A	6.16534e-11	-0.146108	0.925	0.961	4.86938e-07
Rbfox1	6.73795e-11	0.0808572	0.51	0.387	5.32163e-07
alphaTub84B	7.49945e-11	-0.179418	0.798	0.841	5.92307e-07
RpL22	9.46536e-11	-0.150983	0.808	0.875	7.47574e-07
His3.3A	9.65503e-11	-0.203125	0.518	0.594	7.62554e-07
RpS15	1.15017e-10	-0.138005	0.968	0.982	9.08407e-07
CG17716	1.296e-10	-0.244674	0.061	0.125	1.02358e-06
emc	1.85281e-10	0.151912	0.441	0.347	1.46335e-06
CG33229	2.05468e-10	0.14324	0.394	0.299	1.62278e-06
CG34190	2.27017e-10	-0.148843	0.126	0.205	1.79298e-06
RpS29	2.42907e-10	-0.137654	0.929	0.951	1.91848e-06
bi	2.49301e-10	0.164621	0.118	0.065	1.96898e-06
l(3)80Fj	3.2305e-10	0.138064	0.473	0.366	2.55145e-06
Smr	4.05945e-10	0.160309	0.511	0.416	3.20615e-06
His2Av	4.7815e-10	-0.190237	0.558	0.641	3.77643e-06
bowl	5.09975e-10	0.103272	0.341	0.249	4.02778e-06
Notum	5.16485e-10	0.137633	0.121	0.068	4.0792e-06
Nipped-B	8.06738e-10	0.144294	0.487	0.398	6.37162e-06
CG8468	8.12204e-10	-0.116712	0.067	0.131	6.41479e-06
sens	8.44054e-10	-0.101902	0.071	0.135	6.66634e-06
Papss	9.51173e-10	-0.154946	0.128	0.202	7.51236e-06
mav	9.70183e-10	0.0877257	0.172	0.107	7.66251e-06
CG7884	9.93908e-10	0.0837729	0.121	0.068	7.84988e-06
how	1.00044e-09	0.107544	0.336	0.248	7.90147e-06
Atpalpha	1.20256e-09	0.114736	0.307	0.224	9.49783e-06
Abl	1.22147e-09	0.105113	0.225	0.152	9.64714e-06
scrt	1.26165e-09	-0.257148	0.122	0.192	9.96453e-06
hang	1.26543e-09	0.0944409	0.198	0.129	9.99435e-06
pum	1.3536e-09	0.0732688	0.577	0.456	1.06908e-05
px	1.47489e-09	-0.199758	0.198	0.275	1.16487e-05
Hsc70-4	1.48503e-09	-0.173534	0.535	0.601	1.17288e-05
gpp	1.5597e-09	0.118173	0.392	0.301	1.23185e-05
pAbp	1.68212e-09	-0.145401	0.717	0.785	1.32853e-05
mirr	1.77564e-09	0.151041	0.172	0.11	1.4024e-05
smt3	1.82343e-09	-0.193189	0.626	0.702	1.44014e-05
RhoGAP71E	2.20289e-09	0.117911	0.368	0.28	1.73984e-05
CG13921	2.27108e-09	0.081168	0.14	0.083	1.7937e-05
CG5493	2.46821e-09	-0.154377	0.193	0.275	1.9494e-05
CG7872	2.63598e-09	-0.117433	0.111	0.182	2.0819e-05
sll	2.74015e-09	-0.131344	0.091	0.156	2.16417e-05
goe	3.00561e-09	0.0870682	0.144	0.087	2.37383e-05
shot	3.16504e-09	0.119172	0.282	0.204	2.49975e-05
CG7294	3.27724e-09	0.134789	0.119	0.068	2.58836e-05
BobA	3.61306e-09	0.0368568	0.497	0.395	2.85359e-05
Mipp1	3.79498e-09	0.0686936	0.107	0.059	2.99728e-05
Cirl	3.85145e-09	0.15227	0.43	0.347	3.04188e-05
RpL18A	3.86786e-09	-0.146216	0.886	0.914	3.05484e-05
stx	3.95785e-09	0.103564	0.314	0.231	3.12591e-05
Tis11	4.38666e-09	0.111996	0.366	0.278	3.46459e-05
RpL13A	4.60991e-09	-0.137099	0.92	0.942	3.64091e-05
RpL6	4.98115e-09	-0.141183	0.876	0.898	3.93411e-05
CG10011	5.58551e-09	0.0974271	0.239	0.166	4.41144e-05
S	1.03879e-08	0.125904	0.386	0.301	8.20438e-05
RpL7A	1.05678e-08	-0.12827	0.922	0.933	8.34647e-05
CHES-1-like	1.3018e-08	-0.0870016	0.056	0.111	0.000102817
wake	1.47836e-08	0.0738324	0.117	0.068	0.000116761
alpha-Cat	1.61331e-08	0.104306	0.28	0.205	0.000127419
RpS28b	1.84796e-08	-0.120761	0.859	0.892	0.000145952
Meltrin	1.86341e-08	0.0644416	0.102	0.057	0.000147172
RpL19	1.90257e-08	-0.1271	0.935	0.966	0.000150265
pan	1.91461e-08	0.0842775	0.265	0.189	0.000151216
RpL10	1.92975e-08	-0.123511	0.935	0.956	0.000152412
Sdc	2.25067e-08	0.120703	0.478	0.394	0.000177758
RpS9	2.52662e-08	-0.122604	0.924	0.949	0.000199552
blot	2.58781e-08	0.106589	0.139	0.086	0.000204385
RpL21	2.6943e-08	-0.118326	0.927	0.948	0.000212796
RpL37A	2.69585e-08	-0.135333	0.881	0.918	0.000212918
jigr1	2.71754e-08	0.129826	0.264	0.194	0.000214631
cpo	2.96669e-08	-0.197174	0.17	0.239	0.000234309
shep	3.07389e-08	-0.171504	0.083	0.142	0.000242776
CG33298	3.10488e-08	0.0936708	0.255	0.183	0.000245223
CNBP	3.57834e-08	-0.162369	0.632	0.688	0.000282617
Bacc	4.36599e-08	-0.236067	0.926	0.938	0.000344826
sage	4.55414e-08	-0.1216	0.153	0.224	0.000359686
RpL14	5.10419e-08	-0.124559	0.936	0.95	0.000403129
mnd	5.13332e-08	-0.0931883	0.055	0.107	0.00040543
cic	5.6453e-08	0.0864374	0.451	0.359	0.000445866
RpS23	7.19664e-08	-0.117996	0.939	0.958	0.00056839
RpL27A	7.79922e-08	-0.106764	0.984	0.988	0.000615982
RhoGAP19D	8.07428e-08	0.094056	0.31	0.235	0.000637706
fzr	9.65298e-08	-0.0899003	0.123	0.189	0.000762392
RpS20	1.07001e-07	-0.126405	0.919	0.941	0.000845092
comm	1.19092e-07	0.0794881	0.135	0.085	0.000940589
rut	1.2359e-07	0.0814783	0.113	0.068	0.000976113
CG14073	1.27795e-07	0.0917825	0.264	0.195	0.00100932
sas	1.28238e-07	0.0852896	0.172	0.115	0.00101282
aos	1.3065e-07	0.0673015	0.135	0.085	0.00103187
RpL35A	1.51729e-07	-0.118275	0.813	0.864	0.00119836
sta	1.5456e-07	-0.108882	0.889	0.926	0.00122071
Wnt4	1.54983e-07	0.119202	0.208	0.147	0.00122406
pigs	1.67483e-07	-0.11746	0.099	0.158	0.00132278
Brd	1.82856e-07	0.0534921	0.415	0.331	0.0014442
p24-1	2.13998e-07	-0.125925	0.208	0.276	0.00169016
tou	2.36755e-07	0.092084	0.293	0.221	0.00186989
RpL35	2.62563e-07	-0.109864	0.833	0.865	0.00207373
Act5C	2.6456e-07	-0.184085	0.561	0.619	0.00208949
sick	2.73506e-07	-0.12289	0.135	0.197	0.00216015
RpL10Ab	3.01209e-07	-0.106866	0.904	0.925	0.00237895
RpL7	3.24885e-07	-0.120606	0.897	0.926	0.00256594
Gprk2	3.4085e-07	0.0918483	0.291	0.222	0.00269203
kibra	3.49368e-07	0.10043	0.251	0.187	0.00275931
Oatp74D	3.53481e-07	0.102277	0.256	0.188	0.00279179
RpS16	3.55888e-07	-0.113267	0.949	0.968	0.00281081
Cad87A	3.59975e-07	0.0798089	0.218	0.155	0.00284309
RpL37a	3.67026e-07	-0.113344	0.911	0.942	0.00289877
tara	3.9853e-07	0.0941964	0.256	0.19	0.00314759
sty	4.32325e-07	0.0930141	0.253	0.188	0.0034145
kune	4.49349e-07	0.100899	0.347	0.274	0.00354896
RpL17	4.55402e-07	-0.122373	0.877	0.933	0.00359676
betaTub56D	4.58641e-07	-0.155532	0.599	0.645	0.00362235
RpLP1	4.75223e-07	-0.0946708	0.99	0.989	0.00375331
Nrt	4.96625e-07	-0.215723	0.356	0.422	0.00392234
CG8034	5.54746e-07	0.08481	0.258	0.192	0.00438138
RpS27A	5.5615e-07	-0.106723	0.949	0.963	0.00439247
RpS18	6.11945e-07	-0.114519	0.958	0.97	0.00483314
RpS17	6.73093e-07	-0.110872	0.844	0.889	0.00531609
RpL18	7.10571e-07	-0.113253	0.866	0.902	0.00561209
Pka-C1	7.58271e-07	0.09399	0.262	0.197	0.00598882
Dsp1	7.69786e-07	0.105094	0.6	0.513	0.00607977
CG6051	8.31645e-07	0.0641699	0.128	0.082	0.00656833
Sap47	8.3361e-07	-0.125915	0.119	0.176	0.00658386
ewg	8.78191e-07	-0.108338	0.069	0.117	0.00693595
akirin	8.94885e-07	-0.158718	0.65	0.701	0.0070678
fz2	9.01684e-07	0.131365	0.316	0.25	0.0071215
fog	1.01351e-06	-0.20349	0.156	0.211	0.0080047
pes	1.11675e-06	0.0672363	0.147	0.098	0.00882011
RpS4	1.15636e-06	-0.10808	0.911	0.939	0.0091329
path	1.17377e-06	-0.117946	0.192	0.255	0.00927042
eIF4A	1.26232e-06	-0.123509	0.757	0.815	0.00996981
Pdk1	1.26873e-06	0.091601	0.241	0.181	0.0100204
Nlp	1.2696e-06	-0.119836	0.394	0.463	0.0100273
RpL40	1.42868e-06	-0.114958	0.837	0.875	0.0112837
Cont	1.45164e-06	0.0733191	0.231	0.17	0.0114651
MFS17	1.46444e-06	0.122877	0.214	0.158	0.0115661
Gprk1	1.54551e-06	0.119629	0.368	0.299	0.0122064
unc-5	1.67609e-06	0.0585394	0.125	0.081	0.0132377
Tsp39D	1.7565e-06	0.0668194	0.168	0.116	0.0138729
nmo	1.82813e-06	0.106671	0.758	0.709	0.0144386
Zasp52	1.82817e-06	0.0820541	0.103	0.063	0.0144389
Argk	1.87485e-06	-0.0951961	0.065	0.11	0.0148076
RpS30	1.88452e-06	-0.116674	0.778	0.807	0.0148839
CG32772	1.94365e-06	0.0633717	0.137	0.091	0.015351
ttk	1.96103e-06	0.093437	0.466	0.386	0.0154882
RpS15Aa	1.9695e-06	-0.0906343	0.882	0.915	0.0155551
Wnt5	1.99807e-06	0.0703925	0.174	0.122	0.0157807
wdb	2.44461e-06	0.0873125	0.341	0.271	0.0193075
Indy	2.46758e-06	-0.0978926	0.132	0.188	0.019489
RpL26	2.79945e-06	-0.108801	0.931	0.939	0.02211
RpS12	2.83626e-06	-0.10729	0.876	0.901	0.0224008
CG9328	3.2011e-06	0.0624315	0.137	0.092	0.0252823
RpS26	3.29435e-06	-0.0979318	0.957	0.97	0.0260187
sima	3.49242e-06	0.109316	0.283	0.223	0.0275832
RpL13	3.53067e-06	-0.119609	0.847	0.885	0.0278853
apt	3.57219e-06	0.0759907	0.207	0.151	0.0282132
Cnx99A	3.66739e-06	-0.110507	0.232	0.295	0.0289651
Abd-B	3.75991e-06	0.150341	0.157	0.111	0.0296957
RpL31	3.86913e-06	-0.0951394	0.923	0.937	0.0305584
Su(Tpl)	3.89846e-06	0.0924838	0.41	0.337	0.03079
Cln7	4.31179e-06	0.0818888	0.204	0.15	0.0340546
Mbs	4.66201e-06	0.061841	0.135	0.091	0.0368206
PNUTS	4.93155e-06	0.080441	0.287	0.223	0.0389494
FER	5.03769e-06	0.0553432	0.108	0.068	0.0397877
Sec61gamma	5.04187e-06	-0.126089	0.373	0.437	0.0398207
twr	5.37248e-06	-0.120521	0.325	0.388	0.0424318
kuz	5.76561e-06	0.0767691	0.505	0.421	0.0455368
CaMKI	5.8166e-06	0.0644327	0.184	0.132	0.0459395
Pgant6	6.28667e-06	-0.0750561	0.071	0.116	0.0496521
G9a	6.40102e-06	0.0771688	0.254	0.194	0.0505553
CG14478	7.12173e-06	0.0739356	0.355	0.284	0.0562475
RASSF8	7.37503e-06	0.0573031	0.114	0.075	0.058248
rdx	7.45043e-06	0.105561	0.316	0.254	0.0588435
Rack1	7.56364e-06	-0.104607	0.789	0.829	0.0597377
RpL4	7.76738e-06	-0.108718	0.735	0.787	0.0613468
RpL23A	7.939e-06	-0.104975	0.813	0.849	0.0627023
RpL9	8.0541e-06	-0.104769	0.861	0.901	0.0636113
aru	8.08114e-06	0.0625093	0.137	0.094	0.0638248
crok	8.27405e-06	0.0936823	0.297	0.237	0.0653485
Hr4	8.32889e-06	0.0652628	0.172	0.123	0.0657815
raskol	8.95226e-06	0.0961138	0.422	0.351	0.0707049
cwo	9.17033e-06	0.0626241	0.105	0.068	0.0724273
pnt	9.41111e-06	0.0730455	0.191	0.139	0.0743289
Cyp1	1.00928e-05	-0.119531	0.509	0.571	0.0797131
RpS11	1.03154e-05	-0.0880372	0.944	0.96	0.0814713
Btk29A	1.04388e-05	-0.249819	0.601	0.636	0.082446
tay	1.05883e-05	0.0799714	0.204	0.152	0.0836263
His4r	1.0908e-05	-0.132138	0.743	0.787	0.0861518
His3.3B	1.1628e-05	-0.126494	0.653	0.705	0.0918382
Haspin	1.17988e-05	0.0801243	0.225	0.171	0.0931872
CG31195	1.23061e-05	0.0657721	0.188	0.138	0.0971935
RpS2	1.32456e-05	-0.100544	0.957	0.963	0.104614
Magi	1.35324e-05	0.0588169	0.179	0.129	0.106879
KdelR	1.43903e-05	-0.118509	0.368	0.426	0.113654
puc	1.55817e-05	0.0531576	0.227	0.17	0.123064
kek5	1.73314e-05	0.0691618	0.349	0.281	0.136883
bnb	1.74994e-05	0.167861	0.372	0.315	0.13821
l(2)gl	1.83778e-05	0.0658684	0.263	0.205	0.145148
CG7029	1.84596e-05	-0.0588227	0.069	0.111	0.145794
RpS10b	1.9009e-05	-0.101774	0.905	0.939	0.150133
CG31808	1.93775e-05	-0.0762056	0.087	0.131	0.153043
SC35	1.95349e-05	-0.107348	0.301	0.36	0.154287
Ubr3	1.99536e-05	0.082708	0.31	0.249	0.157594
Klp98A	2.05501e-05	0.0667374	0.164	0.118	0.162305
pre-lola-G	2.14368e-05	0.0685649	0.136	0.095	0.169308
l(3)neo38	2.25759e-05	0.109853	0.663	0.603	0.178304
Fim	2.34278e-05	-0.129703	0.193	0.246	0.185032
RpS14a	2.60054e-05	-0.0995717	0.7	0.759	0.205391
flw	2.60873e-05	0.0552159	0.118	0.079	0.206037
Noa36	2.89114e-05	-0.0631172	0.071	0.113	0.228342
toe	3.09072e-05	-0.0705197	0.064	0.103	0.244105
Gp150	3.10128e-05	0.0862089	0.36	0.298	0.244939
hep	3.1126e-05	0.0549652	0.183	0.134	0.245833
tsr	3.11973e-05	-0.128502	0.522	0.565	0.246396
p120ctn	3.22127e-05	0.0731907	0.283	0.226	0.254416
Dbp80	3.24107e-05	0.0735743	0.192	0.144	0.25598
Tsf2	3.24757e-05	0.0703033	0.206	0.156	0.256493
sog	3.3621e-05	0.0924559	0.216	0.164	0.265539
RpLP0	3.38959e-05	-0.100848	0.711	0.757	0.267709
Fkbp12	3.46356e-05	-0.0943168	0.498	0.562	0.273552
RpL23	3.51907e-05	-0.0814739	0.94	0.956	0.277936
Nrx-IV	3.58254e-05	0.0721144	0.182	0.135	0.282949
lost	3.63842e-05	-0.0880251	0.243	0.301	0.287363
kis	3.74906e-05	0.079142	0.502	0.429	0.2961
hppy	3.92702e-05	0.050888	0.114	0.077	0.310156
Zdhhc8	3.97205e-05	0.0774584	0.244	0.191	0.313712
sqd	3.99789e-05	-0.0998006	0.669	0.72	0.315753
RpL5	4.07919e-05	-0.0950339	0.636	0.684	0.322174
Adk2	4.40584e-05	-0.0719807	0.139	0.189	0.347973
RpS24	4.67e-05	-0.0852004	0.796	0.846	0.368837
RpL32	5.1807e-05	-0.0979584	0.925	0.945	0.409172
Ocho	5.44973e-05	-0.000590545	0.496	0.422	0.43042
CadN	5.49073e-05	-0.113105	0.075	0.113	0.433658
Tom	5.87402e-05	0.0113001	0.704	0.641	0.46393
Mef2	5.92488e-05	-0.0810564	0.063	0.1	0.467947
Gug	6.11768e-05	0.0846315	0.447	0.381	0.483175
COX7A	6.60625e-05	-0.0761003	0.252	0.313	0.521762
Nipped-A	6.74075e-05	0.0865817	0.288	0.235	0.532384
Scr	6.77866e-05	0.131204	0.18	0.138	0.535378
Sec61beta	6.82117e-05	-0.120615	0.513	0.562	0.538736
ImpL2	7.08259e-05	-0.0706619	0.147	0.197	0.559383
Psc	7.2572e-05	0.0634555	0.398	0.334	0.573173
Ama	7.60199e-05	0.147554	0.414	0.359	0.600405
alt	7.90459e-05	0.0648021	0.41	0.343	0.624304
Tre1	8.77163e-05	-0.0555287	0.077	0.117	0.692784
Lac	8.9134e-05	0.0690956	0.296	0.241	0.70398
RpLP2	9.48817e-05	-0.0857357	0.968	0.972	0.749376
Not1	9.58172e-05	0.0778279	0.405	0.346	0.756764
lqf	9.91627e-05	0.0673097	0.296	0.241	0.783187
Dmtn	9.94216e-05	0.0551697	0.15	0.109	0.785232
Inx3	0.000100268	0.097997	0.545	0.488	0.791913
Hsp83	0.000103251	-0.105713	0.242	0.293	0.815479
Nop56	0.000105717	-0.110518	0.363	0.414	0.834956
Lk6	0.000106518	0.0846371	0.449	0.391	0.841281
Moe	0.000106857	0.0537523	0.16	0.118	0.843953
Alh	0.000121576	0.0713205	0.278	0.224	0.960207
shv	0.000124562	-0.0589511	0.091	0.132	0.983789
scf	0.000125484	-0.131999	0.131	0.174	0.991074
prtp	0.000126739	-0.0665229	0.13	0.177	1
Cip4	0.000129715	0.0588688	0.209	0.161	1
udt	0.000136715	0.068299	0.208	0.162	1
ttv	0.000138096	0.0593467	0.16	0.119	1
RpS8	0.00014019	-0.0850947	0.941	0.952	1
Esp	0.00014533	0.0445701	0.114	0.08	1
jvl	0.000145399	0.0829361	0.178	0.136	1
Yeti	0.000145675	0.104142	0.489	0.439	1
dome	0.000152728	0.0557765	0.149	0.11	1
Alg11	0.000156338	-0.054905	0.076	0.113	1
upSET	0.00016902	0.0533879	0.278	0.224	1
CG15743	0.000171402	-0.0812091	0.095	0.134	1
RpL12	0.000186076	-0.0843846	0.905	0.923	1
MESK2	0.000186621	0.0555128	0.156	0.116	1
sca	0.000192638	0.054879	0.112	0.079	1
Ncoa6	0.000204169	0.0727878	0.315	0.262	1
RpL34b	0.000208861	-0.0879208	0.839	0.861	1
RpL8	0.000225366	-0.0972562	0.817	0.847	1
dap	0.000226732	0.0416053	0.384	0.322	1
pio	0.000239093	-0.156572	0.177	0.22	1
wts	0.000242206	0.0477654	0.155	0.115	1
CG17715	0.000245003	0.0480229	0.141	0.104	1
Drak	0.000262383	0.053421	0.197	0.152	1
RpL27	0.00026767	-0.0856993	0.881	0.903	1
CG42268	0.000270041	-0.0660739	0.077	0.112	1
kra	0.000292797	-0.0879245	0.416	0.465	1
eIF4H1	0.000294174	-0.0836419	0.283	0.335	1
SmD3	0.000295507	-0.0555528	0.105	0.146	1
CG32850	0.000298052	0.0461102	0.115	0.082	1
Socs36E	0.000299942	0.0802181	0.257	0.21	1
hoip	0.00030964	-0.0801056	0.286	0.34	1
ATP6AP2	0.000335619	-0.078548	0.146	0.189	1
GILT1	0.000349762	0.116311	0.257	0.213	1
drk	0.000363496	-0.0550891	0.136	0.18	1
epsilonCOP	0.000363793	-0.0648858	0.138	0.181	1
eRF3	0.000369169	-0.0501804	0.081	0.117	1
eIF3h	0.000376498	-0.0571424	0.123	0.165	1
mbl	0.00038491	-0.168368	0.409	0.325	1
RpS5a	0.000389225	-0.0862038	0.643	0.687	1
RpL3	0.000390339	-0.0752323	0.828	0.854	1
btsz	0.000393589	0.0427413	0.12	0.087	1
Fer1HCH	0.000394665	0.0621278	0.205	0.163	1
PlexB	0.000409526	0.0638629	0.276	0.228	1
Sar1	0.000413741	-0.0886294	0.37	0.422	1
Pdi	0.00041835	0.0666036	0.557	0.494	1
TM9SF2	0.000425684	-0.0843313	0.167	0.209	1
RpL24	0.000426841	-0.080226	0.859	0.884	1
wnd	0.000426991	0.0404298	0.151	0.113	1
ATPsynB	0.000443002	-0.067542	0.194	0.241	1
Pdp1	0.000451856	-0.213646	0.095	0.129	1
PAN3	0.000462054	0.0662024	0.269	0.221	1
RpS21	0.000464624	-0.0840924	0.86	0.892	1
MCTS1	0.000468001	-0.0566889	0.108	0.147	1
pasi1	0.000493244	0.0677235	0.23	0.186	1
Snx3	0.000504888	-0.0590281	0.112	0.151	1
Hel25E	0.000507224	-0.0733949	0.199	0.245	1
Nacalpha	0.000553795	-0.0857202	0.483	0.54	1
RpS3	0.000569656	-0.0827661	0.828	0.874	1
Atg17	0.000589986	0.0637115	0.177	0.138	1
CG6966	0.000592522	-0.0534852	0.068	0.1	1
lwr	0.000616294	-0.0712307	0.183	0.226	1
CG5021	0.000620653	-0.055994	0.091	0.126	1
Ptpmeg2	0.000628736	0.041853	0.114	0.082	1
pck	0.000645076	0.0575523	0.288	0.239	1
CG13887	0.000653966	-0.06619	0.167	0.21	1
HDAC1	0.000696671	-0.0596623	0.142	0.184	1
Spase22-23	0.000701112	-0.0857851	0.283	0.329	1
Hrb27C	0.000712866	-0.0781087	0.68	0.741	1
Act42A	0.000715	-0.0984605	0.44	0.481	1
bab2	0.000718097	0.064486	0.285	0.237	1
Sin3A	0.000719337	0.0666482	0.307	0.257	1
Dg	0.000732779	0.0490779	0.183	0.142	1
bsk	0.000736322	-0.0538775	0.092	0.127	1
fax	0.000736988	-0.131126	0.763	0.782	1
RpL36A	0.00075071	-0.0708567	0.902	0.918	1
RasGAP1	0.000756862	0.0493609	0.144	0.109	1
eca	0.000760139	-0.0874411	0.233	0.278	1
CG2310	0.000772636	0.0647911	0.2	0.161	1
prod	0.000772818	-0.0454346	0.077	0.111	1
RpS19a	0.00077389	-0.0819777	0.788	0.821	1
Set	0.000790681	-0.0848598	0.226	0.27	1
mub	0.000809273	0.0488368	0.128	0.095	1
sina	0.000832276	0.0534176	0.244	0.199	1
Ttd14	0.000853433	-0.0616672	0.137	0.177	1
par-1	0.000860446	-0.146953	0.278	0.313	1
mei-P26	0.000875776	0.0575827	0.224	0.181	1
ZAP3	0.000882128	0.040968	0.135	0.101	1
Arf79F	0.000912745	-0.0906755	0.443	0.485	1
Srp54k	0.000925809	-0.0551674	0.117	0.154	1
CG32276	0.000943921	-0.105475	0.477	0.516	1
RpS27	0.000957576	-0.0586681	0.915	0.942	1
Mad	0.000963318	0.0428399	0.114	0.084	1
Csk	0.000982282	0.0457684	0.192	0.152	1
CG10082	0.00103435	0.0468028	0.176	0.138	1
Hers	0.0010799	0.0498128	0.115	0.085	1
NHP2	0.00108334	-0.0816774	0.32	0.365	1
Ntf-2	0.00117985	-0.0604576	0.149	0.189	1
CG33129	0.00118312	-0.0655388	0.312	0.363	1
Slip1	0.00122225	0.0505558	0.135	0.103	1
Eph	0.00122599	0.05721	0.223	0.182	1
CrebA	0.00123659	-0.510183	0.545	0.528	1
CTPsyn	0.00124034	-0.0425628	0.074	0.105	1
CG8306	0.00130385	0.0750624	0.262	0.22	1
bai	0.0013294	-0.0873711	0.39	0.435	1
GCS2alpha	0.00137418	-0.0449459	0.071	0.101	1
hrm	0.00139592	0.0513764	0.192	0.153	1
SNRPG	0.00144966	-0.0602589	0.163	0.203	1
Sema1b	0.00154233	0.0601049	0.185	0.149	1
CG1677	0.0015587	0.0562003	0.248	0.205	1
PlexA	0.00156502	0.0594455	0.249	0.207	1
CG12581	0.00157551	0.0432683	0.118	0.088	1
Lar	0.00157971	0.0467762	0.156	0.122	1
Rab7	0.0015873	-0.0392042	0.087	0.12	1
simj	0.00166472	0.0483336	0.126	0.096	1
E2f1	0.00166971	0.0589016	0.387	0.338	1
aph-1	0.00167891	-0.04214	0.071	0.1	1
NUCB1	0.00171326	-0.0995976	0.253	0.293	1
x16	0.00185396	-0.0498929	0.131	0.168	1
CG11122	0.0018995	0.0436063	0.197	0.158	1
LanA	0.00190008	0.0408686	0.267	0.222	1
Rcc1	0.0019799	-0.0672456	0.126	0.161	1
slv	0.00198465	-0.0460898	0.075	0.104	1
ck	0.00199957	0.0395227	0.114	0.085	1
CaMKII	0.0020543	0.049016	0.215	0.176	1
Diap1	0.00214327	0.0651389	0.398	0.35	1
CSN8	0.00224213	-0.0487055	0.087	0.118	1
CG5059	0.00226284	-0.0543511	0.152	0.19	1
CG14756	0.00226928	-0.234836	0.124	0.156	1
AP-1gamma	0.00227374	0.0441385	0.166	0.131	1
aqz	0.00227419	0.108047	0.777	0.761	1
Eip63E	0.00232444	0.0278491	0.341	0.286	1
aurB	0.00235616	-0.053969	0.131	0.167	1
nocte	0.0024185	0.0436961	0.214	0.175	1
CG10543	0.0024956	0.0644441	0.349	0.306	1
Tom7	0.00254625	-0.0538082	0.154	0.191	1
Crtc	0.00255388	0.0556733	0.205	0.169	1
Ank	0.00257484	0.0426563	0.137	0.106	1
fok	0.00260022	-0.0540707	0.088	0.118	1
CG2918	0.00263717	-0.078871	0.232	0.271	1
eEF1delta	0.00267304	-0.0611269	0.267	0.31	1
CG3652	0.00269845	-0.0633874	0.121	0.154	1
E(spl)m2-BFM	0.00273529	-0.102074	0.095	0.125	1
Incenp	0.00274631	-0.0422106	0.075	0.104	1
B52	0.00275302	-0.0582256	0.332	0.378	1
Stt3B	0.0027962	-0.0636606	0.18	0.219	1
mfas	0.00289901	0.0556199	0.149	0.117	1
Non2	0.00297248	-0.0611077	0.236	0.277	1
Neb-cGP	0.00301642	-0.0597455	0.225	0.266	1
ncm	0.00301807	-0.0623695	0.16	0.196	1
La	0.00305232	-0.0523966	0.131	0.166	1
scrib	0.00305812	0.0491054	0.183	0.148	1
Srp9	0.00309174	-0.0509499	0.146	0.182	1
Idgf6	0.0032792	-0.0459852	0.086	0.115	1
cg	0.00331179	0.0618148	0.362	0.318	1
Trp1	0.00337437	-0.0817007	0.284	0.325	1
14-3-3epsilon	0.00338663	-0.0982387	0.601	0.632	1
Pcf11	0.00341478	0.0458888	0.234	0.196	1
CG31998	0.00342922	0.0559272	0.235	0.198	1
rump	0.00344376	-0.0580078	0.146	0.181	1
Hsc70-3	0.00351361	-0.250485	0.614	0.606	1
Fili	0.00365042	-0.14107	0.161	0.194	1
mod	0.00367771	-0.0850698	0.411	0.443	1
Vha16-1	0.00371528	-0.0945833	0.401	0.439	1
CHOp24	0.00379283	-0.083861	0.335	0.374	1
Pabp2	0.00387359	-0.0743984	0.354	0.395	1
fzy	0.0038853	-0.0395758	0.079	0.107	1
RpL28	0.00395373	-0.0653725	0.949	0.96	1
unk	0.00397874	0.0438109	0.136	0.107	1
CG17233	0.00398406	0.0353111	0.121	0.093	1
yrt	0.00398503	0.0551414	0.221	0.185	1
emb	0.00400394	-0.0502354	0.131	0.165	1
Mlf	0.00417005	-0.0443574	0.084	0.112	1
CG33303	0.0042252	-0.0569841	0.196	0.234	1
gish	0.00436869	0.0502384	0.496	0.44	1
p23	0.00440694	-0.0655488	0.347	0.39	1
PCNA	0.00452075	-0.0582241	0.124	0.155	1
olf186-F	0.00454534	0.0403256	0.103	0.078	1
Ephrin	0.00456093	0.0384385	0.125	0.097	1
trx	0.00457298	0.0511382	0.341	0.295	1
tsu	0.00474053	-0.0498546	0.161	0.196	1
PMCA	0.00476411	0.04685	0.279	0.239	1
deltaCOP	0.00490513	-0.0461055	0.146	0.18	1
Ubi-p5E	0.00496455	-0.0453909	0.147	0.182	1
lilli	0.00500413	0.0409326	0.172	0.139	1
eEF1gamma	0.00504843	-0.069824	0.425	0.465	1
CG31635	0.00513963	0.0441385	0.16	0.129	1
ATPsynD	0.00513968	-0.0433081	0.15	0.185	1
E(spl)m8-HLH	0.00519262	-0.110905	0.153	0.185	1
spt4	0.00525424	-0.0469979	0.078	0.105	1
Sema5c	0.00550669	-0.0716092	0.131	0.162	1
eIF4G2	0.00556327	0.0338652	0.143	0.113	1
CG12004	0.00574997	0.0328089	0.119	0.092	1
CG30015	0.00579528	0.0354338	0.123	0.096	1
Hrb98DE	0.00583317	-0.0723431	0.334	0.369	1
kdn	0.00594653	-0.0485746	0.144	0.177	1
CG43736	0.00595727	0.0310548	0.297	0.255	1
CG5885	0.00616059	-0.0957166	0.496	0.529	1
CG1273	0.00617684	-0.0491752	0.107	0.137	1
eEF2	0.00623515	-0.0495735	0.574	0.613	1
kuk	0.00637082	-0.0675677	0.198	0.232	1
sau	0.00639715	-0.0397732	0.085	0.112	1
crim	0.00643563	0.057032	0.163	0.133	1
Rs1	0.00644533	-0.0386785	0.094	0.123	1
CG2852	0.00648995	0.0773233	0.743	0.713	1
sli	0.00659781	0.0268215	0.216	0.18	1
JIL-1	0.00661395	0.0471309	0.397	0.351	1
DCP2	0.00677666	0.0602402	0.244	0.21	1
S6k	0.00697482	-0.0443075	0.136	0.168	1
RpS25	0.00721108	-0.0476548	0.918	0.928	1
Syx1A	0.007364	0.0353896	0.346	0.299	1
RpL36	0.00738193	-0.0544338	0.919	0.933	1
RpII18	0.00744293	-0.0560207	0.192	0.227	1
borr	0.00750104	-0.037767	0.08	0.106	1
CG32486	0.00764575	0.0543558	0.246	0.211	1
Rok	0.00772756	0.0394337	0.172	0.141	1
miple2	0.00783513	0.0610447	0.363	0.324	1
Calr	0.00783738	-0.141296	0.868	0.862	1
TM9SF3	0.00784511	-0.043508	0.085	0.111	1
Jafrac2	0.00784781	-0.0345232	0.079	0.105	1
bou	0.00786635	0.0608385	0.28	0.245	1
Ggamma1	0.00790155	-0.060539	0.295	0.333	1
l(1)10Bb	0.00807888	-0.039419	0.078	0.104	1
14-3-3zeta	0.00832549	-0.067221	0.602	0.632	1
Hrb87F	0.00834861	-0.0445184	0.246	0.286	1
Chrac-16	0.00839092	-0.0700135	0.257	0.291	1
ct	0.00852689	0.00702439	0.208	0.175	1
mago	0.00855071	-0.0520222	0.146	0.177	1
ATPsyndelta	0.00867831	-0.0424205	0.118	0.147	1
eIF2alpha	0.00874018	-0.048181	0.203	0.238	1
d	0.00878658	0.0468543	0.182	0.151	1
wol	0.00883298	-0.0446818	0.097	0.124	1
edl	0.00891672	-0.0479552	0.145	0.177	1
Pp2C1	0.0089952	0.0481054	0.193	0.163	1
cold	0.00904429	0.0381698	0.162	0.133	1
Surf4	0.00908536	-0.0687449	0.2	0.232	1
CG34401	0.00921825	0.0501972	0.352	0.31	1
msn	0.00952897	0.0393625	0.199	0.167	1
glo	0.0095757	-0.0519652	0.197	0.23	1
RpL11	0.00961602	-0.0692759	0.745	0.777	1
CG10576	0.00963576	-0.0397276	0.134	0.165	1
CG9005	0.00965869	-0.108158	0.241	0.271	1
CG17271	0.00965892	-0.0709239	0.225	0.258	1
CG4080	0.00968282	0.0350271	0.164	0.135	1
CG7668	0.0096939	0.0361749	0.126	0.1	1
SPoCk	0.00978804	-0.040388	0.076	0.1	1
TER94	0.00986581	-0.0392456	0.129	0.159	1
CG13784	0.00997424	0.031412	0.189	0.157	1
gus	0.0101115	0.054708	0.246	0.213	1
eIF4B	0.01012	-0.0467395	0.252	0.29	1
insb	0.0107196	-0.0536376	0.088	0.113	1
CG32767	0.0110617	0.0318965	0.315	0.274	1
CG10395	0.0111183	0.03963	0.12	0.096	1
pho	0.0113498	0.0375709	0.146	0.119	1
CG12384	0.0113505	-0.0641101	0.219	0.251	1
RpL30	0.0113599	-0.06274	0.82	0.837	1
yps	0.0114231	-0.0544031	0.224	0.257	1
eIF3l	0.0114314	-0.0388499	0.11	0.138	1
CG8671	0.0115351	0.0371303	0.194	0.163	1
EcR	0.0115826	0.0343626	0.23	0.195	1
wcy	0.0116366	0.0453857	0.183	0.153	1
Rip11	0.0116809	0.032997	0.11	0.087	1
dlg1	0.0117021	0.0431083	0.232	0.199	1
Tm1	0.012118	0.0369072	0.447	0.399	1
CG16791	0.0121786	0.0343593	0.208	0.176	1
CG45050	0.012509	0.0288761	0.565	0.514	1
RpS6	0.0126704	-0.0633996	0.78	0.804	1
vig2	0.0126916	-0.0456416	0.16	0.191	1
mod(mdg4)	0.0127131	0.0326118	0.143	0.116	1
ogre	0.0130903	0.0812101	0.673	0.631	1
Alg1	0.0131587	-0.034798	0.078	0.102	1
snf	0.0133496	-0.0374198	0.092	0.117	1
Fib	0.0135755	-0.0536211	0.231	0.263	1
CG11857	0.0137215	-0.0538534	0.177	0.206	1
Srp14	0.0141071	-0.0355349	0.146	0.176	1
Hmt4-20	0.0141464	0.0384755	0.146	0.12	1
Manf	0.0145143	-0.0863955	0.416	0.446	1
Dyrk3	0.0148639	0.0440563	0.245	0.211	1
Fkbp39	0.0151755	-0.0623531	0.338	0.37	1
REG	0.0153066	-0.0386851	0.146	0.176	1
bun	0.0153513	-0.0127208	0.405	0.352	1
eyg	0.015651	-0.11289	0.151	0.178	1
bic	0.0159084	-0.0520866	0.409	0.442	1
Ost48	0.0160947	-0.0590193	0.239	0.27	1
cact	0.0161683	-0.0360863	0.096	0.121	1
CG1418	0.016368	-0.0497495	0.111	0.136	1
CG2201	0.0164306	0.0325297	0.145	0.119	1
Nxt1	0.0168884	-0.0423968	0.097	0.121	1
cib	0.0172156	-0.0535522	0.133	0.159	1
mura	0.0173994	0.0378707	0.171	0.143	1
Syb	0.0176068	-0.0569047	0.208	0.237	1
Dek	0.0177349	-0.0418833	0.177	0.208	1
eIF3b	0.0177415	-0.0393392	0.186	0.217	1
Tapdelta	0.0178562	-0.10338	0.605	0.621	1
ND-PDSW	0.0180854	-0.0345063	0.12	0.147	1
lola	0.0181961	-0.176028	0.601	0.604	1
ATPsynC	0.018424	-0.0732768	0.495	0.522	1
SmD2	0.0186553	-0.0467382	0.173	0.203	1
Lam	0.0186692	-0.0784667	0.374	0.399	1
sgg	0.018776	0.0425341	0.337	0.3	1
Dlic	0.0189242	0.0343067	0.122	0.099	1
ND-B17	0.0189372	-0.0320855	0.082	0.104	1
LanB1	0.0190381	0.0285263	0.391	0.35	1
Sf3b6	0.0191931	-0.0475807	0.161	0.19	1
cta	0.0198082	0.034102	0.157	0.131	1
CG6891	0.0199053	-0.0438032	0.15	0.177	1
Atf6	0.0199223	0.0265176	0.166	0.138	1
cnn	0.0199381	-0.0370106	0.078	0.1	1
CG12288	0.0199961	-0.036629	0.111	0.136	1
CG8677	0.0200618	0.0378482	0.249	0.217	1
loj	0.0203137	0.0377137	0.176	0.149	1
nej	0.0203372	0.0369858	0.283	0.249	1
mira	0.0207917	-0.0559443	0.092	0.114	1
Ssb-c31a	0.0212564	-0.0313211	0.083	0.106	1
su(Hw)	0.0218388	-0.0394357	0.135	0.162	1
sxc	0.021977	0.0366524	0.151	0.126	1
dUTPase	0.0224856	-0.0447244	0.125	0.151	1
Roc1a	0.0224983	-0.0596072	0.32	0.349	1
CLIP-190	0.0225183	0.0382913	0.163	0.138	1
Phs	0.0226757	-0.0334486	0.094	0.118	1
Mpcp2	0.0239922	-0.037261	0.167	0.195	1
be	0.0243832	0.0382287	0.124	0.102	1
shrb	0.0244657	-0.0395266	0.112	0.136	1
ATPsynO	0.0247119	-0.0236704	0.156	0.185	1
fs(1)h	0.0247151	0.0340275	0.569	0.522	1
CtBP	0.0250167	0.0493307	0.543	0.509	1
bol	0.02508	-0.0446447	0.128	0.153	1
Gp93	0.0251174	-0.0798903	0.389	0.415	1
nop5	0.0252499	-0.0449702	0.253	0.285	1
CG14464	0.0259156	0.0413301	0.222	0.194	1
Pfdn5	0.0262725	-0.0380153	0.115	0.14	1
RpL34a	0.0263114	-0.0473658	0.414	0.447	1
CG8860	0.0263276	-0.0510241	0.466	0.502	1
Ufm1	0.0265425	-0.0291644	0.111	0.136	1
UQCR-14	0.0271468	-0.0388843	0.235	0.266	1
rhea	0.0273776	-0.0454367	0.093	0.115	1
ATPsyngamma	0.0274598	-0.0278023	0.119	0.145	1
wge	0.0277412	0.0331169	0.114	0.093	1
SmE	0.0279499	-0.0488602	0.169	0.196	1
CG9135	0.0282307	-0.0321226	0.098	0.121	1
Inx2	0.0283309	0.0338046	0.621	0.587	1
Fkbp14	0.0287774	-0.0799692	0.282	0.305	1
AdSS	0.0287808	-0.0468745	0.163	0.189	1
RpL24-like	0.0295649	-0.0468732	0.352	0.385	1
GCS2beta	0.0295852	-0.0299475	0.119	0.143	1
CG5861	0.0299694	-0.0473779	0.166	0.191	1
otk	0.0302151	-0.0375848	0.086	0.107	1
beta'COP	0.0302537	-0.0319461	0.114	0.137	1
EloC	0.0312069	-0.0326603	0.084	0.105	1
CG15715	0.0312598	-0.041879	0.135	0.16	1
CG7006	0.0319508	-0.0360394	0.12	0.144	1
E(spl)mgamma-HLH	0.0323596	-0.175759	0.304	0.325	1
Cys	0.0326729	0.0501204	0.648	0.626	1
AnxB11	0.0328562	-0.0374711	0.101	0.123	1
Sps1	0.0328627	-0.0345639	0.14	0.166	1
CG30122	0.0331733	-0.0384986	0.126	0.15	1
Top1	0.0333726	0.0371112	0.411	0.374	1
eIF3j	0.033658	-0.0464871	0.156	0.18	1
ATPsynbeta	0.0336868	-0.0529228	0.389	0.418	1
wmd	0.0339362	-0.0325718	0.092	0.113	1
exd	0.0355175	0.0435133	0.196	0.171	1
ctrip	0.0359471	-0.0589528	0.269	0.295	1
w	0.0360545	-0.039149	0.11	0.132	1
Dak1	0.0372318	-0.0400547	0.127	0.15	1
SsRbeta	0.0374786	-0.0925545	0.416	0.437	1
Nap1	0.0375487	-0.0362938	0.18	0.207	1
Spase25	0.0378343	-0.0614207	0.36	0.387	1
AP-2sigma	0.03846	-0.0353543	0.095	0.116	1
bin3	0.0385842	0.0354986	0.124	0.104	1
elav	0.0386431	-0.160308	0.339	0.351	1
Phf5a	0.0389516	-0.0391149	0.14	0.163	1
HDAC4	0.0392336	0.0132649	0.198	0.17	1
tai	0.0397812	0.033993	0.209	0.183	1
Nph	0.0399393	-0.0650112	0.362	0.388	1
CG8668	0.0406722	0.0206896	0.108	0.088	1
CG8939	0.0411934	-0.0230101	0.082	0.103	1
Non3	0.041617	-0.0284997	0.123	0.146	1
lgs	0.0419083	0.0254593	0.172	0.147	1
SmB	0.0419768	-0.0402846	0.255	0.284	1
Rab1	0.0423989	-0.0415515	0.298	0.325	1
Sec24CD	0.0424072	-0.0309574	0.093	0.113	1
gw	0.0429692	0.0357095	0.193	0.169	1
Max	0.0429829	-0.039811	0.152	0.176	1
Tet	0.0432663	-0.199223	0.534	0.535	1
nuf	0.0432774	-0.0778629	0.215	0.238	1
alphaTub84D	0.0433273	-0.036124	0.176	0.201	1
fend	0.0435902	0.0342443	0.145	0.123	1
slp1	0.0442243	0.0361779	0.14	0.119	1
EMC3	0.044649	-0.0315743	0.102	0.123	1
CG9253	0.044965	-0.0270191	0.121	0.144	1
mts	0.0459611	-0.0557867	0.341	0.367	1
E(spl)mbeta-HLH	0.0461501	0.0137349	0.198	0.172	1
E(spl)malpha-BFM	0.0461931	-0.137979	0.222	0.244	1
Dad1	0.0463863	-0.0520987	0.252	0.279	1
CG12025	0.046622	-0.0315274	0.091	0.11	1
CG9911	0.0466577	-0.0264572	0.087	0.107	1
RpS15Ab	0.0470089	-0.0374079	0.205	0.232	1
Spp	0.047284	-0.065887	0.285	0.31	1
mt:ND6	0.0481207	0.0202112	0.446	0.405	1
eIF3d1	0.0488349	-0.0338347	0.161	0.186	1
2002-09-01	0.0489728	-0.0289703	0.147	0.172	1
Ip259	0.0495643	-0.0501512	0.459	0.486	1
Dp	0.049584	-0.0345537	0.167	0.191	1
spi	0.050127	0.029095	0.156	0.134	1
ox	0.0502088	-0.0338263	0.129	0.151	1
CG31712	0.0523794	0.0251238	0.122	0.102	1
P58IPK	0.0526907	-0.0291607	0.083	0.102	1
CG1910	0.0527294	-0.0667744	0.352	0.371	1
Ras85D	0.0531036	-0.0338615	0.141	0.164	1
Cam	0.0533301	-0.0353126	0.09	0.109	1
CG32066	0.0537206	-0.029776	0.156	0.18	1
MED26	0.0538446	0.0259959	0.32	0.288	1
Caper	0.0539938	0.0387939	0.244	0.219	1
siz	0.0546328	-0.0297855	0.099	0.119	1
ND-ACP	0.0549387	-0.0315587	0.109	0.13	1
CG17528	0.0555792	0.0229588	0.101	0.083	1
Rsf1	0.055763	-0.0501438	0.213	0.236	1
sov	0.0557679	0.025938	0.12	0.101	1
porin	0.0562083	-0.0346927	0.285	0.315	1
Src42A	0.0572759	0.0263966	0.13	0.11	1
CG14442	0.0574863	0.0236771	0.108	0.09	1
fwe	0.0589372	-0.0363158	0.142	0.164	1
Rab11	0.0589942	-0.0365336	0.171	0.194	1
Sec13	0.059092	-0.0459746	0.184	0.206	1
CG7945	0.0596122	-0.0230555	0.111	0.132	1
CG11873	0.059646	0.0217506	0.287	0.256	1
CG13096	0.060283	-0.0310405	0.152	0.175	1
ND-MWFE	0.0605032	0.0263726	0.126	0.107	1
cathD	0.0619404	-0.0309034	0.105	0.125	1
SmF	0.0625167	-0.0224362	0.098	0.117	1
Clc	0.0633767	-0.0391917	0.175	0.197	1
HP4	0.0635012	-0.0344594	0.159	0.182	1
CG11699	0.0645918	-0.0229707	0.098	0.118	1
zetaCOP	0.0650718	-0.051447	0.22	0.242	1
CG31650	0.0650813	0.0185953	0.125	0.106	1
Caf1-180	0.0650989	-0.0320466	0.094	0.112	1
janA	0.0651541	-0.0329317	0.141	0.163	1
mRpL12	0.0651853	-0.0233333	0.082	0.1	1
Nurf-38	0.0657268	-0.0229847	0.086	0.104	1
Taf10b	0.0657334	-0.0314326	0.091	0.109	1
Su(var)205	0.0666864	-0.0583939	0.296	0.319	1
RhoGEF2	0.0668889	0.0291048	0.141	0.122	1
cni	0.0674826	-0.0279063	0.092	0.11	1
Gdi	0.0675583	-0.0317399	0.135	0.155	1
Sec22	0.0676754	-0.0281539	0.098	0.117	1
RpL41	0.0677228	-0.0407369	0.997	0.999	1
blw	0.0680137	-0.0321173	0.166	0.189	1
U2af50	0.0681988	-0.0307204	0.132	0.153	1
roq	0.06838	-0.0262627	0.093	0.111	1
ATPsynE	0.0687581	-0.0379798	0.224	0.248	1
Ndf	0.0692611	-0.0495945	0.363	0.386	1
klar	0.069813	-0.0939341	0.463	0.399	1
Rab2	0.0703799	-0.0361059	0.139	0.159	1
VhaAC45	0.0705736	-0.0257787	0.093	0.111	1
RpL38	0.0708071	-0.0341172	0.876	0.894	1
vtd	0.071062	0.0211817	0.112	0.094	1
pasi2	0.0716503	0.030581	0.198	0.175	1
CG14641	0.0716786	-0.0236704	0.09	0.108	1
Sec61alpha	0.0721122	-0.100337	0.483	0.499	1
Srp19	0.0729614	-0.0259984	0.084	0.101	1
CG8149	0.073002	-0.0260595	0.111	0.13	1
D	0.0732018	0.0181793	0.141	0.122	1
CG5554	0.0746319	-0.0391539	0.229	0.252	1
RhoGAPp190	0.0747184	0.0226284	0.128	0.109	1
Chro	0.0749231	-0.0310343	0.147	0.168	1
LRP1	0.0753133	0.0166906	0.169	0.147	1
Amun	0.0753308	-0.0330803	0.188	0.21	1
Tim23	0.0755384	-0.0251104	0.116	0.136	1
Ufc1	0.0755758	-0.0305131	0.171	0.194	1
Spase12	0.0760487	-0.0553563	0.278	0.302	1
dtn	0.0767857	0.0254844	0.131	0.113	1
CG11444	0.0782866	-0.0298234	0.087	0.103	1
Ran	0.0783561	-0.0494234	0.316	0.338	1
E(Pc)	0.0786925	0.0313826	0.193	0.172	1
Thor	0.078915	-0.0433535	0.159	0.179	1
Tom20	0.0790929	-0.0404176	0.201	0.224	1
eIF3c	0.0795382	-0.0334817	0.197	0.22	1
CG5902	0.0799294	-0.0256969	0.097	0.114	1
mbc	0.0801894	0.031556	0.132	0.114	1
Prosbeta5	0.0807498	-0.0238891	0.09	0.107	1
CtsB1	0.0810538	-0.0450408	0.254	0.278	1
D1	0.0811392	-0.0460593	0.354	0.375	1
Rpt1	0.0816633	-0.0279816	0.108	0.127	1
CG13364	0.082884	-0.04388	0.272	0.294	1
PH4alphaEFB	0.0831944	-0.0305645	0.094	0.111	1
VhaM9.7-b	0.0833467	0.0227863	0.133	0.115	1
GMF	0.0839303	-0.0215815	0.095	0.113	1
eIF3e	0.0839347	-0.031386	0.196	0.218	1
EMC1	0.085319	-0.0252925	0.083	0.1	1
sesB	0.0857124	-0.0394794	0.427	0.448	1
CG9344	0.0878553	-0.0180803	0.107	0.125	1
CG6583	0.0879196	0.0241113	0.114	0.098	1
maf-S	0.0879705	-0.0324804	0.131	0.151	1
bip2	0.0883115	0.0262705	0.262	0.237	1
Hipk	0.0885612	0.0284368	0.202	0.181	1
Rtnl1	0.0887932	0.0432903	0.472	0.444	1
l(1)G0320	0.0901375	-0.0727857	0.4	0.42	1
CG32409	0.0902139	-0.0255277	0.135	0.155	1
CG33774	0.090395	-0.0230407	0.128	0.147	1
Ns1	0.0906473	-0.0236189	0.093	0.109	1
SppL	0.0907296	0.0179772	0.103	0.087	1
mt:ATPase6	0.0912018	0.0303612	0.79	0.765	1
CG5862	0.0919439	-0.0241331	0.093	0.109	1
TfIIFalpha	0.09209	-0.0340534	0.136	0.155	1
Bap60	0.0927544	-0.025876	0.112	0.13	1
Sec16	0.0931528	-0.0236056	0.085	0.101	1
CG42724	0.0939772	0.0241235	0.135	0.117	1
kug	0.0943695	0.0213523	0.146	0.128	1
Lis-1	0.0952436	0.0251065	0.142	0.124	1
CG7630	0.0955792	-0.0364051	0.306	0.33	1
Kap-alpha3	0.0963336	-0.0254797	0.109	0.127	1
rin	0.0966958	-0.0555424	0.286	0.304	1
SrpRalpha	0.097227	-0.0275007	0.161	0.182	1
CG4768	0.097374	0.0169419	0.133	0.115	1
Sec63	0.0975462	-0.0447437	0.225	0.244	1
mt:ND1	0.0978413	0.0256981	0.369	0.342	1
Sem1	0.0978453	-0.0251889	0.113	0.13	1
CG4364	0.0986529	-0.0279305	0.156	0.175	1
Ent2	0.099268	-0.0341172	0.137	0.156	1
CG4038	0.102256	-0.0476015	0.325	0.346	1
CCT3	0.103187	-0.0260921	0.108	0.125	1
CG2199	0.103242	-0.0277911	0.093	0.109	1
east	0.1039	-0.0327001	0.156	0.175	1
RhoGDI	0.104082	-0.0226878	0.086	0.101	1
slpr	0.104538	0.0295932	0.152	0.135	1
ago	0.104563	0.0227024	0.12	0.104	1
SdhC	0.105643	-0.0265042	0.096	0.112	1
Act57B	0.106353	-0.0607425	0.093	0.108	1
Rab35	0.108669	0.0232257	0.119	0.103	1
Arl1	0.111087	-0.0301492	0.124	0.141	1
Rpt3	0.112589	-0.0225426	0.136	0.155	1
Rox8	0.113054	-0.0357941	0.186	0.205	1
raptor	0.113845	-0.0237344	0.098	0.114	1
pit	0.116425	-0.0244101	0.1	0.116	1
dod	0.116697	-0.016403	0.103	0.119	1
Cals	0.11778	0.0251661	0.254	0.233	1
CG8545	0.118379	-0.0179755	0.115	0.133	1
trh	0.118381	-0.000619398	0.102	0.12	1
ArfGAP3	0.118383	-0.0211292	0.087	0.102	1
OstDelta	0.118397	-0.030365	0.187	0.206	1
levy	0.119533	0.0300772	0.308	0.286	1
Ten-m	0.11988	0.0155907	0.27	0.246	1
Atg8a	0.1207	-0.0359047	0.226	0.247	1
KrT95D	0.122613	0.0249237	0.146	0.129	1
Pkn	0.123328	0.0209715	0.126	0.11	1
CG1416	0.123765	-0.0211076	0.108	0.125	1
Vha26	0.123996	-0.0280221	0.094	0.109	1
TfIIA-S	0.124386	-0.0230565	0.204	0.225	1
Cpsf6	0.124653	-0.0322321	0.124	0.141	1
Rab6	0.124847	-0.0278851	0.158	0.177	1
Rpb10	0.125352	-0.0191113	0.095	0.111	1
nrv2	0.126423	0.015091	0.335	0.307	1
COX4	0.126854	-0.0516433	0.318	0.334	1
DOR	0.127096	0.0277837	0.131	0.115	1
mbm	0.127643	0.0206738	0.105	0.091	1
NP15.6	0.129095	-0.0204226	0.13	0.148	1
tral	0.129224	-0.0314027	0.208	0.228	1
Arf102F	0.129499	-0.0379299	0.246	0.265	1
Unr	0.130164	0.0132272	0.439	0.41	1
ND-B12	0.133856	-0.0246308	0.108	0.124	1
drongo	0.134097	0.0222586	0.106	0.092	1
sno	0.134231	0.0251964	0.2	0.181	1
CG17272	0.134954	0.0205723	0.115	0.1	1
eIF3a	0.136957	0.0208179	0.174	0.156	1
sqh	0.137082	-0.0282362	0.206	0.225	1
Cp190	0.137279	-0.0252132	0.101	0.116	1
Cdc37	0.138522	-0.0245672	0.092	0.106	1
baf	0.13873	-0.0567186	0.25	0.265	1
CG7637	0.13918	-0.0267909	0.138	0.155	1
Tl	0.139712	-0.0122749	0.342	0.316	1
Dscam1	0.14006	0.0164995	0.112	0.097	1
sinu	0.140205	0.0247873	0.124	0.109	1
vig	0.140406	-0.0352562	0.204	0.222	1
osa	0.140717	0.0135341	0.273	0.248	1
Saf-B	0.141581	0.0239718	0.147	0.131	1
Adf1	0.142255	-0.0229088	0.091	0.105	1
Top2	0.142281	-0.0293388	0.118	0.133	1
eIF1A	0.142853	-0.0348632	0.345	0.366	1
CycB	0.143191	-0.0256276	0.146	0.163	1
Hcf	0.143239	0.0253091	0.179	0.162	1
Rbp1	0.144663	-0.0246102	0.21	0.23	1
E(spl)m5-HLH	0.144753	-0.104438	0.099	0.111	1
Rap1	0.145165	-0.0386399	0.32	0.339	1
Rac2	0.145452	0.0225927	0.284	0.261	1
AGO1	0.146969	0.0120353	0.324	0.299	1
Map60	0.147603	-0.0288961	0.103	0.118	1
Rbm13	0.148485	-0.0184548	0.09	0.104	1
HIPP1	0.148748	-0.0151806	0.091	0.105	1
CycG	0.148866	-0.0488319	0.446	0.458	1
E(spl)m3-HLH	0.150155	-0.0745035	0.112	0.125	1
drpr	0.150349	0.02058	0.11	0.096	1
Tim17b	0.151734	-0.0363689	0.272	0.291	1
wde	0.15174	0.0158942	0.128	0.113	1
CG17883	0.152383	0.0251543	0.152	0.137	1
pix	0.152918	-0.0311333	0.176	0.193	1
Atx2	0.153984	0.0223229	0.127	0.113	1
eIF4E1	0.15425	-0.0237534	0.173	0.191	1
CG2926	0.154384	0.0257733	0.163	0.147	1
l(3)L1231	0.154913	0.0243521	0.193	0.176	1
crol	0.155504	0.0211488	0.338	0.313	1
Catsup	0.157283	-0.0293917	0.156	0.171	1
ND-B22	0.158204	-0.0205869	0.1	0.115	1
Gyf	0.159192	0.0227409	0.16	0.144	1
pzg	0.159996	-0.0326355	0.138	0.153	1
feo	0.161303	-0.017369	0.098	0.113	1
TMS1	0.16211	-0.0235189	0.111	0.126	1
M1BP	0.162132	-0.0230456	0.103	0.117	1
Arl4	0.162504	0.0303054	0.125	0.112	1
Uba2	0.162749	-0.0230532	0.094	0.108	1
larp	0.163046	0.0238722	0.212	0.194	1
eIF1	0.1634	-0.046117	0.383	0.399	1
AP-2alpha	0.164643	0.0146224	0.113	0.099	1
fmt	0.165656	0.0151555	0.114	0.1	1
d4	0.168109	0.0187076	0.143	0.128	1
bbc	0.16847	-0.0258154	0.129	0.144	1
Ref1	0.169145	-0.030132	0.234	0.252	1
Cyt-c-p	0.170122	-0.0330268	0.191	0.207	1
ytr	0.17093	-0.0208675	0.095	0.109	1
InR	0.170997	-0.0525538	0.397	0.355	1
Tina-1	0.171702	-0.026424	0.119	0.134	1
Rpb8	0.172	-0.0222176	0.103	0.117	1
Src64B	0.174014	-0.0368544	0.211	0.228	1
Evi5	0.17421	-0.0268345	0.103	0.116	1
Fbl6	0.174211	0.0129852	0.116	0.102	1
Mlc-c	0.177173	-0.0256122	0.201	0.219	1
LTV1	0.17763	-0.0208439	0.096	0.109	1
Utx	0.178415	0.0211653	0.109	0.097	1
CaBP1	0.180991	-0.0646932	0.357	0.366	1
Rpn6	0.181448	-0.023063	0.109	0.123	1
SrpRbeta	0.181579	-0.0301598	0.174	0.19	1
Lamp1	0.181704	0.00817664	0.372	0.347	1
hrg	0.181987	0.0146191	0.116	0.103	1
CG16974	0.182603	0.014629	0.114	0.1	1
Capr	0.187108	-0.0259984	0.088	0.1	1
Sirt1	0.187264	0.019138	0.187	0.17	1
Sxl	0.188689	0.023756	0.299	0.278	1
Mob4	0.189635	-0.0228525	0.099	0.112	1
2001-09-01	0.193674	-0.0194704	0.139	0.154	1
geminin	0.195881	-0.0354789	0.172	0.186	1
srl	0.196941	0.0151592	0.115	0.102	1
mam	0.197335	0.0102769	0.255	0.234	1
robo1	0.197844	0.0270202	0.135	0.122	1
tth	0.19853	0.0148395	0.124	0.111	1
CG5676	0.199448	-0.0283501	0.177	0.193	1
Rac1	0.200475	-0.0239689	0.166	0.182	1
RPA3	0.20172	-0.01792	0.108	0.122	1
CG11267	0.202151	-0.0316743	0.165	0.179	1
Su(var)2-HP2	0.203364	0.0229263	0.119	0.106	1
CG1840	0.203648	-0.0218266	0.097	0.109	1
Prosalpha7	0.204415	-0.0180763	0.096	0.109	1
vsg	0.204681	-0.0272512	0.157	0.172	1
Dtg	0.204971	0.00347863	0.216	0.197	1
SERCA	0.205549	-0.0311956	0.184	0.199	1
Bin1	0.206444	-0.0179888	0.122	0.136	1
l(3)psg2	0.207318	0.0170419	0.114	0.102	1
eIF3k	0.209152	-0.0290151	0.225	0.241	1
Rpt6	0.209836	-0.0183843	0.15	0.165	1
COX5A	0.210335	-0.0388553	0.277	0.291	1
Clic	0.211999	-0.0185507	0.097	0.109	1
Fas1	0.212644	0.02261	0.122	0.11	1
CG13917	0.213003	0.0142083	0.143	0.129	1
COX8	0.214268	-0.0312563	0.324	0.341	1
Ccm3	0.214572	-0.0141311	0.121	0.135	1
CG1943	0.214798	-0.0227949	0.147	0.161	1
Cdep	0.215443	0.0143474	0.113	0.1	1
dco	0.216371	0.0174673	0.169	0.154	1
bel	0.216689	0.0157809	0.469	0.44	1
babo	0.219372	0.0182287	0.1	0.089	1
pbl	0.221576	0.025901	0.179	0.165	1
CG9922	0.221904	-0.0233538	0.105	0.117	1
eIF2gamma	0.222568	-0.0206493	0.147	0.161	1
CG1646	0.222827	-0.018051	0.127	0.141	1
SmD1	0.22322	-0.0218052	0.104	0.116	1
CG10035	0.225262	0.0451736	0.168	0.156	1
CG3702	0.226934	-0.0192075	0.124	0.137	1
Parp	0.227324	-0.00492343	0.203	0.184	1
RpL29	0.227997	-0.0299958	0.747	0.772	1
Pep	0.22937	-0.0352831	0.564	0.568	1
Pits	0.232764	-0.00811274	0.298	0.275	1
Bap55	0.233154	-0.019425	0.09	0.101	1
Tsp42Ee	0.233353	0.0129432	0.127	0.114	1
CG4194	0.234008	0.0247665	0.193	0.179	1
Ubr1	0.237262	0.0214639	0.103	0.092	1
c12.1	0.237993	-0.0199111	0.115	0.128	1
NAT1	0.238315	0.023985	0.198	0.184	1
ND-SGDH	0.239007	-0.022399	0.151	0.164	1
Der-1	0.240091	-0.0235575	0.12	0.132	1
CG40191	0.24084	0.0157672	0.198	0.183	1
Nop60B	0.241395	-0.0382248	0.421	0.435	1
Sema1a	0.243029	-0.0401314	0.351	0.327	1
cv-c	0.243147	-0.432505	0.566	0.489	1
Rbp1-like	0.245524	-0.0383233	0.334	0.345	1
kud	0.24661	-0.0212684	0.156	0.169	1
Bsg	0.246888	-0.00537406	0.356	0.331	1
CBP	0.247653	0.0037659	0.198	0.181	1
cora	0.249165	0.0206486	0.151	0.139	1
eEF1beta	0.249386	-0.0346979	0.606	0.609	1
Pen	0.250197	-0.0181168	0.141	0.155	1
Droj2	0.250614	-0.0172655	0.109	0.121	1
COX6B	0.250645	-0.0433352	0.312	0.323	1
Cyt-c1	0.251346	-0.0217434	0.133	0.146	1
Atg1	0.251512	0.011372	0.104	0.093	1
endos	0.251597	-0.0263142	0.15	0.162	1
CG1542	0.252412	0.0130202	0.101	0.09	1
Pp1-87B	0.254939	-0.0356593	0.261	0.273	1
CG8230	0.255623	-0.0114264	0.089	0.1	1
QIL1	0.258457	-0.0198088	0.093	0.104	1
SNF4Agamma	0.258975	-0.000360729	0.144	0.13	1
CG7414	0.26068	-0.0145402	0.119	0.132	1
eIF3f1	0.264153	-0.0300841	0.239	0.252	1
CG4455	0.264459	0.0198965	0.281	0.265	1
promL	0.265738	0.00703614	0.119	0.108	1
eIF3g1	0.266465	-0.0269147	0.235	0.25	1
UQCR-11	0.269365	-0.0357084	0.336	0.348	1
Grasp65	0.270279	-0.0246568	0.11	0.121	1
ens	0.270292	0.0198682	0.157	0.145	1
ATPsynF	0.270444	-0.0244492	0.243	0.257	1
Tudor-SN	0.271178	-0.0212668	0.181	0.194	1
Pitslre	0.273575	0.016376	0.136	0.124	1
Psi	0.274462	-0.0177724	0.151	0.164	1
sd	0.27517	0.0126802	0.233	0.217	1
rpr	0.275836	-0.00641386	0.13	0.118	1
Maf1	0.276024	0.0167464	0.119	0.109	1
CG9281	0.276521	-0.0204432	0.093	0.104	1
Ars2	0.276736	-0.0276434	0.278	0.293	1
Ubi-p63E	0.276833	-0.0289393	0.316	0.329	1
RpII215	0.278051	0.0201127	0.181	0.168	1
Cyt-b5	0.27813	-0.0282486	0.219	0.232	1
CG1142	0.278527	-0.022477	0.124	0.136	1
RNASEK	0.278946	0.0260788	0.386	0.372	1
jing	0.279537	0.0175241	0.159	0.147	1
CG6700	0.280966	0.013481	0.206	0.191	1
Ostgamma	0.281974	-0.0238641	0.21	0.224	1
CG9302	0.282296	-0.0154113	0.107	0.118	1
ND-13A	0.283134	-0.02035	0.093	0.103	1
CG6523	0.286553	-0.0155138	0.152	0.165	1
mahe	0.287626	0.00817695	0.145	0.132	1
BEAF-32	0.288632	-0.0185375	0.11	0.121	1
Bet1	0.290665	-0.0221201	0.096	0.106	1
Set1	0.291744	0.00873423	0.167	0.153	1
H	0.29486	0.0163715	0.136	0.125	1
Sec23	0.295682	-0.0166183	0.092	0.102	1
ctp	0.295895	0.0414692	0.579	0.562	1
CG8108	0.296808	-0.0138297	0.135	0.147	1
CG40045	0.296966	-0.0305124	0.352	0.366	1
und	0.297843	-0.0134975	0.096	0.106	1
eIF4EHP	0.298871	-0.0201468	0.125	0.136	1
CG6712	0.299011	-0.0194483	0.114	0.125	1
Arpc3A	0.300961	-0.0200967	0.104	0.114	1
Sam-S	0.301072	-0.0171835	0.12	0.131	1
Chchd2	0.301134	-0.0172241	0.113	0.124	1
TRAM	0.301306	-0.0600689	0.278	0.286	1
PIP4K	0.303006	0.0198067	0.136	0.126	1
alpha-Spec	0.303711	-0.0165935	0.151	0.164	1
Pomp	0.303966	-0.00746861	0.091	0.101	1
CG7484	0.30442	-0.0199607	0.151	0.162	1
sano	0.304604	-0.0572608	0.282	0.291	1
CycA	0.304873	-0.0297142	0.193	0.204	1
bdg	0.306014	-0.0185422	0.093	0.102	1
CG1103	0.306275	-0.0172038	0.09	0.1	1
Imp	0.306841	-0.0640831	0.721	0.684	1
SelT	0.307226	-0.0264477	0.168	0.18	1
RFeSP	0.307778	-0.0257024	0.159	0.17	1
LSm7	0.312543	-0.0204575	0.098	0.108	1
REPTOR-BP	0.313417	-0.0152389	0.096	0.106	1
Rho1	0.31444	-0.0338762	0.315	0.327	1
CG15387	0.315127	-0.00744483	0.108	0.119	1
alph	0.315222	-0.0148051	0.157	0.17	1
CG18600	0.319083	-0.0229639	0.114	0.124	1
rib	0.323897	-0.0133567	0.602	0.56	1
spoon	0.32407	-0.028642	0.251	0.263	1
Not3	0.324143	0.010024	0.188	0.174	1
SoxN	0.325141	-0.0115935	0.363	0.38	1
Crk	0.325692	0.0118115	0.175	0.163	1
CG2924	0.328725	0.01424	0.137	0.127	1
Tlk	0.329333	0.0077085	0.165	0.153	1
eRF1	0.330896	-0.0183877	0.118	0.128	1
Chc	0.332224	-0.014501	0.142	0.154	1
Ssdp	0.333875	0.00844727	0.277	0.261	1
CG4360	0.334706	-0.0133159	0.093	0.102	1
tacc	0.335478	-0.0197405	0.098	0.107	1
Prosbeta4	0.335698	-0.00768434	0.124	0.135	1
Xe7	0.337119	0.0140473	0.119	0.109	1
Rab8	0.33822	-0.00974367	0.093	0.102	1
CG33217	0.341101	0.0176029	0.146	0.136	1
osp	0.341805	-0.0408274	0.122	0.13	1
wap	0.343658	0.00701415	0.111	0.101	1
eff	0.343808	-0.0326176	0.528	0.534	1
l(3)80Fg	0.343953	0.0102769	0.119	0.11	1
MED19	0.346166	-0.0209163	0.148	0.158	1
18w	0.346535	-0.045553	0.26	0.268	1
ND-15	0.348536	-0.0177019	0.139	0.149	1
HnRNP-K	0.348556	-0.0269106	0.18	0.19	1
msi	0.349512	0.0462682	0.19	0.18	1
Fer2LCH	0.352265	0.0130975	0.246	0.233	1
Alg-2	0.354639	0.0089564	0.139	0.128	1
ph-p	0.354876	-0.0252422	0.127	0.136	1
Dr	0.356472	0.0048675	0.108	0.098	1
l(2)SH0834	0.357691	-0.0168489	0.093	0.101	1
mrva	0.35782	0.00790604	0.135	0.124	1
mt:ND3	0.36331	0.0206548	0.502	0.487	1
Arpc2	0.363543	-0.0150294	0.112	0.121	1
vih	0.363769	-0.0191617	0.182	0.193	1
mew	0.363818	-0.00870616	0.225	0.209	1
mRpS10	0.364462	0.00946606	0.111	0.102	1
RpS5b	0.365528	-0.0210907	0.545	0.555	1
lolal	0.367066	-0.0455204	0.462	0.465	1
peb	0.368138	-0.0405643	0.115	0.124	1
CG10005	0.369689	0.0143079	0.119	0.11	1
Cka	0.370373	0.0123861	0.143	0.133	1
Tim9a	0.370492	-0.00771269	0.093	0.102	1
E(spl)m7-HLH	0.37088	-0.116167	0.351	0.325	1
Yif1	0.37134	-0.0112623	0.098	0.106	1
CG17343	0.371445	-0.0101024	0.096	0.105	1
mask	0.371829	0.0169716	0.204	0.193	1
Trx-2	0.374814	-0.0169629	0.201	0.213	1
mys	0.375466	-0.0406587	0.293	0.3	1
babos	0.376619	-0.0193583	0.098	0.107	1
awd	0.378311	-0.0118642	0.316	0.332	1
Antp	0.378402	0.122465	0.108	0.099	1
ND-B14.5A	0.381063	0.0129731	0.117	0.108	1
ksh	0.381988	-0.0165697	0.108	0.117	1
SF2	0.384356	-0.029658	0.321	0.329	1
Dp1	0.391356	0.0126747	0.326	0.312	1
CkIalpha	0.392195	0.0100511	0.299	0.283	1
haf	0.393965	0.0197799	0.165	0.154	1
lark	0.394938	-0.0182054	0.21	0.221	1
Taf10	0.397498	-0.0123787	0.093	0.101	1
eIF4G1	0.397678	0.00329631	0.405	0.383	1
Srrm234	0.398662	-0.0224743	0.138	0.147	1
egh	0.399063	-0.0248627	0.094	0.102	1
Rala	0.399666	0.0162419	0.11	0.102	1
mRpL36	0.400873	-0.00308018	0.092	0.1	1
CycT	0.401566	0.00785473	0.122	0.113	1
CG6937	0.40261	-0.0124091	0.107	0.115	1
RpLP0-like	0.403347	-0.0142211	0.174	0.184	1
CycB3	0.409436	-0.0170594	0.106	0.114	1
Fak	0.409634	0.00843391	0.145	0.135	1
NimC4	0.410222	-0.0550521	0.131	0.12	1
CkIIalpha	0.410904	0.0206586	0.27	0.259	1
rno	0.411661	0.0127252	0.108	0.101	1
Nopp140	0.415492	-0.0159329	0.13	0.138	1
gbb	0.417965	0.00419389	0.181	0.17	1
Rab5	0.418815	0.00789909	0.138	0.129	1
drl	0.419102	0.0151047	0.119	0.112	1
GEFmeso	0.422671	-0.0388682	0.138	0.145	1
mt:ND4	0.422895	-0.0237136	0.678	0.692	1
ReepB	0.424613	-0.0129404	0.246	0.257	1
mbf1	0.432556	-0.0158298	0.11	0.118	1
Jupiter	0.432602	-0.0646932	0.347	0.346	1
CG33993	0.436889	-0.00798694	0.108	0.116	1
Pak3	0.438188	-0.010087	0.101	0.109	1
cdc14	0.4412	-0.0135871	0.126	0.134	1
Galphai	0.441676	0.00504937	0.286	0.272	1
smal	0.442576	-0.0161193	0.142	0.151	1
sm	0.445971	-0.0414949	0.22	0.227	1
UQCR-C2	0.44672	-0.0102104	0.098	0.105	1
FBXO11	0.448975	0.0121553	0.122	0.114	1
Tpr2	0.449479	0.0115511	0.176	0.167	1
Larp4B	0.450917	0.0120814	0.161	0.153	1
CG15019	0.451114	0.0202129	0.193	0.185	1
svr	0.451283	0.00754508	0.103	0.096	1
Vang	0.451426	-0.0096981	0.096	0.103	1
Cpr	0.452005	0.00476295	0.147	0.138	1
CCT4	0.452586	-0.0096981	0.096	0.103	1
CG11180	0.453109	0.0123754	0.133	0.125	1
BuGZ	0.455645	0.00906061	0.218	0.207	1
CG12163	0.456768	0.0166274	0.176	0.167	1
e(r)	0.458403	-0.0132586	0.139	0.147	1
Scamp	0.459128	-0.00993915	0.095	0.102	1
Ubqn	0.460544	-0.0105131	0.097	0.104	1
SkpA	0.466227	-0.026915	0.28	0.289	1
RpL39	0.467469	-0.0143237	0.892	0.909	1
nonA	0.467665	0.00855344	0.209	0.198	1
RpS14b	0.469948	0.0168272	0.393	0.381	1
Mys45A	0.472269	-0.0106905	0.114	0.121	1
CG11583	0.472542	-0.0144035	0.114	0.122	1
CG40228	0.475762	0.0138273	0.18	0.171	1
crp	0.476883	-0.0142699	0.218	0.228	1
CG11076	0.477634	-0.00799518	0.141	0.15	1
Arc1	0.478033	-0.00648934	0.106	0.113	1
Jasper	0.480582	-0.0105289	0.097	0.104	1
Mob2	0.481927	-0.157391	0.262	0.254	1
mt:CoIII	0.482784	0.0157921	0.976	0.975	1
Slik	0.483271	0.00717992	0.166	0.157	1
ATPsynG	0.484141	-0.0282348	0.393	0.396	1
Sirup	0.484186	-0.0228525	0.093	0.1	1
mt:ND5	0.484447	0.0180427	0.675	0.667	1
CG2182	0.486403	-0.00394211	0.13	0.139	1
wds	0.48876	-0.0083283	0.108	0.116	1
CG30423	0.493518	-0.0104674	0.193	0.201	1
zfh2	0.493973	0.00900124	0.163	0.155	1
Usp10	0.494147	0.00757375	0.115	0.108	1
gro	0.494286	0.00235332	0.227	0.216	1
roh	0.495197	-0.0156318	0.225	0.234	1
BtbVII	0.495232	0.00835682	0.102	0.095	1
ND-20	0.495448	0.00649388	0.117	0.11	1
eIF2beta	0.498429	-0.0195838	0.395	0.406	1
brat	0.500372	-0.011858	0.384	0.368	1
NaCP60E	0.501105	-0.007509	0.094	0.101	1
anne	0.506619	0.0123075	0.177	0.169	1
CG11791	0.506767	-0.0176008	0.143	0.15	1
Spt5	0.508296	-0.00842618	0.105	0.112	1
Doa	0.510672	0.00792493	0.151	0.143	1
Sema2a	0.511255	0.0177352	0.225	0.218	1
SerRS	0.51313	-0.0129318	0.145	0.152	1
Dd	0.515055	0.0023926	0.107	0.1	1
Rga	0.51707	0.00702152	0.11	0.104	1
ckn	0.517492	-0.0124134	0.241	0.227	1
beta-Spec	0.518747	0.00364498	0.209	0.2	1
MSBP	0.523687	0.00895929	0.142	0.135	1
mt:CoII	0.52799	0.00907771	0.987	0.981	1
Tango1	0.528038	-0.0122515	0.148	0.155	1
LanB2	0.528783	0.00750713	0.179	0.172	1
eIF3m	0.531422	0.0074135	0.244	0.234	1
Pfdn2	0.533022	-0.00468428	0.135	0.142	1
Mi-2	0.533521	-0.0211107	0.231	0.238	1
Nup153	0.534035	-0.0144888	0.172	0.179	1
CG8963	0.537027	-0.0133442	0.139	0.145	1
lid	0.540823	0.00348266	0.108	0.102	1
Nnp-1	0.543259	-0.00420889	0.096	0.102	1
lig	0.543517	-0.0112698	0.151	0.157	1
Sh3beta	0.544808	-0.0169105	0.225	0.232	1
Vap33	0.548303	-0.0272555	0.295	0.301	1
CG10417	0.551291	-0.0181603	0.162	0.168	1
cype	0.551711	-0.0117618	0.373	0.379	1
tyf	0.554304	0.00170259	0.156	0.149	1
Cul1	0.556302	0.0014743	0.13	0.123	1
Kr-h2	0.558031	-0.013111	0.157	0.164	1
e(y)3	0.558059	-0.017324	0.139	0.144	1
Arf51F	0.559326	0.00920867	0.126	0.12	1
Glut4EF	0.562417	-0.080938	0.246	0.243	1
CG10479	0.56262	-0.0108151	0.14	0.147	1
link	0.562646	-0.016976	0.463	0.447	1
CG14210	0.567002	-0.0073905	0.155	0.162	1
schlank	0.567197	0.00179426	0.163	0.156	1
CkIIbeta	0.567212	-0.0199377	0.239	0.244	1
CG1703	0.567314	0.00539802	0.208	0.2	1
Sf3b2	0.570439	-0.0135873	0.125	0.131	1
Xbp1	0.570847	-0.0056977	0.188	0.196	1
Tim8	0.571537	-0.0139477	0.098	0.103	1
cindr	0.57227	-0.0117671	0.389	0.372	1
Cp1	0.572724	-0.0242945	0.229	0.236	1
mt:ND2	0.580156	0.00793984	0.26	0.252	1
Sap-r	0.581581	-0.0234749	0.142	0.148	1
Acn	0.582101	-0.00635906	0.13	0.136	1
CG10565	0.583581	-0.00645171	0.11	0.116	1
CG41128	0.583948	0.00800558	0.178	0.172	1
cass	0.585573	-0.0135536	0.204	0.21	1
CG7154	0.586995	0.000878243	0.15	0.143	1
CG44774	0.588364	-0.0203791	0.209	0.215	1
Mapmodulin	0.590499	-0.00149673	0.341	0.329	1
CG10470	0.59243	-0.00543508	0.122	0.128	1
CG17493	0.59377	-0.0120273	0.161	0.167	1
Snr1	0.594128	-0.0106419	0.105	0.11	1
Pfdn6	0.594827	-0.00632002	0.098	0.104	1
CG9775	0.595504	0.00180294	0.137	0.131	1
nsl1	0.596475	-0.0127365	0.098	0.102	1
CG3625	0.59796	0.000810077	0.198	0.19	1
fl(2)d	0.600551	-4.28101e-05	0.165	0.158	1
AdipoR	0.600809	-0.0107536	0.123	0.128	1
Clamp	0.6049	0.00809104	0.105	0.1	1
ergic53	0.617954	-0.0327062	0.299	0.301	1
Sf3b5	0.618336	0.00123514	0.122	0.116	1
Ance	0.621888	-0.140645	0.187	0.188	1
CG31224	0.629793	0.0100068	0.114	0.109	1
CG15012	0.629916	-0.0128396	0.158	0.163	1
CG11360	0.635993	-0.00893583	0.106	0.111	1
SMC1	0.63673	-0.0113277	0.098	0.103	1
Spt6	0.638735	0.00437634	0.122	0.117	1
CG8929	0.639057	-0.00070844	0.118	0.123	1
ND-B16.6	0.640918	0.00581486	0.143	0.137	1
ND-MLRQ	0.645428	-0.000216873	0.418	0.402	1
CG7655	0.650088	-0.003929	0.121	0.115	1
CG3262	0.652738	0.0076038	0.122	0.117	1
CG6340	0.654118	0.00617798	0.103	0.098	1
eIF3i	0.655182	-0.00953852	0.324	0.329	1
E(spl)m4-BFM	0.661096	-0.17385	0.285	0.285	1
sun	0.661113	-0.0134214	0.183	0.188	1
COX5B	0.664442	-0.00604565	0.262	0.269	1
CG7483	0.66811	-0.00580314	0.102	0.106	1
da	0.671522	0.00608628	0.208	0.202	1
sel	0.677748	-0.0143389	0.108	0.112	1
CG6617	0.678526	-0.0102415	0.097	0.1	1
Rm62	0.680157	-0.0185451	0.539	0.536	1
Taf4	0.681855	0.00315251	0.1	0.096	1
ben	0.683716	-0.0125963	0.129	0.133	1
dom	0.684467	-0.0120132	0.184	0.189	1
CG18081	0.690443	0.00474262	0.184	0.179	1
Tif-IA	0.692125	0.00595426	0.115	0.111	1
CG1234	0.693384	-0.0104659	0.099	0.103	1
Gp210	0.694954	-0.0118897	0.11	0.114	1
Jarid2	0.698856	-0.00376888	0.179	0.185	1
ATPsynCF6	0.699356	-0.0162133	0.2	0.204	1
UbcE2M	0.703362	-0.00760458	0.106	0.11	1
CG10465	0.704829	-0.00765847	0.104	0.108	1
Traf4	0.704878	-0.0085129	0.12	0.124	1
EMC4	0.709971	-0.00235462	0.16	0.154	1
Rpn10	0.712178	-0.00889719	0.098	0.101	1
E2f2	0.714076	-0.00498982	0.101	0.105	1
CG13185	0.715246	-0.00474131	0.097	0.1	1
Akt1	0.716153	0.00710966	0.135	0.131	1
CG45263	0.718732	-0.0989468	0.114	0.116	1
CG42336	0.720527	0.0105439	0.122	0.119	1
CG32428	0.723328	-0.0116807	0.129	0.132	1
noc	0.727998	0.00492551	0.216	0.211	1
qkr58E-3	0.728738	0.00472251	0.135	0.131	1
Trf2	0.732009	-0.0151565	0.351	0.354	1
CG7556	0.737296	-0.0128403	0.14	0.143	1
UQCR-Q	0.739664	-0.00712169	0.269	0.273	1
me31B	0.740621	-0.0103427	0.146	0.149	1
CG12054	0.740879	0.00618419	0.103	0.1	1
CG34159	0.742842	0.00107915	0.109	0.106	1
CG3638	0.745673	-0.00831209	0.152	0.156	1
HUWE1	0.749872	0.00628092	0.126	0.123	1
CG12011	0.752007	-0.340256	0.204	0.197	1
Oda	0.754125	0.00284703	0.521	0.512	1
Gbeta13F	0.755515	0.00631497	0.463	0.464	1
ena	0.765976	0.000124225	0.169	0.173	1
tud	0.766664	-0.00198516	0.101	0.104	1
CG6701	0.768085	0.00103061	0.101	0.104	1
slmb	0.771312	0.00675056	0.108	0.106	1
UQCR-6.4	0.772973	0.00830605	0.204	0.2	1
brk	0.773853	-0.00821129	0.161	0.165	1
SelG	0.776434	-0.00590497	0.129	0.132	1
E(bx)	0.777838	0.00423569	0.265	0.261	1
TfIIS	0.7817	0.000995616	0.101	0.098	1
NKAIN	0.782499	0.00425544	0.1	0.097	1
Arpc4	0.783095	-0.0136041	0.151	0.153	1
swm	0.783772	-0.00728791	0.126	0.129	1
SRPK	0.785861	-0.00652714	0.108	0.111	1
Non1	0.789565	-0.00740837	0.289	0.292	1
hts	0.795376	-0.00399589	0.267	0.271	1
snRNP-U1-70K	0.797424	-0.00624523	0.109	0.112	1
zip	0.797492	0.000964455	0.209	0.205	1
GFP	0.799911	-0.0059123	0.161	0.164	1
Cdk1	0.800141	-0.00429988	0.128	0.13	1
TBPH	0.803989	0.00157943	0.109	0.107	1
wech	0.808627	-0.0135698	0.228	0.23	1
dikar	0.819307	0.00891552	0.103	0.101	1
COX7C	0.82209	-0.00593693	0.326	0.328	1
snRNP-U1-C	0.823593	-0.00389039	0.132	0.135	1
ERp60	0.830009	-0.0223349	0.331	0.33	1
eIF5B	0.83344	-0.0146431	0.267	0.26	1
Hsc70Cb	0.833858	-0.000918632	0.174	0.171	1
Fis1	0.835159	-0.00658216	0.179	0.175	1
lin-28	0.835681	-0.0162757	0.21	0.206	1
CG17683	0.845389	0.0031707	0.14	0.137	1
Rad23	0.847941	0.00123018	0.16	0.157	1
HP5	0.84836	-0.00331042	0.1	0.102	1
Cdc42	0.853298	-0.00569877	0.16	0.161	1
Kdm2	0.854181	-0.0052845	0.103	0.1	1
RhoGAP93B	0.854572	-0.00137057	0.13	0.128	1
CG10077	0.859125	-0.00472197	0.244	0.246	1
Prosbeta2	0.859938	-0.00401515	0.13	0.131	1
boca	0.865499	-0.00198777	0.124	0.122	1
MTA1-like	0.872936	-0.00354961	0.109	0.111	1
caz	0.872972	-0.00245081	0.111	0.113	1
Pal1	0.873227	0.00275546	0.153	0.151	1
CG1737	0.874969	-0.00159933	0.135	0.137	1
Fs(2)Ket	0.878442	-0.00557553	0.114	0.115	1
CG33169	0.879032	-0.000619207	0.146	0.143	1
mt:Cyt-b	0.880179	-0.00920416	0.879	0.886	1
ND-B17.2	0.885745	0.00130132	0.132	0.13	1
EMC10	0.888918	-0.00934849	0.194	0.195	1
BI-1	0.890525	0.00322218	0.108	0.106	1
Taldo	0.895082	0.00400138	0.102	0.101	1
Surf6	0.896682	-0.00722296	0.156	0.153	1
RnpS1	0.897921	0.00434546	0.111	0.113	1
robl	0.900987	-0.00787041	0.124	0.124	1
Lsm12a	0.913112	-0.00947334	0.111	0.111	1
Zip102B	0.914496	-0.00129487	0.18	0.182	1
Sf3b3	0.918124	-0.00240617	0.135	0.137	1
CG8289	0.918231	-0.00867335	0.192	0.192	1
Dcp-1	0.923728	0.00221867	0.114	0.113	1
Galphas	0.924298	-0.0038764	0.124	0.124	1
CG8320	0.924801	-0.00947919	0.149	0.149	1
ND-B14.5B	0.927673	0.000255364	0.107	0.108	1
fwd	0.94581	-0.00226831	0.145	0.144	1
CG2865	0.946564	-0.0307739	0.325	0.322	1
Myc	0.950829	-0.0375651	0.341	0.331	1
Pp1alpha-96A	0.956718	-0.00288128	0.116	0.116	1
ND-49	0.957582	0.00516434	0.117	0.117	1
l(2)k09848	0.959531	0.00049592	0.107	0.106	1
Pdcd4	0.961947	-0.0117136	0.241	0.24	1
arm	0.963498	0.00444605	0.293	0.292	1
Uev1A	0.964567	-0.00210678	0.115	0.115	1
CG17454	0.966106	0.0010643	0.259	0.258	1
Eb1	0.97263	-0.010824	0.299	0.296	1
AGO2	0.976227	-0.00195161	0.132	0.132	1
Ptp99A	0.977378	-0.0877858	0.138	0.135	1
CG5746	0.978881	-0.000682271	0.144	0.144	1
bnl	0.982936	0.0458023	0.206	0.206	1
crc	0.983147	-0.000276441	0.113	0.113	1
CG42394	0.990128	-0.00636037	0.159	0.158	1
mt:CoI	0.990509	0.0188547	0.925	0.928	1
Cdk12	0.991253	0.00400889	0.145	0.145	1
jar	0.992039	-0.00175014	0.101	0.101	1
mbt	0.993995	-0.00279893	0.102	0.102	1
CG5986	0.994731	0.00312372	0.125	0.125	1
CG45049	0.996042	0.00445502	0.169	0.17	1
Akap200	0.998808	-0.0394941	0.495	0.489	1

## Sheet: Early vs Secretory
gene	p_val	avg_log2FC	pct.1	pct.2	p_val_adj
hth	2.52046e-168	-1.95365	0.479	0.816	1.99066e-164
Gmap	9.23731e-102	1.11178	0.559	0.204	7.29563e-98
ps	3.75325e-87	1.27577	0.772	0.621	2.96431e-83
pip	1.32238e-85	1.4932	0.661	0.44	1.04442e-81
fj	7.23929e-79	-0.721352	0.212	0.519	5.71759e-75
Tollo	9.26141e-70	-0.625204	0.213	0.502	7.31466e-66
stg	2.02011e-67	-0.53087	0.232	0.525	1.59548e-63
CG8312	3.47192e-66	-0.442149	0.11	0.368	2.74212e-62
Tpst	6.99417e-64	0.830077	0.48	0.214	5.524e-60
trn	5.10877e-62	-0.697026	0.23	0.496	4.03491e-58
dally	2.61769e-60	-0.440164	0.205	0.484	2.06746e-56
aop	2.83881e-57	-0.682248	0.457	0.706	2.24209e-53
CG43658	7.65596e-56	-0.749442	0.358	0.607	6.04668e-52
grh	1.47758e-55	-0.568284	0.367	0.617	1.16699e-51
PH4alphaSG2	7.16e-54	0.597091	0.459	0.204	5.65497e-50
CrebA	1.07665e-51	1.13848	0.68	0.545	8.50335e-48
disco-r	4.2795e-51	-0.404829	0.026	0.185	3.37995e-47
Dl	3.51667e-50	-0.677224	0.357	0.58	2.77747e-46
Egfr	7.07378e-50	-0.517273	0.293	0.527	5.58687e-46
CG6356	5.895e-49	0.441635	0.32	0.094	4.65587e-45
ab	4.73286e-48	-1.14288	0.234	0.444	3.73802e-44
tkv	6.47103e-47	-0.377685	0.148	0.368	5.11082e-43
disco	1.4709e-46	-0.394186	0.048	0.215	1.16171e-42
glec	2.80448e-46	-0.426742	0.164	0.389	2.21498e-42
wb	3.48618e-46	-0.627769	0.196	0.424	2.75339e-42
nkd	3.54879e-45	-0.71452	0.549	0.728	2.80283e-41
wbl	4.1807e-42	0.554132	0.586	0.384	3.30192e-38
CG42342	5.06407e-41	-0.852005	0.213	0.415	3.9996e-37
fkh	1.23788e-39	0.460916	0.414	0.202	9.77681e-36
cv-c	1.32893e-39	1.15978	0.658	0.566	1.04959e-35
SKIP	7.41545e-39	-0.343157	0.162	0.37	5.85673e-35
scyl	1.96503e-38	-0.504794	0.382	0.582	1.55198e-34
Mkp3	1.01244e-37	-0.392715	0.208	0.413	7.99626e-34
pio	2.33635e-37	0.501224	0.385	0.177	1.84525e-33
CG9650	2.45853e-37	0.384773	0.353	0.145	1.94175e-33
Ubx	1.23596e-36	-1.17557	0.114	0.281	9.76159e-33
Pli	3.16634e-36	-0.286163	0.156	0.351	2.50077e-32
tsh	3.70716e-36	-0.332996	0.068	0.223	2.92791e-32
nyo	9.12675e-36	0.269367	0.231	0.06	7.20831e-32
Obp99a	4.1829e-35	-0.558008	0.867	0.937	3.30366e-31
fog	1.15586e-34	0.502366	0.342	0.156	9.12896e-31
fz	2.00601e-34	-0.476117	0.397	0.591	1.58435e-30
Dys	2.46064e-34	-0.233941	0.048	0.186	1.94341e-30
Btk29A	5.49146e-34	0.687128	0.726	0.601	4.33715e-30
nur	7.30008e-34	0.819078	0.563	0.382	5.7656e-30
CG13427	1.20935e-33	-0.592554	0.536	0.706	9.55148e-30
Pde9	1.02698e-31	0.458381	0.145	0.018	8.11106e-28
CG8468	2.48439e-31	0.275502	0.227	0.067	1.96217e-27
par-1	2.18423e-30	0.429028	0.456	0.278	1.7251e-26
CG13159	1.55458e-29	0.73763	0.563	0.406	1.22781e-25
sfl	2.15001e-29	-0.209978	0.076	0.218	1.69808e-25
CG3655	7.97976e-29	-0.343938	0.28	0.466	6.30242e-25
chrb	1.71833e-28	-0.545436	0.368	0.543	1.35714e-24
skd	1.85479e-28	-0.284108	0.282	0.471	1.46491e-24
ec	5.95764e-28	-0.31602	0.343	0.535	4.70534e-24
ovo	9.92254e-28	-0.237632	0.099	0.246	7.83682e-24
ft	1.1205e-27	-0.382257	0.522	0.676	8.8497e-24
ci	1.69699e-27	-0.346216	0.282	0.462	1.34028e-23
robo2	7.09009e-27	-0.490421	0.637	0.753	5.59976e-23
CG46385	1.83202e-26	0.319479	0.264	0.108	1.44693e-22
CG34190	2.49232e-26	0.275263	0.29	0.126	1.96844e-22
dy	5.07689e-26	0.188934	0.132	0.021	4.00973e-22
zld	1.65661e-25	-0.294386	0.2	0.363	1.30839e-21
Toll-6	9.02743e-25	-0.373087	0.154	0.305	7.12987e-21
hid	9.80709e-25	-0.342991	0.287	0.454	7.74564e-21
ed	1.65971e-24	-0.404554	0.678	0.798	1.31084e-20
sens	1.66077e-24	0.208463	0.207	0.071	1.31168e-20
tna	2.08231e-24	-0.296885	0.289	0.462	1.64461e-20
Sap47	3.18808e-24	0.300575	0.268	0.119	2.51794e-20
CG5493	3.53119e-24	0.295505	0.361	0.193	2.78893e-20
tutl	4.13241e-24	-0.231591	0.151	0.304	3.26378e-20
Papss	6.0731e-24	0.277756	0.279	0.128	4.79654e-20
px	9.69762e-24	0.357526	0.354	0.198	7.65918e-20
comm2	1.09394e-23	-0.19741	0.057	0.169	8.63992e-20
vvl	1.35097e-23	-0.5426	0.264	0.409	1.06699e-19
Fili	1.41894e-23	0.440098	0.313	0.161	1.12068e-19
fra	3.52244e-23	-0.219257	0.149	0.299	2.78202e-19
Mob2	4.13824e-23	0.495927	0.4	0.262	3.26838e-19
Hsc70-3	7.89589e-23	0.470452	0.706	0.614	6.23617e-19
Rbfox1	1.24756e-22	-0.26113	0.329	0.51	9.85319e-19
sage	3.1955e-22	0.252356	0.306	0.153	2.52381e-18
CG9932	1.04078e-21	0.247242	0.111	0.018	8.22007e-18
chn	1.46417e-21	-0.198581	0.126	0.262	1.1564e-17
PH4alphaSG1	2.11869e-21	0.220773	0.215	0.086	1.67334e-17
sprt	2.33539e-21	-0.295752	0.146	0.283	1.84449e-17
CG43980	6.70992e-21	-0.124535	0.022	0.101	5.29949e-17
psq	8.03677e-21	-0.350269	0.501	0.651	6.34744e-17
Kank	8.80307e-21	-0.259667	0.137	0.27	6.95266e-17
Nrg	9.02291e-21	-0.288402	0.498	0.652	7.1263e-17
side-V	1.40405e-20	-0.1992	0.083	0.198	1.10892e-16
bru2	5.82496e-20	0.210563	0.18	0.065	4.60056e-16
sick	1.62576e-19	0.251841	0.268	0.135	1.28402e-15
grn	1.92457e-19	-0.311227	0.089	0.201	1.52003e-15
Glut4EF	4.2526e-19	0.343778	0.377	0.246	3.3587e-15
CG4440	5.91839e-19	-0.452161	0.581	0.709	4.67434e-15
bnl	1.32649e-18	0.37141	0.351	0.206	1.04766e-14
cpo	1.86312e-18	0.308242	0.302	0.17	1.47149e-14
CG42268	3.16208e-18	0.191721	0.189	0.077	2.49741e-14
sll	4.70091e-18	0.193853	0.208	0.091	3.71278e-14
cdi	7.32215e-18	-0.284276	0.294	0.437	5.78303e-14
nuf	9.15759e-18	0.278661	0.35	0.215	7.23266e-14
CG43759	3.56497e-17	-0.279254	0.349	0.505	2.81561e-13
CG32982	3.92911e-17	-0.197936	0.118	0.233	3.10321e-13
elB	4.77321e-17	-0.189648	0.061	0.152	3.76988e-13
ex	7.37036e-17	-0.170205	0.137	0.256	5.82111e-13
pigs	1.1814e-16	0.229662	0.213	0.099	9.33066e-13
CHES-1-like	3.03319e-16	0.151278	0.153	0.056	2.39561e-12
rst	3.33573e-16	-0.182732	0.102	0.207	2.63456e-12
kmr	3.64432e-16	-0.227901	0.488	0.63	2.87828e-12
salm	5.05357e-16	-0.180099	0.072	0.166	3.99131e-12
cnc	1.02757e-15	-0.209476	0.053	0.135	8.11573e-12
nrm	1.08439e-15	-0.19771	0.058	0.144	8.56451e-12
hh	1.13734e-15	-0.18474	0.034	0.106	8.98272e-12
Gbs-70E	1.21982e-15	-0.266091	0.237	0.359	9.63415e-12
CG44838	4.11174e-15	-0.145965	0.096	0.196	3.24745e-11
Fim	4.62809e-15	0.25744	0.313	0.193	3.65526e-11
mnd	4.7793e-15	0.163476	0.146	0.055	3.77469e-11
abd-A	5.49554e-15	-0.155246	0.056	0.137	4.34038e-11
CG7872	5.53236e-15	0.173683	0.221	0.111	4.36946e-11
CG9005	6.21739e-15	0.299162	0.36	0.241	4.91049e-11
osp	8.84778e-15	0.212761	0.231	0.122	6.98798e-11
rudhira	9.3849e-15	-0.188363	0.201	0.322	7.4122e-11
BobA	9.5392e-15	-0.236514	0.36	0.497	7.53406e-11
tyn	1.24869e-14	-0.252769	0.067	0.151	9.86217e-11
cno	1.28833e-14	-0.162964	0.14	0.25	1.01752e-10
Rgl	1.66423e-14	-0.151233	0.131	0.24	1.31441e-10
tou	1.69792e-14	-0.180318	0.177	0.293	1.34102e-10
CG6966	1.93156e-14	0.147496	0.162	0.068	1.52555e-10
CG1273	2.11234e-14	0.17227	0.214	0.107	1.66832e-10
Fur1	2.1316e-14	-0.125344	0.073	0.162	1.68354e-10
CG32264	2.27616e-14	-0.161164	0.169	0.285	1.79771e-10
Wdr62	2.37831e-14	-0.24511	0.486	0.619	1.87839e-10
sdk	2.51987e-14	-0.160106	0.169	0.288	1.99019e-10
p24-1	2.61043e-14	0.201474	0.328	0.208	2.06171e-10
CG34398	2.71217e-14	0.102436	0.148	0.057	2.14207e-10
klu	2.84612e-14	-0.131831	0.053	0.131	2.24787e-10
Ttd14	3.18476e-14	0.162754	0.251	0.137	2.51532e-10
pcs	4.14358e-14	-0.166898	0.154	0.265	3.2726e-10
SoxN	5.22214e-14	0.250075	0.493	0.363	4.12445e-10
Fas2	5.71127e-14	-0.320565	0.406	0.528	4.51076e-10
sano	1.00182e-13	0.281571	0.4	0.282	7.9124e-10
uif	1.87095e-13	-0.176355	0.119	0.218	1.47768e-09
Dsp1	3.95093e-13	-0.206496	0.466	0.6	3.12045e-09
Brd	5.75245e-13	-0.216879	0.293	0.415	4.54328e-09
hbs	6.14538e-13	-0.139004	0.061	0.137	4.85362e-09
mnb	1.23298e-12	-0.179073	0.248	0.364	9.73805e-09
Imp	1.48408e-12	-0.228685	0.626	0.721	1.17212e-08
jigr1	1.64064e-12	-0.217912	0.163	0.264	1.29577e-08
Ten-a	1.87021e-12	-0.293501	0.384	0.503	1.47709e-08
Eip75B	2.24115e-12	-0.139907	0.097	0.184	1.77006e-08
emc	3.2137e-12	-0.184884	0.32	0.441	2.53818e-08
mbl	3.55557e-12	0.537142	0.482	0.409	2.80819e-08
fzr	3.71658e-12	0.137219	0.223	0.123	2.93536e-08
Ppa	5.59973e-12	-0.162547	0.255	0.371	4.42266e-08
mirr	5.69463e-12	-0.199104	0.091	0.172	4.49762e-08
kst	6.08121e-12	-0.146174	0.137	0.234	4.80294e-08
kni	6.71299e-12	-0.10331	0.043	0.108	5.30192e-08
bi	7.77067e-12	-0.231856	0.051	0.118	6.13727e-08
baz	9.03204e-12	-0.240372	0.437	0.552	7.1335e-08
comm	1.41003e-11	-0.116418	0.063	0.135	1.11364e-07
olf413	1.52358e-11	-0.127754	0.088	0.17	1.20333e-07
dlp	1.52762e-11	-0.163706	0.194	0.299	1.20652e-07
mld	1.66052e-11	-0.102271	0.049	0.115	1.31148e-07
CG9095	1.79149e-11	0.193141	0.146	0.066	1.41492e-07
path	2.35035e-11	0.170644	0.296	0.192	1.8563e-07
Piezo	2.51806e-11	-0.131894	0.143	0.239	1.98877e-07
CG7029	2.99988e-11	0.109548	0.149	0.069	2.36931e-07
CG31808	4.01892e-11	0.126	0.171	0.087	3.17414e-07
cv-2	4.3606e-11	-0.179014	0.064	0.135	3.444e-07
heph	4.54013e-11	-0.172846	0.409	0.537	3.5858e-07
CG30069	4.64866e-11	0.115843	0.107	0.04	3.67151e-07
pico	7.82219e-11	-0.175481	0.285	0.392	6.17796e-07
Ama	9.30118e-11	-0.286652	0.312	0.414	7.34607e-07
PAN3	1.61061e-10	-0.144646	0.173	0.269	1.27206e-06
dap	1.89117e-10	-0.156946	0.276	0.384	1.49364e-06
Myo10A	1.89675e-10	-0.178865	0.313	0.421	1.49806e-06
toe	1.96519e-10	0.134188	0.137	0.064	1.55211e-06
KdelR	2.08542e-10	0.184661	0.469	0.368	1.64706e-06
Indy	2.18408e-10	0.14488	0.222	0.132	1.72499e-06
Antp	2.54656e-10	-0.275261	0.047	0.108	2.01127e-06
crb	2.80389e-10	-0.160942	0.371	0.485	2.21451e-06
numb	2.94987e-10	-0.144672	0.194	0.293	2.3298e-06
lbk	4.70082e-10	-0.193809	0.338	0.441	3.71271e-06
yellow-e3	4.73185e-10	-0.126043	0.121	0.204	3.73722e-06
nahoda	4.76892e-10	-0.138022	0.119	0.201	3.76649e-06
Sema5c	4.97924e-10	0.166724	0.217	0.131	3.9326e-06
eyg	5.03642e-10	0.283657	0.238	0.151	3.97776e-06
RhoGAP71E	6.41443e-10	-0.163456	0.267	0.368	5.06611e-06
CG15743	7.42988e-10	0.138938	0.173	0.095	5.86812e-06
Pgant9	8.81198e-10	-0.138643	0.114	0.195	6.9597e-06
ds	1.04473e-09	-0.147465	0.253	0.356	8.2513e-06
Shrm	1.15514e-09	-0.118538	0.107	0.184	9.12331e-06
pyr	1.32225e-09	-0.102135	0.045	0.102	1.04431e-05
fok	1.46107e-09	0.123982	0.164	0.088	1.15395e-05
Spn	1.50483e-09	0.186059	0.155	0.082	1.18851e-05
Trp1	1.77229e-09	0.16476	0.388	0.284	1.39975e-05
Tob	1.77305e-09	0.0894884	0.104	0.043	1.40035e-05
Tctp	1.92251e-09	0.139567	0.827	0.729	1.5184e-05
rib	2.26475e-09	0.229388	0.656	0.602	1.7887e-05
MFS14	2.46294e-09	0.0939045	0.11	0.048	1.94523e-05
Hr4	2.55955e-09	-0.123997	0.099	0.172	2.02153e-05
mgl	2.66468e-09	-0.169936	0.518	0.639	2.10456e-05
RpS7	2.93086e-09	0.154015	0.944	0.91	2.3148e-05
Ocho	3.19357e-09	-0.18027	0.395	0.496	2.52228e-05
Dad	3.71853e-09	-0.118485	0.094	0.165	2.93689e-05
Sec61gamma	3.9879e-09	0.179763	0.471	0.373	3.14965e-05
Prosap	4.24426e-09	0.540373	0.551	0.548	3.35212e-05
Noa36	4.55661e-09	0.104013	0.141	0.071	3.59881e-05
app	5.03124e-09	-0.0894913	0.074	0.14	3.97367e-05
mew	5.40578e-09	0.186824	0.314	0.225	4.26949e-05
Sdc	6.73154e-09	-0.155757	0.378	0.478	5.31657e-05
CG42748	1.04961e-08	-0.132486	0.139	0.218	8.28981e-05
sca	1.07827e-08	-0.10448	0.056	0.112	8.51618e-05
18w	1.15008e-08	0.167015	0.349	0.26	9.08335e-05
beta-Man	1.38708e-08	0.114916	0.116	0.056	0.000109551
pnt	1.52381e-08	-0.118589	0.117	0.191	0.00012035
Ccdc85	1.56458e-08	-0.104259	0.111	0.184	0.000123571
rl	1.63311e-08	-0.137374	0.262	0.357	0.000128983
pAbp	1.64697e-08	0.149028	0.79	0.717	0.000130078
Claspin	2.33917e-08	0.102544	0.117	0.057	0.000184748
RpS13	2.6831e-08	0.161657	0.841	0.788	0.000211911
pum	2.69665e-08	-0.152594	0.477	0.577	0.000212981
kis	2.77757e-08	-0.143624	0.398	0.502	0.000219373
Tapdelta	2.98542e-08	0.195869	0.667	0.605	0.000235789
Abl	4.10334e-08	-0.12175	0.148	0.225	0.000324082
RpL22	4.34281e-08	0.149537	0.865	0.808	0.000342995
hang	4.52995e-08	-0.103451	0.124	0.198	0.000357775
Mipp1	4.55796e-08	-0.0791023	0.053	0.107	0.000359988
ATP6AP2	4.78364e-08	0.125175	0.224	0.146	0.000377812
haf	5.19491e-08	0.116614	0.248	0.165	0.000410294
cindr	5.39276e-08	0.202746	0.468	0.389	0.00042592
NUCB1	5.72494e-08	0.152076	0.341	0.253	0.000452156
CHOp24	6.42211e-08	0.145543	0.428	0.335	0.000507218
ImpL2	7.23752e-08	0.113681	0.227	0.147	0.000571619
kune	7.71984e-08	-0.132351	0.258	0.347	0.000609713
twr	8.06668e-08	0.150987	0.412	0.325	0.000637106
Pgant6	8.08597e-08	0.0941678	0.133	0.071	0.00063863
CG3652	8.90545e-08	0.119221	0.193	0.121	0.000703352
HmgZ	9.50772e-08	0.174267	0.658	0.589	0.00075092
MFS18	1.01548e-07	0.0778074	0.109	0.053	0.00080203
CG5885	1.04576e-07	0.152232	0.588	0.496	0.000825939
edl	1.12105e-07	0.108221	0.223	0.145	0.000885409
trh	1.30671e-07	0.0810237	0.173	0.102	0.00103204
Wnt5	1.36297e-07	-0.0976083	0.108	0.174	0.00107648
Tis11	1.39798e-07	-0.120624	0.274	0.366	0.00110412
apt	1.40899e-07	-0.101934	0.134	0.207	0.00111282
Pvf3	1.43059e-07	-0.183363	0.266	0.352	0.00112988
mub	1.64718e-07	-0.0948156	0.072	0.128	0.00130095
CG2918	2.11353e-07	0.14862	0.313	0.232	0.00166926
Unc-115a	2.36289e-07	0.0916839	0.124	0.066	0.00186621
eEF1alpha1	2.63985e-07	0.104788	0.994	0.989	0.00208495
cdc14	2.78745e-07	0.103818	0.198	0.126	0.00220153
unc-5	2.97783e-07	-0.0757593	0.07	0.125	0.00235189
nw	3.23925e-07	-0.184871	0.347	0.43	0.00255836
RpL14	3.72593e-07	0.135149	0.95	0.936	0.00294274
Calr	4.07376e-07	0.170786	0.899	0.868	0.00321745
Frl	4.61801e-07	-0.14623	0.374	0.461	0.00364731
Cdc6	5.24307e-07	0.0770975	0.108	0.056	0.00414098
CG7294	5.27227e-07	-0.14225	0.067	0.119	0.00416404
Sec22	5.82484e-07	0.0948306	0.162	0.098	0.00460046
CG42747	6.43463e-07	-0.136414	0.071	0.124	0.00508207
Thor	7.93646e-07	0.113043	0.231	0.159	0.00626822
l(1)G0320	8.42343e-07	0.166593	0.477	0.4	0.00665282
chic	8.74877e-07	0.144199	0.563	0.48	0.00690977
Meltrin	9.0129e-07	-0.0684886	0.054	0.102	0.00711839
eIF4EHP	9.21032e-07	0.0988147	0.193	0.125	0.00727431
CG32276	9.89765e-07	0.150366	0.551	0.477	0.00781717
Svil	9.9216e-07	-0.113502	0.159	0.228	0.00783608
spen	9.96724e-07	-0.18465	0.736	0.775	0.00787212
Nop56	1.04211e-06	0.151841	0.44	0.363	0.00823055
NFAT	1.05661e-06	-0.11784	0.286	0.37	0.00834508
aos	1.08468e-06	-0.0843052	0.081	0.135	0.00856684
slv	1.14737e-06	0.0812319	0.131	0.075	0.00906189
pxb	1.38982e-06	-0.149295	0.174	0.242	0.0109768
SPoCk	1.53622e-06	0.0833416	0.131	0.076	0.012133
eRF3	1.60194e-06	0.0808012	0.138	0.081	0.0126521
goe	1.82585e-06	-0.0846101	0.088	0.144	0.0144206
RpL18A	1.85436e-06	0.139794	0.909	0.886	0.0146457
Nipped-B	2.1337e-06	-0.130252	0.407	0.487	0.0168519
Stat92E	2.16073e-06	-0.100988	0.169	0.239	0.0170655
Nuak1	2.21159e-06	-0.0907146	0.097	0.153	0.0174672
Vha16-1	2.2266e-06	0.1334	0.481	0.401	0.0175857
msi	2.40326e-06	-0.156678	0.129	0.19	0.0189809
ncm	2.45084e-06	0.107022	0.229	0.16	0.0193567
Fer1HCH	2.77987e-06	-0.106678	0.142	0.205	0.0219555
Akap200	3.2875e-06	-0.145981	0.424	0.495	0.0259647
CG13887	3.2935e-06	0.105179	0.236	0.167	0.0260121
Mnn1	3.50167e-06	-0.104612	0.168	0.235	0.0276562
alpha-Cat	3.62873e-06	-0.100787	0.208	0.28	0.0286597
TfIIFalpha	3.77381e-06	0.105913	0.2	0.136	0.0298055
Mcr	3.93387e-06	-0.106494	0.236	0.31	0.0310697
RpL37A	4.293e-06	0.137164	0.912	0.881	0.0339061
cact	4.34318e-06	0.083676	0.153	0.096	0.0343025
Srp54k	4.66989e-06	0.0901801	0.178	0.117	0.0368828
Gale	4.78171e-06	0.0620089	0.106	0.057	0.0377659
CG6398	4.93733e-06	-0.154119	0.257	0.323	0.038995
SsRbeta	4.95362e-06	0.15453	0.487	0.416	0.0391237
Sec61beta	5.3522e-06	0.136197	0.583	0.513	0.0422717
ZnT86D	5.41046e-06	0.0701047	0.112	0.063	0.0427318
Dscam1	5.44653e-06	-0.0698116	0.065	0.112	0.0430167
spi	6.7303e-06	-0.0773531	0.101	0.156	0.0531559
RpL15	6.86946e-06	0.108291	0.943	0.923	0.054255
PlexA	7.51527e-06	-0.101335	0.182	0.249	0.0593556
Tsp39D	7.74166e-06	-0.071609	0.111	0.168	0.0611436
elav	7.75028e-06	-0.0926081	0.261	0.339	0.0612117
bun	8.25204e-06	0.245622	0.452	0.405	0.0651746
bai	8.2968e-06	0.124942	0.466	0.39	0.0655281
TM9SF2	8.5737e-06	0.113105	0.23	0.167	0.0677151
CG17271	8.72233e-06	0.12123	0.294	0.225	0.0688889
mav	8.76142e-06	-0.076332	0.114	0.172	0.0691977
sli	9.76409e-06	-0.0833804	0.153	0.216	0.0771168
w	1.01175e-05	0.0871436	0.167	0.11	0.0799081
smash	1.03246e-05	-0.0859443	0.183	0.251	0.0815439
Gclm	1.07911e-05	0.0833554	0.116	0.068	0.0852278
Spp	1.14611e-05	0.11033	0.359	0.285	0.0905201
cic	1.14919e-05	0.18147	0.507	0.451	0.0907629
CNBP	1.20681e-05	0.133455	0.689	0.632	0.0953139
Nlp	1.23842e-05	0.114798	0.467	0.394	0.0978101
CG1418	1.25836e-05	0.0958072	0.167	0.111	0.099385
Alg11	1.29616e-05	0.0719247	0.126	0.076	0.10237
Sar1	1.32589e-05	0.115888	0.446	0.37	0.104719
how	1.3596e-05	-0.0975806	0.263	0.336	0.107381
eEF5	1.3739e-05	0.114231	0.917	0.886	0.108511
Pcyt1	1.38393e-05	0.0668642	0.116	0.068	0.109302
Tl	1.49214e-05	0.207853	0.408	0.342	0.117849
sbb	1.53583e-05	-0.0977883	0.458	0.553	0.1213
hoip	1.62049e-05	0.106563	0.361	0.286	0.127986
GEFmeso	1.64918e-05	0.110383	0.197	0.138	0.130252
CG33993	1.944e-05	0.103994	0.162	0.108	0.153537
eca	1.98358e-05	0.109161	0.301	0.233	0.156663
lost	2.10773e-05	0.0977339	0.313	0.243	0.166468
Surf4	2.19796e-05	0.103719	0.265	0.2	0.173595
fz2	2.6082e-05	-0.148579	0.252	0.316	0.205996
uex	2.62618e-05	-0.104845	0.347	0.424	0.207416
Rs1	2.86116e-05	0.0718233	0.146	0.094	0.225974
RpS9	2.97541e-05	0.11586	0.951	0.924	0.234998
RpL10	3.11036e-05	0.108243	0.963	0.935	0.245657
CG9628	3.19295e-05	-0.148203	0.114	0.163	0.25218
RpL19	3.29195e-05	0.110525	0.963	0.935	0.259998
brat	3.41036e-05	-0.122184	0.316	0.384	0.26935
gro	3.51983e-05	-0.083675	0.167	0.227	0.277996
aqz	3.77061e-05	-0.16965	0.762	0.777	0.297803
E(spl)m4-BFM	3.78479e-05	-0.13129	0.224	0.285	0.298923
Nipped-A	4.39948e-05	-0.104175	0.226	0.288	0.347471
upSET	4.7016e-05	-0.0739599	0.211	0.278	0.371332
shn	4.93724e-05	-0.0909245	0.212	0.278	0.389943
shot	5.01821e-05	-0.100373	0.219	0.282	0.396338
mod(mdg4)	5.02837e-05	-0.0615768	0.094	0.143	0.39714
Atpalpha	5.34876e-05	-0.097054	0.242	0.307	0.422445
Tom	5.69334e-05	-0.14324	0.664	0.704	0.44966
Parp	5.89329e-05	0.138523	0.259	0.203	0.465452
AIMP1	6.05353e-05	0.0637553	0.102	0.061	0.478108
Tre1	6.16722e-05	0.064658	0.123	0.077	0.487087
bbc	6.27224e-05	0.0763515	0.183	0.129	0.495381
sina	6.33968e-05	-0.08434	0.184	0.244	0.500708
unc-13	6.50125e-05	-0.0799647	0.215	0.281	0.513469
CG9328	6.56384e-05	-0.0685461	0.091	0.137	0.518412
Nrx-IV	6.5903e-05	-0.0867928	0.13	0.182	0.520502
CG10011	6.98529e-05	-0.0795833	0.179	0.239	0.551698
shv	7.11459e-05	0.0678626	0.139	0.091	0.56191
Ptp99A	7.4836e-05	-0.0675717	0.092	0.138	0.591055
Spase22-23	7.5472e-05	0.102052	0.347	0.283	0.596078
eIF4B	7.69376e-05	0.0805271	0.321	0.252	0.607653
Esp	8.2154e-05	-0.0632715	0.073	0.114	0.648852
epsilonCOP	8.28273e-05	0.0837817	0.192	0.138	0.65417
Jafrac2	8.44311e-05	0.0621286	0.124	0.079	0.666837
sdt	8.45845e-05	-0.0978646	0.244	0.309	0.668048
nocte	8.73843e-05	-0.0706189	0.157	0.214	0.690161
kri	9.03581e-05	0.0535177	0.102	0.061	0.713649
CG10283	9.3323e-05	-0.0569958	0.063	0.102	0.737065
CG14756	9.39037e-05	0.160553	0.173	0.124	0.741651
Fkbp14	9.44374e-05	0.102752	0.344	0.282	0.745867
RapGAP1	9.58819e-05	-0.163429	0.41	0.477	0.757275
deltaCOP	0.000100653	0.0772078	0.201	0.146	0.794961
lva	0.000102936	0.0561759	0.12	0.076	0.812989
PlexB	0.000110742	-0.0906446	0.216	0.276	0.874637
RhoGAP19D	0.000111473	-0.0742285	0.243	0.31	0.880417
CG12288	0.000115159	0.0707718	0.161	0.111	0.909527
CrebB	0.000120679	0.0651884	0.124	0.08	0.95312
E(spl)m7-HLH	0.000120912	-0.101404	0.288	0.351	0.954959
Hr78	0.000123403	0.0580597	0.107	0.066	0.974636
CG32772	0.000135992	-0.0595333	0.092	0.137	1
CG13921	0.000140336	-0.0656227	0.095	0.14	1
RpL35A	0.000144938	0.0988284	0.861	0.813	1
Lac	0.000147614	-0.0827747	0.234	0.296	1
mys	0.000148652	0.116826	0.351	0.293	1
sau	0.000150629	0.0640136	0.129	0.085	1
kuz	0.000165339	-0.0977718	0.433	0.505	1
RpL13A	0.000168007	0.111575	0.932	0.92	1
CycG	0.000171348	0.126987	0.495	0.446	1
CG11857	0.000171814	0.0884399	0.231	0.177	1
RpS17	0.000174995	0.10372	0.888	0.844	1
fax	0.000175831	-0.100292	0.714	0.763	1
CG5021	0.000176504	0.0681509	0.136	0.091	1
RpS30	0.000179384	0.109863	0.808	0.778	1
EcR	0.000188592	0.115797	0.286	0.23	1
RpS14a	0.000191556	0.107329	0.759	0.7	1
Tet	0.000192841	-0.150675	0.47	0.534	1
ZAP3	0.000194096	-0.0558164	0.091	0.135	1
CG31650	0.0001961	-0.0560085	0.083	0.125	1
RpS23	0.000199403	0.0955026	0.958	0.939	1
roq	0.00020792	0.0641353	0.137	0.093	1
bol	0.000212652	0.0766213	0.177	0.128	1
RpL35	0.000214269	0.102222	0.855	0.833	1
Hsc70-4	0.000229228	0.102835	0.586	0.535	1
RpL13	0.000229985	0.118448	0.879	0.847	1
bnb	0.000238274	-0.19316	0.317	0.372	1
Arf102F	0.000239658	0.0929076	0.304	0.246	1
RpL7A	0.000241461	0.100353	0.931	0.922	1
Mbs	0.000269006	-0.0578124	0.093	0.135	1
Sec16	0.000273093	0.0627203	0.127	0.085	1
mod	0.000274888	0.11274	0.46	0.411	1
wdb	0.00027708	-0.083761	0.279	0.341	1
RpL6	0.000285335	0.103997	0.894	0.876	1
CG2852	0.000287401	-0.142836	0.712	0.743	1
tara	0.000315748	-0.0854514	0.202	0.256	1
NaCP60E	0.000317068	0.0562293	0.138	0.094	1
crok	0.000320208	-0.0894753	0.239	0.297	1
ASPP	0.000332368	-0.0872863	0.262	0.323	1
CG12384	0.000335495	0.0943656	0.273	0.219	1
eEF1delta	0.000344645	0.0866412	0.326	0.267	1
NHP2	0.000377285	0.106218	0.374	0.32	1
wts	0.000377969	-0.0563123	0.11	0.155	1
Stt3B	0.000397735	0.0794456	0.233	0.18	1
CG32767	0.000401706	-0.0789144	0.254	0.315	1
Wnt4	0.000423305	-0.10207	0.159	0.208	1
ctrip	0.000431452	0.0917112	0.324	0.269	1
flw	0.000455552	-0.055737	0.079	0.118	1
Lar	0.000480077	-0.0643069	0.113	0.156	1
ckn	0.000493316	0.115471	0.291	0.241	1
Vha36-1	0.000518337	0.0532131	0.109	0.071	1
Gug	0.000521823	-0.0986954	0.386	0.447	1
CG10166	0.000540319	0.0492354	0.113	0.074	1
fs(1)h	0.00054231	-0.108282	0.509	0.569	1
Sec24CD	0.000547781	0.0580531	0.134	0.093	1
ttv	0.000567007	-0.0622665	0.116	0.16	1
RpL27A	0.000570644	0.0796336	0.987	0.984	1
pasi1	0.000571381	-0.0783168	0.179	0.23	1
CLIP-190	0.00059748	-0.0718118	0.12	0.163	1
Abd-B	0.000636199	-0.143984	0.116	0.157	1
pho	0.000651553	-0.0609648	0.104	0.146	1
RpS29	0.000669184	0.0862317	0.948	0.929	1
CG11122	0.00066986	-0.0568688	0.148	0.197	1
hrm	0.000677395	-0.0704296	0.146	0.192	1
Hel89B	0.000694859	0.0539305	0.118	0.08	1
spoon	0.000702469	0.0847464	0.306	0.251	1
Manf	0.000704684	0.108367	0.47	0.416	1
drk	0.000705299	0.059275	0.184	0.136	1
Max	0.000739183	0.0725242	0.2	0.152	1
Ufm1	0.000745618	0.055194	0.155	0.111	1
CG6051	0.00075491	-0.0537445	0.089	0.128	1
COX7A	0.000761983	0.0709178	0.311	0.252	1
RpL40	0.000770085	0.0955985	0.872	0.837	1
wol	0.000785354	0.0616344	0.137	0.097	1
miple2	0.000794882	-0.0963373	0.309	0.363	1
CG34401	0.000800539	-0.0814029	0.292	0.352	1
CG13300	0.000807121	-0.0930749	0.197	0.245	1
Srp9	0.000810132	0.0644973	0.193	0.146	1
eIF3j	0.000863165	0.0734201	0.202	0.156	1
AnxB11	0.000865597	0.0625788	0.142	0.101	1
nop5	0.000884346	0.0744164	0.309	0.253	1
Hers	0.000949756	-0.0580833	0.079	0.115	1
RpLP0	0.000997236	0.0989492	0.742	0.711	1
eIF3h	0.000999818	0.0589951	0.167	0.123	1
SrpRbeta	0.00100492	0.0724181	0.222	0.174	1
RpS26	0.00103521	0.0853704	0.969	0.957	1
CG14478	0.00104964	-0.0661376	0.295	0.355	1
zetaCOP	0.00106883	0.0947841	0.268	0.22	1
CG3625	0.00114102	-0.0583048	0.152	0.198	1
E(spl)mbeta-HLH	0.00119045	-0.0621272	0.153	0.198	1
Galphai	0.0012047	-0.0740528	0.235	0.286	1
wake	0.00120557	-0.0547892	0.082	0.117	1
RpL7	0.00121004	0.0888202	0.921	0.897	1
CG5862	0.00121389	0.052622	0.131	0.093	1
CG12121	0.00121512	0.0527027	0.112	0.077	1
Dak1	0.00121923	0.0716642	0.169	0.127	1
S6k	0.00123205	0.0593784	0.181	0.136	1
l(3)neo38	0.00125506	-0.0967683	0.609	0.663	1
Pdp1	0.00126343	0.179091	0.13	0.095	1
mt:ND1	0.00126751	-0.0742537	0.312	0.369	1
dome	0.00133948	-0.0547361	0.109	0.149	1
su(Hw)	0.00136988	0.0683916	0.178	0.135	1
RASSF8	0.00137551	-0.0538968	0.08	0.114	1
Nacalpha	0.00139106	0.0908412	0.544	0.483	1
Ns1	0.00142354	0.0530237	0.131	0.093	1
CG5059	0.00144503	0.059118	0.198	0.152	1
TRAM	0.00150774	0.112752	0.326	0.278	1
Mnt	0.00153422	0.0378178	0.104	0.07	1
CG16791	0.00155013	-0.0709614	0.163	0.208	1
Notum	0.00155632	-0.0880962	0.086	0.121	1
Gli	0.00161633	-0.0729527	0.204	0.252	1
Ptpmeg2	0.00164639	-0.0469916	0.079	0.114	1
TM9SF3	0.00167631	0.056571	0.121	0.085	1
Cln7	0.00169839	-0.0686453	0.16	0.204	1
CG10077	0.00173205	0.0871083	0.293	0.244	1
Adk2	0.00173943	0.0658233	0.182	0.139	1
GFP	0.00174104	0.0785708	0.206	0.161	1
p120ctn	0.00175114	-0.0654819	0.233	0.283	1
Ars2	0.00177661	0.0859857	0.329	0.278	1
sta	0.00188063	0.0723162	0.925	0.889	1
MCTS1	0.00192378	0.0554102	0.147	0.108	1
fwe	0.00196344	0.0642183	0.184	0.142	1
RpL10Ab	0.00197833	0.0745528	0.921	0.904	1
RpL21	0.00198226	0.0793685	0.945	0.927	1
Dg	0.0020602	-0.0562323	0.14	0.183	1
gus	0.00208232	-0.0754679	0.2	0.246	1
RpL17	0.00208483	0.0885006	0.934	0.877	1
RpS3A	0.00214744	0.0675274	0.96	0.925	1
Eph	0.00215946	-0.0687808	0.179	0.223	1
RpL37a	0.00219141	0.0697904	0.939	0.911	1
RpL5	0.00220497	0.0749516	0.681	0.636	1
lola	0.00223117	0.112549	0.633	0.601	1
RpS16	0.00226122	0.0863514	0.972	0.949	1
RpL39	0.00226385	-0.11995	0.893	0.892	1
CtBP	0.00227031	-0.0891802	0.496	0.543	1
D	0.00228159	-0.0570232	0.105	0.141	1
CG6891	0.00237358	0.0630113	0.192	0.15	1
Yeti	0.00238622	-0.0968076	0.444	0.489	1
CG32066	0.00243926	0.068798	0.198	0.156	1
Nop60B	0.00248494	0.0863201	0.472	0.421	1
CG4806	0.00255849	0.0499296	0.103	0.071	1
Moe	0.00259353	-0.0473968	0.121	0.16	1
Sec63	0.00259982	0.0693913	0.271	0.225	1
Pdk1	0.00260089	-0.0704232	0.197	0.241	1
Pits	0.00262925	0.127392	0.342	0.298	1
RpS15	0.00275717	0.0634212	0.979	0.968	1
eIF5B	0.00276444	0.0945078	0.313	0.267	1
Cont	0.00277472	-0.0555043	0.186	0.231	1
Tsp42Ee	0.00286158	-0.0507043	0.093	0.127	1
CG34163	0.00290931	0.0487753	0.101	0.07	1
RpS20	0.00299122	0.0878875	0.936	0.919	1
brk	0.00313887	0.0695918	0.204	0.161	1
Hmt4-20	0.00321659	-0.0513649	0.11	0.146	1
Traf4	0.00322381	-0.055085	0.087	0.12	1
DCP2	0.00323771	-0.0757082	0.201	0.244	1
sty	0.00334926	-0.0695327	0.208	0.253	1
Sin3A	0.00335211	-0.0731871	0.258	0.307	1
RpL18	0.00335597	0.0805425	0.897	0.866	1
garz	0.00345133	0.0442527	0.103	0.071	1
CG2310	0.00347476	-0.0713031	0.161	0.2	1
fend	0.00350145	-0.0702	0.11	0.145	1
l(2)gl	0.00358862	-0.048348	0.216	0.263	1
CG9253	0.00364684	0.051	0.159	0.121	1
msn	0.00368425	-0.0579901	0.158	0.199	1
smt3	0.00379495	0.0931404	0.674	0.626	1
beta-Spec	0.0038638	-0.061686	0.169	0.209	1
CG18600	0.00391627	0.0586524	0.151	0.114	1
wech	0.00392646	-0.0666351	0.186	0.228	1
Tango1	0.0039561	0.0579981	0.188	0.148	1
RpL24	0.00397041	0.0836526	0.882	0.859	1
RpS12	0.00398976	0.0754612	0.901	0.876	1
LanA	0.00399728	-0.0532626	0.219	0.267	1
AdSS	0.00402614	0.068639	0.203	0.163	1
CG8545	0.00402696	0.0444017	0.153	0.115	1
Acsl	0.00417568	0.0441646	0.105	0.074	1
shep	0.00424063	0.0374026	0.116	0.083	1
RpL31	0.00431238	0.073642	0.931	0.923	1
Pp1alpha-96A	0.00432547	0.0552012	0.152	0.116	1
sturkopf	0.00444177	0.0489777	0.121	0.088	1
eIF3a	0.00458471	-0.0499517	0.136	0.174	1
Spase12	0.00485124	0.0845322	0.322	0.278	1
CG7945	0.00485208	0.0455648	0.147	0.111	1
Tudor-SN	0.00488592	0.0562195	0.223	0.181	1
jbug	0.00492228	-0.0594559	0.202	0.246	1
CaBP1	0.00495169	0.083443	0.399	0.357	1
Evi5	0.0049998	0.0603516	0.136	0.103	1
HnRNP-K	0.00505462	-0.0458923	0.141	0.18	1
tay	0.00515754	-0.0612202	0.164	0.204	1
CG8677	0.0052734	-0.0650557	0.207	0.249	1
RpL23A	0.00534018	0.0753109	0.834	0.813	1
klar	0.00537804	0.321553	0.457	0.463	1
Fer2LCH	0.00548418	-0.066217	0.204	0.246	1
bsk	0.00550098	0.0520156	0.124	0.092	1
CG9911	0.00570737	0.0422723	0.119	0.087	1
CG33303	0.0057076	0.0562669	0.239	0.196	1
nej	0.00587297	-0.0543188	0.237	0.283	1
mt:ATPase6	0.00596312	-0.0897962	0.764	0.79	1
CaMKI	0.00602842	-0.0415714	0.145	0.184	1
clu	0.0060541	0.0358977	0.106	0.076	1
FER	0.00606574	-0.0400268	0.078	0.108	1
Cnx99A	0.00615232	0.0678961	0.274	0.232	1
sima	0.00619333	-0.0821515	0.242	0.283	1
nrv2	0.00622181	-0.0543522	0.286	0.335	1
Mad	0.00634033	-0.0450186	0.084	0.114	1
RpS8	0.00638126	0.0729644	0.956	0.941	1
puc	0.00671354	0.110175	0.264	0.227	1
Srp14	0.00674007	0.0428177	0.185	0.146	1
CG8939	0.00702706	0.0355992	0.113	0.082	1
CG5554	0.00706415	0.0522527	0.273	0.229	1
Arf79F	0.0071316	0.0819483	0.481	0.443	1
CTPsyn	0.0071675	0.0419967	0.103	0.074	1
kra	0.00717757	0.0809235	0.458	0.416	1
Fib	0.00721725	0.0621067	0.272	0.231	1
Tlk	0.00747087	-0.0469229	0.13	0.165	1
NimC4	0.00752574	-0.0469131	0.1	0.131	1
CG2865	0.00757419	0.11103	0.368	0.325	1
gpp	0.00762043	-0.0649174	0.344	0.392	1
shg	0.00790719	-0.0870325	0.495	0.537	1
SNF4Agamma	0.00798052	0.0889095	0.177	0.144	1
Smr	0.00817878	-0.080902	0.466	0.511	1
Sec61alpha	0.00819798	0.108155	0.521	0.483	1
RpL23	0.00820074	0.0564031	0.949	0.94	1
bab2	0.00826596	0.0752721	0.327	0.285	1
dia	0.00852323	0.0412302	0.124	0.093	1
RpL26	0.00858525	0.0811047	0.933	0.931	1
Not1	0.00866777	-0.0682857	0.361	0.405	1
scf	0.00878834	0.0666166	0.164	0.131	1
Spase25	0.00890606	0.0708414	0.402	0.36	1
Rab6	0.00894707	0.0535472	0.196	0.158	1
CG6959	0.00923285	-0.0525155	0.083	0.111	1
CG8230	0.00947555	0.0385489	0.119	0.089	1
Snx3	0.00948168	0.0541241	0.144	0.112	1
CG10479	0.00971533	0.0546867	0.176	0.14	1
hppy	0.00984465	-0.0361948	0.086	0.114	1
Ephrin	0.0099558	-0.0410828	0.096	0.125	1
CG13784	0.0100398	-0.0435743	0.152	0.189	1
La	0.0100756	0.0589419	0.164	0.131	1
Jupiter	0.010138	-0.0454746	0.295	0.347	1
CG42238	0.0101949	0.26226	0.496	0.494	1
Ank	0.0102167	-0.0428713	0.106	0.137	1
Lis-1	0.0102481	-0.047049	0.111	0.142	1
CG2926	0.0104063	-0.0535754	0.131	0.163	1
RhoGAPp190	0.0104298	-0.0388208	0.098	0.128	1
Cys	0.0105482	-0.111315	0.621	0.648	1
ergic53	0.0105755	0.0769121	0.338	0.299	1
pyd	0.0106604	0.279363	0.657	0.696	1
CG5861	0.0113125	0.0552351	0.202	0.166	1
eIF4A	0.0114967	0.0754003	0.802	0.757	1
CG17233	0.011535	-0.0368567	0.092	0.121	1
Rack1	0.0118501	0.0597927	0.823	0.789	1
CG45050	0.0121066	0.122053	0.577	0.565	1
Pabp2	0.0122282	0.0766017	0.394	0.354	1
CG32850	0.0122949	-0.0383577	0.087	0.115	1
Catsup	0.0123062	0.052318	0.19	0.156	1
gw	0.0127563	-0.0541274	0.159	0.193	1
RpS24	0.0132512	0.0529411	0.841	0.796	1
RpLP1	0.0132563	0.0517606	0.992	0.99	1
Vdup1	0.0140499	0.0363164	0.11	0.082	1
Hrb27C	0.0142646	0.0680717	0.735	0.68	1
Pka-C1	0.01496	-0.0510523	0.223	0.262	1
eIF4H1	0.0153397	0.0642861	0.322	0.283	1
Zasp52	0.0153459	-0.0609203	0.077	0.103	1
Gp93	0.0155516	0.0787132	0.425	0.389	1
Rip11	0.0163848	-0.0359138	0.084	0.11	1
akirin	0.0166553	0.089827	0.681	0.65	1
Grasp65	0.0167015	0.0533339	0.139	0.11	1
beta'COP	0.0167747	0.0392592	0.144	0.114	1
mam	0.0169706	0.0718955	0.291	0.255	1
CG31195	0.0170009	-0.0496996	0.156	0.188	1
CG1646	0.0171213	0.0429962	0.158	0.127	1
P58IPK	0.0178129	0.04014	0.109	0.083	1
l(1)10Bb	0.0180401	0.036772	0.104	0.078	1
Myc	0.0180412	0.123336	0.367	0.341	1
Ufc1	0.0181413	0.0473532	0.206	0.171	1
levy	0.0181806	-0.0507134	0.269	0.308	1
RhoGAP18B	0.0185903	-0.0537266	0.142	0.173	1
alt	0.0187485	-0.0543645	0.365	0.41	1
RpS19a	0.0187763	0.0652506	0.823	0.788	1
Ntf-2	0.0189151	0.0485463	0.182	0.149	1
wcy	0.0191321	-0.0516602	0.151	0.183	1
SERCA	0.0195899	0.053091	0.218	0.184	1
kdn	0.0199385	0.0455658	0.176	0.144	1
alphaTub84B	0.0204687	0.0758132	0.821	0.798	1
CG33129	0.0208534	0.0382547	0.356	0.312	1
Mapmodulin	0.020935	-0.0539768	0.302	0.341	1
p23	0.0209758	0.065771	0.386	0.347	1
prtp	0.021164	0.0388782	0.162	0.13	1
His2Av	0.0215619	0.0671279	0.601	0.558	1
CG1677	0.0218785	-0.0495897	0.212	0.248	1
cold	0.0220105	-0.0449563	0.133	0.162	1
lqf	0.0221226	-0.0509022	0.258	0.296	1
Dtg	0.022169	-0.0514266	0.183	0.216	1
ND-MWFE	0.0224138	-0.0362316	0.099	0.126	1
Syb	0.0225662	0.0587676	0.241	0.208	1
Bet1	0.0226537	0.0449911	0.122	0.096	1
RpS28b	0.0226753	0.0457123	0.871	0.859	1
CG9775	0.0227922	-0.0303845	0.109	0.137	1
gish	0.0230576	0.0974947	0.519	0.496	1
CG10395	0.0231521	-0.0409168	0.094	0.12	1
RpS18	0.023168	0.0636955	0.968	0.958	1
RhoGEF2	0.0231727	-0.0420235	0.113	0.141	1
Rac2	0.0231745	0.0786188	0.318	0.284	1
cwo	0.023205	-0.0420713	0.081	0.105	1
RNASEK	0.0234886	-0.065016	0.346	0.386	1
Larp4B	0.0237075	0.0413148	0.194	0.161	1
Alg1	0.023929	0.0324244	0.103	0.078	1
CG31998	0.0239352	-0.0508605	0.202	0.235	1
ATPsynD	0.0239596	0.0402163	0.182	0.15	1
Kdm2	0.0240196	0.0490295	0.129	0.103	1
Pep	0.024424	-0.0605029	0.512	0.564	1
Flacc	0.0252411	0.0327519	0.101	0.077	1
SppL	0.0253459	-0.0298369	0.079	0.103	1
14-3-3zeta	0.0253493	0.0635772	0.635	0.602	1
bou	0.0256391	-0.0632236	0.247	0.28	1
sog	0.0256739	-0.0619538	0.182	0.216	1
Chchd2	0.0256821	0.0417211	0.141	0.113	1
Atx2	0.0259087	-0.0387446	0.101	0.127	1
Gdi	0.0261663	0.0394087	0.164	0.135	1
Rala	0.0262202	-0.0383957	0.086	0.11	1
ATPsyndelta	0.0264053	0.0428574	0.146	0.118	1
rno	0.0265228	-0.0355629	0.084	0.108	1
pit	0.026585	0.0366719	0.127	0.1	1
tud	0.0265983	0.0333843	0.128	0.101	1
mrva	0.0266987	-0.0452758	0.108	0.135	1
bin3	0.0268654	-0.0462876	0.099	0.124	1
SC35	0.0268753	0.0596331	0.337	0.301	1
CG45049	0.0276365	-0.0516684	0.141	0.169	1
Ncoa6	0.0277968	-0.0468279	0.277	0.315	1
SNRPG	0.0279893	0.042693	0.195	0.163	1
sky	0.028214	-0.0514852	0.167	0.197	1
CG10576	0.0290479	0.0404683	0.163	0.134	1
RpL32	0.0292503	0.0678626	0.938	0.925	1
Pdi	0.0303937	-0.083932	0.519	0.557	1
Ndf	0.0304363	0.059337	0.397	0.363	1
Ost48	0.0307251	0.0560865	0.272	0.239	1
d4	0.031005	-0.0383705	0.116	0.143	1
SrpRalpha	0.0315123	0.0405023	0.193	0.161	1
prod	0.0319972	0.0289928	0.101	0.077	1
RpS15Aa	0.0321068	0.0442049	0.902	0.882	1
Alg-2	0.0323768	-0.0335082	0.112	0.139	1
RpS5a	0.0324434	0.0615324	0.671	0.643	1
crc	0.0324702	0.036541	0.139	0.113	1
Hcf	0.0327873	-0.0443714	0.151	0.179	1
ArfGAP3	0.032915	0.0338403	0.111	0.087	1
olf186-F	0.0335138	-0.0382363	0.081	0.103	1
ATPsynC	0.033625	0.0757604	0.525	0.495	1
Tom7	0.0338515	0.0408153	0.184	0.154	1
CG1129	0.0341794	0.0290575	0.102	0.079	1
Mlf	0.034572	0.0369415	0.107	0.084	1
RpS10b	0.0349688	0.0664528	0.934	0.905	1
sel	0.035715	0.0451714	0.133	0.108	1
sov	0.0361211	-0.0323897	0.096	0.12	1
Gp150	0.0367552	-0.0598693	0.326	0.36	1
Haspin	0.0368298	-0.0507097	0.195	0.225	1
CG14442	0.0370098	-0.0304456	0.086	0.108	1
CG11791	0.0372254	0.044134	0.171	0.143	1
Dmtn	0.0373383	-0.0361331	0.123	0.15	1
vig2	0.0378347	0.0440385	0.189	0.16	1
RpL3	0.0378413	0.0394158	0.859	0.828	1
CG11444	0.0379973	0.0388634	0.109	0.087	1
RpII215	0.038405	-0.0475363	0.153	0.181	1
CG8671	0.0389174	-0.0386057	0.165	0.194	1
RpS4	0.0396545	0.0530031	0.93	0.911	1
wmd	0.0401584	0.0339485	0.115	0.092	1
Dp	0.0402237	0.0372694	0.197	0.167	1
Ccm3	0.0403443	0.0323619	0.148	0.121	1
Lrch	0.0405101	0.0359952	0.105	0.082	1
kibra	0.0408271	-0.0539277	0.222	0.251	1
cg	0.040954	-0.0545973	0.328	0.362	1
udt	0.0412143	-0.0508641	0.179	0.208	1
mRpS10	0.0427236	-0.030694	0.088	0.111	1
Tsf2	0.0428504	-0.0479547	0.178	0.206	1
IscU	0.0431286	0.0301756	0.107	0.084	1
Tina-1	0.0434575	0.0454787	0.144	0.119	1
scrt	0.0437723	-0.0697053	0.098	0.122	1
Slip1	0.0440606	-0.0432537	0.111	0.135	1
CSN8	0.0445267	0.0361664	0.109	0.087	1
Hrb98DE	0.0451189	0.0616764	0.363	0.334	1
mt:ND6	0.0456589	-0.0226336	0.396	0.446	1
wge	0.0465676	-0.0375881	0.092	0.114	1
Cip4	0.0465888	-0.038405	0.179	0.209	1
baf	0.04701	-0.0240829	0.216	0.25	1
HIPP1	0.0473661	0.0280926	0.114	0.091	1
Lk6	0.0474781	-0.0457762	0.412	0.449	1
Top1	0.0482715	0.069524	0.438	0.411	1
blw	0.0484512	0.0446184	0.193	0.166	1
Src64B	0.0496342	0.0520406	0.241	0.211	1
Klp98A	0.0506088	-0.0398465	0.138	0.164	1
RpS27A	0.0506597	0.0466778	0.955	0.949	1
Pp2C1	0.0506721	-0.0472014	0.167	0.193	1
CG11180	0.0506973	0.0402298	0.159	0.133	1
Bsg	0.0507237	-0.0412507	0.319	0.356	1
CG12011	0.0510748	-0.0859481	0.174	0.204	1
Inx3	0.0510785	-0.0703697	0.514	0.545	1
Map60	0.0511358	-0.0246499	0.082	0.103	1
pre-lola-G	0.0512726	-0.0451407	0.113	0.136	1
Eb1	0.0520795	-0.0366903	0.265	0.299	1
fus	0.0522574	-0.057105	0.431	0.468	1
me31B	0.0526454	-0.0273746	0.121	0.146	1
RpL34b	0.0539592	0.0488464	0.857	0.839	1
Der-1	0.0544625	0.034785	0.144	0.12	1
pck	0.0548001	-0.0347229	0.254	0.288	1
CG7006	0.0554418	0.0398732	0.144	0.12	1
Ip259	0.055696	0.0521856	0.492	0.459	1
His3.3A	0.0559764	0.0691251	0.537	0.518	1
CG7630	0.0565679	0.039621	0.341	0.306	1
zip	0.0567943	-0.03675	0.18	0.209	1
Sec13	0.0575752	0.0492988	0.211	0.184	1
Lamp1	0.0579371	-0.0364507	0.337	0.372	1
RpL34a	0.0581635	0.0538996	0.442	0.414	1
Diap1	0.0584057	-0.0430995	0.363	0.398	1
Dek	0.0584892	0.0318645	0.206	0.177	1
Sema2a	0.0587583	-0.0381353	0.197	0.225	1
Ten-m	0.0588674	0.0528219	0.299	0.27	1
CkIalpha	0.0596637	-0.0354371	0.264	0.299	1
CG43736	0.0617403	-0.0323393	0.266	0.297	1
Pvr	0.062112	-0.0381282	0.219	0.249	1
Idgf6	0.0622008	0.0273563	0.107	0.086	1
CG6701	0.0628052	0.0261837	0.123	0.101	1
CG8860	0.0631613	0.0391293	0.503	0.466	1
CG1703	0.0631844	0.0492005	0.235	0.208	1
Nap1	0.0632911	0.0335301	0.208	0.18	1
Cyp1	0.0645906	0.0599431	0.539	0.509	1
ATPsynB	0.065063	0.0472013	0.221	0.194	1
Gprk2	0.0652131	-0.049073	0.263	0.291	1
Dyrk3	0.0654247	-0.0353988	0.214	0.245	1
Cirl	0.0658188	-0.0672699	0.402	0.43	1
RpL8	0.0658818	0.061826	0.834	0.817	1
Caper	0.0672268	-0.0465703	0.218	0.244	1
Zdhhc8	0.0684633	-0.0389216	0.215	0.244	1
RpLP2	0.068498	0.045879	0.972	0.968	1
ND-PDSW	0.0693078	0.0316705	0.143	0.12	1
CG33229	0.0695137	-0.0428588	0.358	0.394	1
Pkn	0.0696099	0.0335387	0.15	0.126	1
RpL27	0.0705729	0.0448173	0.894	0.881	1
CG41128	0.0706762	-0.0329514	0.154	0.178	1
Clc	0.070891	0.0461366	0.199	0.175	1
E(spl)mgamma-HLH	0.0709933	-0.0497676	0.274	0.304	1
Cad87A	0.0716333	-0.032416	0.189	0.218	1
Spt6	0.0720414	-0.0262441	0.101	0.122	1
CG1234	0.0720486	0.0350129	0.12	0.099	1
d	0.0723889	0.0392534	0.208	0.182	1
Srp19	0.0726224	0.0276861	0.104	0.084	1
RpII18	0.0726434	0.0376844	0.219	0.192	1
stx	0.0733581	-0.0296548	0.281	0.314	1
Rok	0.0735489	-0.029038	0.147	0.172	1
CG1840	0.0740192	0.0332744	0.117	0.097	1
CG8034	0.0741505	-0.0314835	0.229	0.258	1
Cals	0.074229	-0.0373101	0.227	0.254	1
RpS14b	0.0749296	-0.0424432	0.359	0.393	1
Eip63E	0.0757673	0.10258	0.354	0.341	1
GCS2beta	0.0761728	0.0220589	0.142	0.119	1
Yif1	0.0765891	0.0275191	0.118	0.098	1
raptor	0.0770307	0.0322426	0.119	0.098	1
RpL4	0.0771098	0.0466626	0.765	0.735	1
CG8963	0.0776328	0.0390305	0.162	0.139	1
RpS2	0.0780835	0.0546002	0.952	0.957	1
CG12163	0.0785387	-0.038857	0.152	0.176	1
CaMKII	0.0785774	-0.0283926	0.187	0.215	1
RpS15Ab	0.0786291	0.0433732	0.232	0.205	1
AP-2sigma	0.0787727	0.031989	0.115	0.095	1
vih	0.0805847	-0.0271303	0.157	0.182	1
RpL9	0.0813625	0.0488539	0.895	0.861	1
Rab1	0.081826	0.0460015	0.323	0.298	1
eIF4G1	0.082293	0.0655584	0.422	0.405	1
exd	0.0829594	-0.0438076	0.173	0.196	1
Neb-cGP	0.0833501	0.0409005	0.252	0.225	1
Cyt-c-p	0.0837671	-0.0266689	0.165	0.191	1
Phf5a	0.0839319	0.0305875	0.163	0.14	1
Scr	0.0843391	-0.0845206	0.159	0.18	1
Nurf-38	0.0847793	0.023685	0.105	0.086	1
mura	0.0849894	0.031645	0.196	0.171	1
CG6583	0.0860372	-0.0292112	0.095	0.114	1
Arpc2	0.086064	0.0330385	0.133	0.112	1
RasGAP1	0.0867233	-0.0305258	0.122	0.144	1
CG12581	0.0871306	-0.0291873	0.098	0.118	1
ERp60	0.0871639	0.04821	0.359	0.331	1
ago	0.0875421	-0.0295142	0.101	0.12	1
HP5	0.0883194	-0.0304979	0.082	0.1	1
CG10035	0.0883745	-0.0858284	0.148	0.168	1
betaTub56D	0.089218	0.0454549	0.61	0.599	1
Fkbp12	0.0893804	0.0342875	0.533	0.498	1
Top2	0.0895255	-0.0277344	0.098	0.118	1
Arl1	0.0897261	0.0379563	0.144	0.124	1
TER94	0.0898659	0.0263291	0.151	0.129	1
RpL36A	0.0901792	0.0438027	0.912	0.902	1
CG32409	0.0906221	0.028101	0.158	0.135	1
Saf-B	0.0906385	-0.0294525	0.126	0.147	1
endos	0.0907154	-0.0223615	0.127	0.15	1
bdg	0.0907429	0.0343419	0.111	0.093	1
eIF4E1	0.0911922	0.0368477	0.197	0.173	1
Unr	0.0915078	-0.0335674	0.406	0.439	1
Surf6	0.091884	0.0385898	0.178	0.156	1
RpS11	0.0923237	0.0292368	0.949	0.944	1
cora	0.0925935	-0.0348033	0.13	0.151	1
CG4038	0.0927046	0.0553389	0.35	0.325	1
OstDelta	0.0929134	0.0280078	0.212	0.187	1
Utx	0.0931022	-0.0307467	0.091	0.109	1
tacc	0.0940227	0.0323112	0.117	0.098	1
MESK2	0.0941822	-0.0337991	0.134	0.156	1
sqd	0.0954214	0.034739	0.703	0.669	1
blot	0.0967149	-0.0438983	0.119	0.139	1
Cyt-b5	0.0970949	0.0459984	0.243	0.219	1
Set	0.097614	0.0451463	0.25	0.226	1
nclb	0.0976336	0.0329373	0.102	0.084	1
CG17493	0.0983865	-0.0285231	0.139	0.161	1
Gbeta13F	0.0985806	-0.0419414	0.444	0.463	1
Non2	0.0990852	0.0383669	0.262	0.236	1
RpL12	0.100095	0.0412656	0.914	0.905	1
mt:CoIII	0.100724	-0.0404984	0.977	0.976	1
Rab11	0.101681	0.0369875	0.194	0.171	1
Socs36E	0.101749	-0.0495994	0.232	0.257	1
Sf3b3	0.101854	0.0295957	0.157	0.135	1
RpS3	0.102828	0.0499597	0.861	0.828	1
Rga	0.103219	-0.0227317	0.092	0.11	1
CG34159	0.104806	-0.0230889	0.091	0.109	1
ATPsyngamma	0.106027	0.0227042	0.141	0.119	1
l(2)k09848	0.10675	0.0279216	0.126	0.107	1
CG17272	0.107161	-0.0241249	0.097	0.115	1
CG8306	0.107506	-0.0500383	0.238	0.262	1
Nopp140	0.107603	0.0281477	0.151	0.13	1
RpL11	0.108205	0.0577974	0.767	0.745	1
eIF3m	0.108644	-0.0312315	0.218	0.244	1
CG7154	0.109987	-0.0248568	0.129	0.15	1
rin	0.112696	-0.0259967	0.257	0.286	1
shrb	0.11284	0.0339851	0.131	0.112	1
eIF3i	0.112872	-0.0353795	0.296	0.324	1
SF2	0.113977	-0.0316945	0.293	0.321	1
CG7556	0.114205	0.0373647	0.161	0.14	1
CG42394	0.114611	-0.0295095	0.138	0.159	1
CG31635	0.115505	-0.0281216	0.139	0.16	1
S	0.115523	-0.0379661	0.357	0.386	1
HDAC4	0.116072	0.0673328	0.217	0.198	1
CG13185	0.116337	0.0235695	0.115	0.097	1
Sam-S	0.118141	0.0270572	0.14	0.12	1
ena	0.119164	-0.0407142	0.149	0.169	1
simj	0.119327	-0.034034	0.108	0.126	1
Dad1	0.120642	0.0418945	0.276	0.252	1
Atf6	0.122106	0.0499081	0.186	0.166	1
CG16974	0.122248	-0.0249204	0.096	0.114	1
eff	0.124488	0.0593907	0.539	0.528	1
eEF1gamma	0.124686	0.0409865	0.453	0.425	1
NAT1	0.12611	-0.0339388	0.177	0.198	1
CG1943	0.126157	-0.0251828	0.127	0.147	1
Inx2	0.127296	-0.0408738	0.595	0.621	1
Pen	0.127457	-0.0277392	0.122	0.141	1
CG6700	0.128794	0.0392521	0.228	0.206	1
Psi	0.129078	-0.0335221	0.132	0.151	1
hep	0.129216	-0.0200845	0.16	0.183	1
Cka	0.129612	-0.0263418	0.124	0.143	1
Rab2	0.130996	0.0332681	0.158	0.139	1
CkIIalpha	0.131376	-0.0420755	0.247	0.27	1
MED26	0.132995	-0.0274472	0.292	0.32	1
lwr	0.133774	0.0344111	0.204	0.183	1
G9a	0.133929	-0.0167136	0.226	0.254	1
pan	0.134057	-0.0167136	0.238	0.265	1
Cdep	0.134743	0.0283796	0.131	0.113	1
mt:ND4	0.134846	0.0473917	0.708	0.678	1
arm	0.135015	-0.0493891	0.272	0.293	1
CG11267	0.135642	0.0469532	0.184	0.165	1
CBP	0.135847	0.0524588	0.217	0.198	1
eIF2beta	0.136479	0.0511553	0.422	0.395	1
Pfdn5	0.137874	0.0311084	0.133	0.115	1
Cpr	0.13923	0.0319479	0.167	0.147	1
Atg17	0.140789	-0.0345245	0.157	0.177	1
Dp1	0.141952	0.0425381	0.349	0.326	1
fl(2)d	0.144169	0.0359231	0.184	0.165	1
CG5986	0.14433	-0.0260908	0.108	0.125	1
REG	0.144515	0.0300914	0.166	0.146	1
RpL24-like	0.14535	0.0373502	0.376	0.352	1
gbb	0.146116	-0.0227995	0.16	0.181	1
Tom20	0.146713	0.0342121	0.223	0.201	1
CycB3	0.148536	-0.021323	0.09	0.106	1
Mys45A	0.149108	0.0209639	0.132	0.114	1
bip2	0.149303	-0.0245568	0.237	0.262	1
RpLP0-like	0.15003	0.0308614	0.194	0.174	1
Rbm13	0.150607	0.0220236	0.106	0.09	1
wde	0.151305	-0.018635	0.11	0.128	1
lin-28	0.152615	0.0410771	0.231	0.21	1
CG11873	0.152871	0.0493333	0.304	0.287	1
Caf1-180	0.153777	0.0286813	0.11	0.094	1
otk	0.157946	0.023685	0.101	0.086	1
smal	0.158728	-0.0290415	0.125	0.142	1
CG1103	0.15916	0.0239614	0.106	0.09	1
srl	0.159577	0.027998	0.132	0.115	1
mt:CoII	0.160279	-0.0267857	0.988	0.987	1
crim	0.16037	-0.0389297	0.145	0.163	1
CG4455	0.16042	-0.0328978	0.258	0.281	1
siz	0.160965	0.0235695	0.116	0.099	1
CG6712	0.162121	0.0241058	0.132	0.114	1
CG42724	0.162221	-0.0228576	0.117	0.135	1
Hipk	0.162644	-0.0281948	0.182	0.202	1
svr	0.163168	0.0223649	0.12	0.103	1
CG8289	0.164013	-0.0216764	0.171	0.192	1
schlank	0.165444	-0.0260606	0.145	0.163	1
E(spl)malpha-BFM	0.169768	-0.0470514	0.203	0.222	1
CkIIbeta	0.171681	0.0416332	0.258	0.239	1
mt:CoI	0.172814	-0.0821976	0.938	0.925	1
Sh3beta	0.172919	0.0310397	0.246	0.225	1
Dbp80	0.173259	-0.0319014	0.173	0.192	1
boca	0.173648	-0.0186509	0.107	0.124	1
tsu	0.174108	0.0254057	0.179	0.161	1
Dd	0.174648	-0.0121956	0.091	0.107	1
CG12004	0.175047	-0.0158019	0.102	0.119	1
osa	0.175051	-0.0226115	0.248	0.273	1
Magi	0.176068	-0.016352	0.159	0.179	1
CG4360	0.176558	0.0209704	0.108	0.093	1
Ance	0.176707	0.0302451	0.166	0.187	1
Mlc-c	0.177688	0.0298994	0.222	0.201	1
btsz	0.178187	-0.0208589	0.104	0.12	1
aurB	0.178638	0.0258976	0.148	0.131	1
l(2)SH0834	0.179071	0.0260034	0.107	0.093	1
Bacc	0.179267	-0.0365387	0.919	0.926	1
Ref1	0.179576	-0.0270915	0.212	0.234	1
hts	0.180162	0.028367	0.289	0.267	1
Chro	0.18025	0.0256479	0.166	0.147	1
LRP1	0.180612	-0.0122621	0.149	0.169	1
Ostgamma	0.180958	0.0374305	0.229	0.21	1
jvl	0.181168	-0.0426789	0.16	0.178	1
ksh	0.182363	0.026272	0.124	0.108	1
Cdc37	0.182749	0.0240665	0.107	0.092	1
CG9246	0.182793	0.0248975	0.109	0.094	1
CG10082	0.183617	-0.018753	0.157	0.176	1
SmD3	0.186701	0.0182342	0.121	0.105	1
Vap33	0.187029	-0.0165895	0.271	0.295	1
Sema1b	0.187073	-0.0382827	0.168	0.185	1
LanB1	0.187294	-0.0365773	0.369	0.391	1
FBXO11	0.18796	-0.0244124	0.107	0.122	1
CG42336	0.188348	-0.0265166	0.107	0.122	1
slpr	0.188526	-0.0324268	0.136	0.152	1
Cp1	0.18899	-0.0394029	0.211	0.229	1
Rab7	0.18904	0.0130256	0.102	0.087	1
CG31121	0.189515	-0.00693401	0.301	0.328	1
rpr	0.189588	-0.0234641	0.115	0.13	1
yps	0.190929	0.0386257	0.241	0.224	1
aru	0.191598	-0.0246121	0.121	0.137	1
vig	0.192754	0.0359977	0.223	0.204	1
Fas3	0.193783	-0.00753216	0.664	0.696	1
Rab35	0.194171	-0.0258732	0.104	0.119	1
Dr	0.195318	0.0311851	0.123	0.108	1
CG32486	0.19646	-0.0363087	0.227	0.246	1
HUWE1	0.196684	-0.024713	0.111	0.126	1
CG8668	0.197364	-0.0202191	0.093	0.108	1
Alh	0.197811	-0.030113	0.256	0.278	1
CG7668	0.198481	-0.0207914	0.111	0.126	1
Maf1	0.19887	-0.0201155	0.104	0.119	1
EMC4	0.199425	-0.0177806	0.142	0.16	1
sesB	0.200867	0.0390692	0.444	0.427	1
CycT	0.201012	-0.0179622	0.107	0.122	1
ND-MLRQ	0.201029	-0.0268622	0.389	0.418	1
pes	0.201576	-0.0223615	0.131	0.147	1
VhaAC45	0.202512	0.0195291	0.108	0.093	1
CG7884	0.203376	-0.0261288	0.107	0.121	1
Arc1	0.204291	0.0189907	0.121	0.106	1
DOR	0.205424	-0.0302588	0.116	0.131	1
CG31712	0.207531	-0.0179482	0.107	0.122	1
mts	0.207744	-0.0212943	0.318	0.341	1
InR	0.207929	0.112719	0.4	0.397	1
maf-S	0.208865	0.0287865	0.147	0.131	1
CG17528	0.209413	-0.0184185	0.087	0.101	1
eIF2alpha	0.210092	0.0235372	0.222	0.203	1
SmD2	0.210657	0.0302631	0.191	0.173	1
Non3	0.210737	0.0194922	0.139	0.123	1
Hsp83	0.212993	0.0427846	0.26	0.242	1
kug	0.21361	-0.0220687	0.131	0.146	1
raskol	0.214065	-0.010791	0.391	0.422	1
JIL-1	0.21464	0.0472705	0.412	0.397	1
sd	0.215366	-0.0222785	0.213	0.233	1
tsr	0.216007	0.0485903	0.528	0.522	1
E(spl)m3-HLH	0.217204	-0.0176312	0.098	0.112	1
Prosbeta2	0.217385	-0.0211091	0.114	0.13	1
Su(var)2-HP2	0.218864	-0.0262054	0.104	0.119	1
CG10005	0.219004	0.0199625	0.135	0.119	1
BtbVII	0.220923	-0.0169501	0.088	0.102	1
rhea	0.222799	0.0208668	0.107	0.093	1
TBPH	0.224824	-0.0172896	0.096	0.109	1
CG45263	0.225274	0.075968	0.128	0.114	1
CG15715	0.225291	0.0314607	0.151	0.135	1
Spt5	0.226132	0.0205094	0.119	0.105	1
RpL30	0.228812	0.0449384	0.826	0.82	1
trx	0.228852	-0.0298653	0.318	0.341	1
CG13917	0.228928	-0.0216857	0.128	0.143	1
ReepB	0.229188	0.0264198	0.265	0.246	1
HmgD	0.230325	0.041812	0.726	0.701	1
Fkbp39	0.230859	0.0429685	0.353	0.338	1
CG7637	0.231069	0.0201696	0.154	0.138	1
be	0.234663	0.0130897	0.139	0.124	1
Non1	0.23794	-0.0270388	0.269	0.289	1
CG17715	0.238469	-0.0164599	0.126	0.141	1
CG33169	0.238741	0.025426	0.161	0.146	1
lid	0.240506	-0.0140123	0.095	0.108	1
mbt	0.24105	-0.0162076	0.089	0.102	1
Pdcd4	0.241875	0.0500518	0.256	0.241	1
QIL1	0.245339	0.0234613	0.106	0.093	1
CG9302	0.245799	0.0205094	0.121	0.107	1
crp	0.246867	-0.0275957	0.202	0.218	1
EMC3	0.248722	0.0172392	0.116	0.102	1
RpS6	0.249189	0.036028	0.8	0.78	1
Xbp1	0.252389	0.0142266	0.207	0.188	1
SerRS	0.252598	0.017234	0.161	0.145	1
RpL41	0.252802	-0.0359987	0.999	0.997	1
lig	0.254352	-0.0206277	0.136	0.151	1
ben	0.255524	-0.0143461	0.114	0.129	1
CG44774	0.256257	-0.0230008	0.192	0.209	1
mtgo	0.256536	0.0439655	0.391	0.376	1
ATPsynO	0.257985	0.00539133	0.173	0.156	1
Cdc42	0.261682	-0.0188239	0.144	0.16	1
Nph	0.262092	0.0463451	0.374	0.362	1
mahe	0.262756	-0.0199559	0.131	0.145	1
ytr	0.263365	0.0165969	0.108	0.095	1
RFeSP	0.264432	0.0284353	0.173	0.159	1
ox	0.265721	0.0207856	0.143	0.129	1
eEF2	0.266116	0.00279086	0.594	0.574	1
nmo	0.266362	0.101992	0.767	0.758	1
geminin	0.268195	-0.0112437	0.155	0.172	1
CG14464	0.269194	-0.0213717	0.205	0.222	1
Taf4	0.27086	-0.0187901	0.088	0.1	1
CG11699	0.271168	0.0166625	0.111	0.098	1
Ubi-p63E	0.271267	0.0407672	0.329	0.316	1
HDAC1	0.271773	0.0165045	0.157	0.142	1
CG8320	0.272886	0.0246006	0.163	0.149	1
luna	0.273325	0.13713	0.585	0.678	1
lark	0.273613	-0.0228237	0.194	0.21	1
ptc	0.275112	-0.0774904	0.444	0.472	1
Lam	0.275528	-0.00882432	0.348	0.374	1
CG11076	0.276857	0.0161829	0.156	0.141	1
CG40228	0.277655	-0.022093	0.164	0.18	1
Arl4	0.278387	-0.0296438	0.113	0.125	1
Rpt1	0.278658	0.0216011	0.121	0.108	1
CG8149	0.279471	0.0156442	0.124	0.111	1
peb	0.279514	-0.0374098	0.103	0.115	1
crol	0.279531	-0.0263418	0.319	0.338	1
Rab8	0.279786	0.0122623	0.105	0.093	1
Galphas	0.279995	-0.0154342	0.111	0.124	1
Adf1	0.28077	0.0174578	0.103	0.091	1
pbl	0.281211	-0.0317842	0.166	0.179	1
RnpS1	0.283266	-0.0244961	0.099	0.111	1
tth	0.283269	-0.0132857	0.111	0.124	1
Taf10b	0.285804	0.0231295	0.102	0.091	1
CG4768	0.285821	-0.0111594	0.119	0.133	1
Doa	0.286045	0.0208319	0.165	0.151	1
MYPT-75D	0.286384	0.122759	0.315	0.314	1
Chrac-16	0.286513	0.0345632	0.272	0.257	1
Fis1	0.287858	-0.0142985	0.163	0.179	1
Sf3b6	0.288458	0.0265505	0.176	0.161	1
UbcE2M	0.2917	-0.0136492	0.094	0.106	1
Tim23	0.292234	0.0155158	0.129	0.116	1
swm	0.300612	0.023026	0.139	0.126	1
CG2199	0.302749	0.0161692	0.105	0.093	1
rdx	0.30322	-0.028808	0.299	0.316	1
janA	0.304573	0.022553	0.154	0.141	1
mbc	0.305002	-0.0260154	0.12	0.132	1
RpL36	0.305685	-0.0410307	0.92	0.919	1
Gprk1	0.305812	-0.0390441	0.353	0.368	1
link	0.306443	0.0542157	0.477	0.463	1
Act42A	0.307371	0.0316475	0.454	0.44	1
PCNA	0.308635	0.0160463	0.137	0.124	1
CG11583	0.30975	0.0170579	0.127	0.114	1
LanB2	0.315384	-0.0244184	0.166	0.179	1
kek5	0.316607	-0.00310192	0.326	0.349	1
Ubi-p5E	0.316662	0.0174221	0.161	0.147	1
Tim9a	0.317149	0.00813098	0.105	0.093	1
ND-B22	0.318356	0.0163276	0.112	0.1	1
atl	0.319029	0.0204822	0.109	0.098	1
Oda	0.319115	0.0495385	0.528	0.521	1
loj	0.319203	-0.0227995	0.162	0.176	1
rump	0.322745	0.0247641	0.159	0.146	1
CG3262	0.324191	0.0163743	0.134	0.122	1
Ggamma1	0.325493	0.023285	0.312	0.295	1
UQCR-Q	0.325552	-0.0231461	0.253	0.269	1
CG6937	0.32949	0.0172392	0.118	0.107	1
Nnp-1	0.329904	0.0110473	0.107	0.096	1
CG9281	0.32992	0.0192426	0.104	0.093	1
CG10417	0.332272	-0.015357	0.149	0.162	1
CG7655	0.333467	-0.00647798	0.109	0.121	1
CG31224	0.33362	0.0148949	0.126	0.114	1
COX7C	0.333907	-0.0258044	0.311	0.326	1
CG2182	0.334658	0.00946746	0.144	0.13	1
ATPsynE	0.335184	0.0198519	0.239	0.224	1
Rpb8	0.338145	0.0188518	0.114	0.103	1
NKAIN	0.341238	0.0153193	0.111	0.1	1
MED19	0.341636	0.0244385	0.16	0.148	1
cype	0.342899	-0.022086	0.353	0.373	1
Pal1	0.346813	0.0145286	0.166	0.153	1
CG5676	0.34696	-0.0166573	0.164	0.177	1
RpL38	0.347698	-0.0447458	0.876	0.876	1
His4r	0.348207	0.0447492	0.758	0.743	1
VhaM9.7-b	0.349195	-0.0136391	0.121	0.133	1
TfIIS	0.349294	-0.0121907	0.091	0.101	1
Sap-r	0.350736	-0.0192523	0.131	0.142	1
eIF3k	0.351771	0.0241143	0.239	0.225	1
eIF1	0.353848	0.0415272	0.394	0.383	1
mago	0.353958	0.0244498	0.158	0.146	1
wnd	0.356101	0.0423661	0.162	0.151	1
CG8108	0.360811	-0.0228295	0.124	0.135	1
ND-SGDH	0.361128	0.0203227	0.162	0.151	1
cib	0.363988	0.028027	0.143	0.133	1
Pak3	0.36426	-0.0165708	0.091	0.101	1
PMCA	0.364334	-0.0126724	0.262	0.279	1
E(Pc)	0.365809	-0.0192844	0.18	0.193	1
mt:ND5	0.368955	-0.0458771	0.669	0.675	1
Rsf1	0.370196	-0.00579623	0.197	0.213	1
ND-ACP	0.370784	0.015976	0.12	0.109	1
ogre	0.374053	-0.0673399	0.655	0.673	1
nonA	0.379066	-0.0152579	0.195	0.209	1
mbf1	0.379229	0.0161069	0.121	0.11	1
lgs	0.384761	-0.0129444	0.159	0.172	1
Ran	0.384833	-0.0212005	0.301	0.316	1
Scamp	0.385327	0.0110841	0.105	0.095	1
CG4194	0.385879	-0.0269385	0.182	0.193	1
Rtnl1	0.390176	-0.0371976	0.457	0.472	1
Su(var)205	0.391191	-0.00549218	0.28	0.296	1
UQCR-14	0.391427	0.0218242	0.247	0.235	1
eRF1	0.392918	0.0198812	0.128	0.118	1
mei-P26	0.396161	0.0257549	0.237	0.224	1
kud	0.399346	0.011054	0.168	0.156	1
CG7484	0.402421	0.0139651	0.162	0.151	1
COX5B	0.405214	-0.0250477	0.25	0.262	1
Csk	0.405916	-0.00590616	0.178	0.192	1
Pitslre	0.408678	-0.0164646	0.126	0.136	1
Rbp1	0.408778	0.00958659	0.224	0.21	1
l(3)L1231	0.411295	-0.0159561	0.181	0.193	1
CG15019	0.41293	-0.0262158	0.183	0.193	1
CCT3	0.414441	0.0148126	0.117	0.108	1
snf	0.416192	0.0140079	0.101	0.092	1
CG30015	0.416559	-0.0114991	0.113	0.123	1
CG3702	0.418021	0.0129523	0.134	0.124	1
Oatp74D	0.418816	0.0256033	0.237	0.256	1
CG33298	0.425572	-0.0129753	0.241	0.255	1
jing	0.427374	-0.01363	0.148	0.159	1
CG9922	0.428227	0.0193697	0.114	0.105	1
Sps1	0.42843	0.0172781	0.151	0.14	1
robo1	0.428678	-0.0221203	0.126	0.135	1
pasi2	0.429393	-0.0222745	0.187	0.198	1
E2f2	0.429944	0.0127878	0.11	0.101	1
pzg	0.432933	-0.0097488	0.128	0.138	1
nsl1	0.433222	0.0158754	0.106	0.098	1
bic	0.433488	0.0237628	0.416	0.409	1
CG1416	0.433571	0.0125158	0.118	0.108	1
RpL29	0.434514	-0.0250946	0.747	0.747	1
ND-13A	0.435553	0.0205845	0.101	0.093	1
Kap-alpha3	0.43764	0.0151055	0.118	0.109	1
alpha-Spec	0.437894	-0.0136335	0.141	0.151	1
eIF3d1	0.43985	0.0123766	0.172	0.161	1
ck	0.441829	0.013521	0.123	0.114	1
LSm7	0.443791	0.0200478	0.107	0.098	1
CG4364	0.445228	0.015528	0.166	0.156	1
CG40045	0.447765	-0.01272	0.338	0.352	1
Pcf11	0.44795	0.0200564	0.246	0.234	1
mbm	0.449204	-0.0114694	0.097	0.105	1
Rpb10	0.449691	0.0143057	0.103	0.095	1
CG17454	0.449834	0.0126655	0.272	0.259	1
Drak	0.451249	-0.0109676	0.185	0.197	1
Arf51F	0.452532	-0.0154246	0.117	0.126	1
ctp	0.455358	-0.00393918	0.553	0.579	1
l(3)80Fj	0.456648	0.0162648	0.438	0.473	1
Vps24	0.458445	0.0144733	0.101	0.093	1
eIF3b	0.46035	0.013058	0.197	0.186	1
D1	0.460446	-0.0185495	0.337	0.354	1
SdhC	0.460643	0.0154927	0.104	0.096	1
Amun	0.46248	-0.0152992	0.177	0.188	1
Ubqn	0.464257	0.0118433	0.105	0.097	1
RpS25	0.465006	0.00114693	0.924	0.918	1
fmt	0.466496	-0.00644741	0.106	0.114	1
CG1542	0.467479	-0.0103653	0.093	0.101	1
CG18081	0.470817	-0.0129497	0.174	0.184	1
roh	0.475225	-0.0152235	0.214	0.225	1
HP4	0.475786	0.0135039	0.169	0.159	1
CG17883	0.477136	0.0131299	0.162	0.152	1
Sirt1	0.477646	0.0189937	0.197	0.187	1
GILT1	0.478323	-0.0778701	0.252	0.257	1
CG33217	0.481007	0.0129208	0.156	0.146	1
drl	0.485203	-0.015787	0.112	0.119	1
slp1	0.4868	0.013771	0.149	0.14	1
Prosbeta4	0.487237	0.00467559	0.133	0.124	1
CG7414	0.490002	0.00808796	0.128	0.119	1
Uev1A	0.493854	-0.0111243	0.107	0.115	1
CG30122	0.496036	0.0146874	0.134	0.126	1
Kr-h2	0.496391	0.0147685	0.166	0.157	1
Su(Tpl)	0.497158	0.0230823	0.417	0.41	1
dod	0.498375	0.00186653	0.111	0.103	1
Rox8	0.499546	0.015619	0.196	0.186	1
Arpc4	0.501173	-0.00632286	0.141	0.151	1
RpS5b	0.501279	-0.00731885	0.526	0.545	1
CG14073	0.505478	-0.00957219	0.252	0.264	1
yrt	0.506589	-0.0230271	0.213	0.221	1
MTA1-like	0.507398	0.0104896	0.117	0.109	1
PNUTS	0.50757	0.0354437	0.293	0.287	1
CG2924	0.510184	-0.0115278	0.129	0.137	1
eEF1beta	0.510617	0.0241344	0.604	0.606	1
RPA3	0.51417	-0.0111179	0.101	0.108	1
cta	0.514421	0.0138096	0.166	0.157	1
Hrb87F	0.514848	-0.00424055	0.261	0.246	1
N	0.514966	0.0579756	0.752	0.792	1
Usp10	0.517468	0.0142291	0.123	0.115	1
SMC1	0.518631	0.0125652	0.106	0.098	1
Akt1	0.519632	0.0101278	0.143	0.135	1
CG5746	0.519931	-0.0115406	0.136	0.144	1
alphaTub84D	0.520532	0.0119811	0.185	0.176	1
Sf3b5	0.523036	-0.00265414	0.114	0.122	1
wap	0.523684	-0.00568397	0.103	0.111	1
drpr	0.526698	-0.0150879	0.103	0.11	1
Tif-IA	0.527553	0.0128126	0.123	0.115	1
ND-15	0.527831	0.0187446	0.147	0.139	1
promL	0.528424	-0.00752929	0.112	0.119	1
Cpsf6	0.528971	-0.00686895	0.117	0.124	1
vsg	0.53234	0.0152494	0.166	0.157	1
bowl	0.534196	0.0526584	0.342	0.341	1
drongo	0.535846	-0.010396	0.099	0.106	1
pix	0.537619	0.0177993	0.184	0.176	1
ND-B14.5B	0.538318	-0.0136481	0.1	0.107	1
ND-B14.5A	0.538885	-0.0129266	0.11	0.117	1
Clamp	0.539337	-0.0100081	0.098	0.105	1
eIF3l	0.541211	0.0125543	0.117	0.11	1
RpS21	0.546777	0.00832077	0.879	0.86	1
mt:ND2	0.550823	-0.0114157	0.251	0.26	1
Tim17b	0.55423	0.0252374	0.279	0.272	1
Rac1	0.554883	0.0168598	0.173	0.166	1
Pfdn2	0.557154	0.00106612	0.143	0.135	1
slmb	0.557814	-0.0140101	0.102	0.108	1
sxc	0.559697	-0.0146803	0.143	0.151	1
Ssdp	0.561362	-0.00658821	0.266	0.277	1
B52	0.561651	-0.0358418	0.327	0.332	1
dikar	0.56278	-0.0161944	0.097	0.103	1
Rbp1-like	0.562828	0.0177473	0.341	0.334	1
dpy	0.566815	0.00484093	0.332	0.349	1
dtn	0.569178	-0.0122245	0.124	0.131	1
BEAF-32	0.569621	-0.00605049	0.103	0.11	1
qkr58E-3	0.574468	-0.0164693	0.128	0.135	1
Nxt1	0.576301	0.0182796	0.102	0.097	1
Nrt	0.577192	0.0440086	0.363	0.356	1
Fbl6	0.577618	-0.00214513	0.109	0.116	1
hrg	0.586978	-0.00643716	0.109	0.116	1
Snr1	0.591967	-0.00600669	0.099	0.105	1
ND-B12	0.593019	0.0150632	0.114	0.108	1
AP-1gamma	0.595454	0.0162725	0.172	0.166	1
cass	0.600593	0.0109508	0.211	0.204	1
larp	0.601114	-0.00608693	0.203	0.212	1
sm	0.605806	-0.0079137	0.211	0.22	1
kuk	0.607099	-0.00365329	0.189	0.198	1
eIF3g1	0.609192	-0.00149552	0.226	0.235	1
COX6B	0.610625	0.0425265	0.311	0.312	1
CG33774	0.611872	0.00395017	0.134	0.128	1
CG10470	0.611879	-0.0115017	0.116	0.122	1
awd	0.613089	0.00707671	0.327	0.316	1
Crk	0.616796	-0.00343559	0.167	0.175	1
CCT4	0.620126	0.00532999	0.102	0.096	1
dlg1	0.624588	-0.00880427	0.224	0.232	1
tai	0.62963	0.00747287	0.217	0.209	1
AP-2alpha	0.631899	0.0146452	0.118	0.113	1
robl	0.633346	-0.00151726	0.117	0.124	1
da	0.63476	0.0111922	0.215	0.208	1
Atg8a	0.638181	-0.00974217	0.219	0.226	1
M1BP	0.644141	-0.00454206	0.097	0.103	1
E2f1	0.644298	0.024263	0.391	0.387	1
SkpA	0.644867	0.000735964	0.271	0.28	1
caz	0.645815	-0.00677238	0.106	0.111	1
ttk	0.646962	0.0184876	0.444	0.466	1
Rcd-1	0.648156	0.00674953	0.103	0.098	1
Ubr3	0.648826	0.00358133	0.297	0.31	1
emb	0.650422	0.0106659	0.137	0.131	1
scrib	0.651401	0.011701	0.189	0.183	1
Slik	0.653375	0.0146889	0.171	0.166	1
14-3-3epsilon	0.654577	-0.00663592	0.597	0.601	1
CG13364	0.655473	0.0159715	0.277	0.272	1
E(spl)m2-BFM	0.658976	0.00452334	0.1	0.095	1
anne	0.659421	-0.011258	0.171	0.177	1
Nup153	0.661206	0.00528642	0.178	0.172	1
Tim8	0.661703	0.00994895	0.102	0.098	1
Syx1A	0.66347	0.00876555	0.332	0.346	1
Rpn6	0.665708	0.00688212	0.114	0.109	1
noc	0.665913	-0.00615485	0.209	0.216	1
EMC10	0.666747	0.00197404	0.186	0.194	1
Tm1	0.670819	0.00751722	0.431	0.447	1
Chc	0.671372	0.00310677	0.148	0.142	1
Not3	0.674602	-0.0045441	0.181	0.188	1
CG14210	0.676736	-0.0105403	0.15	0.155	1
SmD1	0.679055	0.00871859	0.109	0.104	1
l(3)80Fg	0.680821	-0.000194315	0.125	0.119	1
ATPsynCF6	0.681601	0.00670881	0.192	0.2	1
Src42A	0.682396	-0.0061788	0.124	0.13	1
snRNP-U1-C	0.683632	-0.00907344	0.127	0.132	1
2002-09-01	0.687037	-0.00740349	0.142	0.147	1
mt:ND3	0.687264	-0.00877615	0.492	0.502	1
unk	0.689081	-0.00663651	0.131	0.136	1
CG1142	0.691387	0.0121369	0.129	0.124	1
AP-1sigma	0.6973	0.000928168	0.101	0.096	1
mfas	0.697628	-0.0242101	0.144	0.149	1
ATPsynG	0.698598	0.00861676	0.377	0.393	1
Trf2	0.699333	-0.00640456	0.343	0.351	1
Cdk12	0.700853	0.00681464	0.15	0.145	1
eIF3e	0.701343	0.00263386	0.202	0.196	1
mask	0.701588	-0.0132857	0.199	0.204	1
Cyt-c1	0.702625	0.0130128	0.137	0.133	1
TfIIA-S	0.703076	-0.0145895	0.199	0.204	1
RpL28	0.703476	0.018677	0.958	0.949	1
CG6523	0.705738	0.00601487	0.157	0.152	1
Atg1	0.706892	0.00916071	0.108	0.104	1
bel	0.707476	-0.00271645	0.453	0.469	1
PIP4K	0.711264	0.00176257	0.142	0.136	1
CG10674	0.711271	0.007065	0.102	0.098	1
SmE	0.712567	0.0194814	0.173	0.169	1
CG13096	0.714295	0.00522384	0.157	0.152	1
CG1910	0.715152	0.0304913	0.347	0.352	1
Rpn10	0.720979	0.011501	0.101	0.098	1
Rm62	0.721793	-0.00702368	0.533	0.539	1
Ent2	0.722464	-0.00131305	0.132	0.137	1
SmB	0.726059	0.00715206	0.261	0.255	1
Df31	0.726716	0.0389929	0.823	0.831	1
CtsB1	0.728516	0.00755343	0.26	0.254	1
Taldo	0.729723	-0.0114639	0.098	0.102	1
Sem1	0.731724	0.00460067	0.117	0.113	1
e(y)3	0.7325	0.00395017	0.133	0.139	1
BuGZ	0.734156	0.00797343	0.223	0.218	1
Lsm12a	0.738642	0.000450923	0.107	0.111	1
SRPK	0.739798	-0.00134009	0.104	0.108	1
wds	0.741887	-0.00786813	0.105	0.108	1
SelT	0.742373	-0.00238194	0.163	0.168	1
Jarid2	0.742401	-0.0102643	0.175	0.179	1
snRNP-U1-70K	0.746448	-0.00459473	0.106	0.109	1
CG11360	0.74766	-0.00965809	0.103	0.106	1
CG7483	0.748616	-0.006723	0.098	0.102	1
ND-20	0.749713	-0.00286129	0.113	0.117	1
ATPsynF	0.75322	0.0138211	0.246	0.243	1
CycB	0.755035	-0.0080642	0.142	0.146	1
Act5C	0.758661	-0.00704816	0.554	0.561	1
c12.1	0.762747	-0.00610452	0.112	0.115	1
vtd	0.764122	-0.00318173	0.108	0.112	1
ph-p	0.767794	0.000247465	0.123	0.127	1
Hsc70Cb	0.769851	0.0157108	0.177	0.174	1
Mpcp2	0.769965	0.00679698	0.171	0.167	1
Bap60	0.772183	-0.00319687	0.108	0.112	1
Gyf	0.773386	0.00418928	0.164	0.16	1
CG15387	0.773847	-0.00502425	0.112	0.108	1
l(3)psg2	0.775322	0.00531153	0.118	0.114	1
Sf3b2	0.77546	-0.00156939	0.122	0.125	1
SmF	0.778454	-0.00347511	0.101	0.098	1
CG15012	0.779633	-0.00193801	0.154	0.158	1
dUTPase	0.779887	-0.00088067	0.122	0.125	1
tyf	0.779964	0.0122006	0.159	0.156	1
ND-B16.6	0.780722	0.00690193	0.146	0.143	1
AGO2	0.781741	0.00616032	0.136	0.132	1
U2af50	0.782581	0.00823431	0.135	0.132	1
eIF2gamma	0.784363	0.0106816	0.15	0.147	1
tral	0.785237	0.0039845	0.212	0.208	1
Rap1	0.785406	0.0176672	0.321	0.32	1
AdipoR	0.790359	0.00483484	0.126	0.123	1
eIF1A	0.791963	0.00778823	0.349	0.345	1
RpS27	0.792512	-0.0372835	0.929	0.915	1
alph	0.794085	0.00348405	0.161	0.157	1
mt:Cyt-b	0.796292	0.0167427	0.889	0.879	1
eIF4G2	0.801286	0.00551871	0.139	0.143	1
Xe7	0.801832	-0.00863125	0.116	0.119	1
Roc1a	0.801877	0.0262427	0.317	0.32	1
COX8	0.802092	0.00867004	0.327	0.324	1
Arpc3A	0.80347	0.00919456	0.107	0.104	1
E(spl)m8-HLH	0.804571	-0.00436955	0.149	0.153	1
Bin1	0.806968	0.00298415	0.125	0.122	1
UQCR-6.4	0.807953	0.00143081	0.208	0.204	1
Srrm234	0.810012	0.000429247	0.134	0.138	1
eIF3f1	0.810723	0.0115396	0.241	0.239	1
dco	0.811898	-0.00307549	0.166	0.169	1
ATPsynbeta	0.814773	0.0173851	0.388	0.389	1
Rad23	0.815007	-0.00260794	0.157	0.16	1
Cp190	0.820984	0.00668901	0.103	0.101	1
Mi-2	0.821558	0.0120057	0.233	0.231	1
Acn	0.821996	0.000108593	0.133	0.13	1
KrT95D	0.823622	-0.00498239	0.15	0.146	1
Tpr2	0.829129	-0.00245866	0.173	0.176	1
SelG	0.833454	0.00439028	0.131	0.129	1
Set1	0.834955	0.00376361	0.163	0.167	1
Gp210	0.837041	-0.00315131	0.108	0.11	1
sgg	0.837133	0.0108957	0.337	0.337	1
Zip102B	0.838705	0.00412059	0.183	0.18	1
Droj2	0.843277	0.00297936	0.112	0.109	1
CycA	0.847025	0.00208004	0.189	0.193	1
TMS1	0.848026	0.00219054	0.113	0.111	1
ct	0.849412	0.171741	0.205	0.208	1
Sema1a	0.850038	0.134133	0.336	0.351	1
CG1737	0.851843	-0.00729135	0.133	0.135	1
CG40191	0.853764	0.00191115	0.202	0.198	1
CG3638	0.853826	-0.000866431	0.149	0.152	1
BI-1	0.854181	-0.00316655	0.106	0.108	1
NP15.6	0.856129	-0.00341866	0.133	0.13	1
Fas1	0.859265	-0.00088067	0.124	0.122	1
COX4	0.861216	0.0291539	0.312	0.318	1
ND-49	0.862902	-0.00254331	0.119	0.117	1
sun	0.863398	-0.00325997	0.181	0.183	1
jar	0.864963	0.00345194	0.103	0.101	1
rut	0.865619	-0.0179069	0.112	0.113	1
Fak	0.865905	0.00521289	0.147	0.145	1
CG30423	0.870274	-0.000737566	0.195	0.193	1
Rpt3	0.870717	-0.00104308	0.139	0.136	1
Ras85D	0.870933	0.00349002	0.143	0.141	1
dom	0.87218	0.00177914	0.181	0.184	1
Rho1	0.87368	0.0173088	0.316	0.315	1
sas	0.874691	-0.0112637	0.171	0.172	1
Rcc1	0.87958	0.00483484	0.128	0.126	1
Rab5	0.880233	0.00632406	0.139	0.138	1
Fs(2)Ket	0.881483	-1.86117e-05	0.112	0.114	1
Psc	0.884924	0.0436718	0.394	0.398	1
sinu	0.888771	-0.00510975	0.122	0.124	1
2001-09-01	0.891839	-0.00697192	0.138	0.139	1
RhoGAP93B	0.893432	-0.003045	0.129	0.13	1
ens	0.894321	-0.0057269	0.156	0.157	1
zfh2	0.89562	0.00531253	0.164	0.163	1
porin	0.897037	-0.00696797	0.291	0.285	1
sqh	0.898326	0.0050428	0.207	0.206	1
ND-B17.2	0.898659	-0.00133056	0.131	0.132	1
glo	0.899928	0.00849873	0.198	0.197	1
UQCR-11	0.901697	-0.00156221	0.333	0.336	1
CG17683	0.903272	0.00176257	0.141	0.14	1
feo	0.906763	-0.000209815	0.1	0.098	1
CG8929	0.908773	-0.0100618	0.117	0.118	1
fwd	0.912654	-0.00212898	0.143	0.145	1
CG4080	0.912955	0.0180675	0.164	0.164	1
MSBP	0.913425	-0.00417464	0.141	0.142	1
CG10565	0.916055	-0.00211173	0.109	0.11	1
Dlic	0.916537	0.00057111	0.123	0.122	1
Dcp-1	0.921752	0.00136471	0.116	0.114	1
CG9344	0.922509	-0.00430809	0.108	0.107	1
corto	0.92262	0.0617399	0.521	0.545	1
Cdk1	0.922662	-0.00266979	0.129	0.128	1
Pp1-87B	0.92308	0.0128779	0.256	0.261	1
MFS17	0.926165	-0.0379264	0.217	0.214	1
CG32428	0.927613	0.00472836	0.129	0.129	1
COX5A	0.930693	0.0122817	0.274	0.277	1
eIF3c	0.932842	0.00161319	0.195	0.197	1
Trx-2	0.934242	-0.00122377	0.199	0.201	1
Sxl	0.934997	0.00537585	0.298	0.299	1
H	0.936499	0.000748418	0.135	0.136	1
sno	0.937679	0.00571897	0.201	0.2	1
babo	0.946331	-0.00347511	0.101	0.1	1
E(bx)	0.946418	-0.0049276	0.267	0.265	1
Rpt6	0.953017	-0.0011665	0.149	0.15	1
CG2201	0.953314	0.00274829	0.143	0.145	1
CG12054	0.959973	-0.000951788	0.103	0.103	1
CG6340	0.962679	-0.00238091	0.102	0.103	1
cathD	0.964974	0.00156332	0.106	0.105	1
Hel25E	0.968631	-0.00440146	0.199	0.199	1
lolal	0.96866	0.0112973	0.456	0.462	1
Crtc	0.971915	-0.0032815	0.207	0.205	1
x16	0.975234	0.00223489	0.131	0.131	1
lilli	0.975916	0.00125466	0.172	0.172	1
CG10465	0.977078	0.00374922	0.104	0.104	1
Cul1	0.981808	0.0058513	0.13	0.13	1
Ubr1	0.992415	-0.00425414	0.103	0.103	1
CG10543	0.993852	0.00713926	0.349	0.349	1
e(r)	0.994663	0.00487923	0.138	0.139	1
AGO1	0.99658	0.0111083	0.321	0.324	1
His3.3B	0.996859	-0.00276916	0.659	0.653	1
east	0.999478	0.00221065	0.156	0.156	1

## Sheet: Early vs Duct
gene	p_val	avg_log2FC	pct.1	pct.2	p_val_adj
dve	1.91e-91	1.55386	0.527	0.05	1.51e-87
CG45263	5.3e-56	1.20212	0.531	0.114	4.19e-52
sog	4.03e-34	0.952899	0.576	0.216	3.18e-30
oc	9.38e-32	0.417139	0.344	0.073	7.41e-28
vn	1.64e-27	0.467668	0.277	0.055	1.3e-23
hth	3.41e-27	-1.31491	0.616	0.816	2.69e-23
retn	4.82e-20	0.426325	0.196	0.037	3.81e-16
Fas3	3.46e-19	-1.04072	0.433	0.696	2.73e-15
wb	1.42e-18	-0.84549	0.116	0.424	1.12e-14
aos	5.79e-18	0.422804	0.366	0.135	4.57e-14
haf	3.84e-16	0.436806	0.388	0.165	3.03e-12
sli	3.9e-16	0.464988	0.451	0.216	3.08e-12
trh	5.12e-14	0.320182	0.286	0.102	4.04e-10
pnt	7.18e-14	0.327334	0.415	0.191	5.67e-10
pio	1.28e-13	0.538469	0.379	0.177	1.01e-09
Zasp52	3.97e-13	0.342221	0.277	0.103	3.13e-09
Pvf3	8.61e-11	0.813447	0.54	0.352	6.8e-07
Obp99a	2.8e-10	-0.527321	0.875	0.937	2.21e-06
comm2	4.69e-10	0.276414	0.348	0.169	3.71e-06
Ser	5.83e-10	0.176076	0.214	0.078	4.61e-06
nyo	7.9e-10	0.221057	0.179	0.06	6.24e-06
disco	1.01e-09	-0.411455	0.045	0.215	7.98e-06
comm	1.39e-09	0.24296	0.295	0.135	1.1e-05
chrb	1.77e-09	-0.561195	0.348	0.543	1.4e-05
CG42342	2.94e-09	-0.875724	0.237	0.415	2.32e-05
CG4440	5.24e-09	-0.592218	0.513	0.709	4.14e-05
vvl	5.74e-09	0.324762	0.634	0.409	4.54e-05
disco-r	5.81e-09	-0.411614	0.031	0.185	4.59e-05
ab	8.13e-09	-0.848327	0.259	0.444	6.42e-05
RapGAP1	1.93e-07	0.440899	0.612	0.477	0.00152643
CG13427	2.69e-07	-0.526487	0.549	0.706	0.00212749
Tollo	3.84e-07	-0.423044	0.348	0.502	0.00303383
shn	4.6e-07	-0.261349	0.121	0.278	0.00363576
edl	4.97e-07	0.264876	0.272	0.145	0.00392769
Gbs-70E	9.35e-07	-0.2978	0.192	0.359	0.00738127
fng	1.08e-06	0.132303	0.143	0.054	0.00853847
aop	1.53e-06	0.363683	0.763	0.706	0.0120903
nub	2.6e-06	0.124233	0.112	0.038	0.0205537
Dl	2.72e-06	-0.436127	0.451	0.58	0.021495
fj	4.31e-06	-0.431826	0.379	0.519	0.0340703
nkd	4.91e-06	-0.419879	0.607	0.728	0.0387956
CG8312	5.06e-06	-0.284003	0.219	0.368	0.0399958
Ubx	5.16e-06	-0.925176	0.147	0.281	0.0407908
eyg	9.53e-06	0.31081	0.268	0.151	0.0752698
Ten-a	1.11e-05	-0.446576	0.366	0.503	0.0873611
SERCA	1.23e-05	0.15746	0.312	0.184	0.096928
brk	1.24e-05	0.194257	0.281	0.161	0.097738
robo2	3.21e-05	-0.392134	0.688	0.753	0.253469
goe	3.49e-05	0.163104	0.254	0.144	0.275459
grn	3.72e-05	-0.297821	0.085	0.201	0.293778
side-V	3.73e-05	-0.203042	0.085	0.198	0.294614
Egfr	3.8e-05	-0.320503	0.402	0.527	0.299929
tutl	5.11e-05	0.301735	0.429	0.304	0.403923
Ccdc85	5.84e-05	0.321466	0.286	0.184	0.461611
bnl	7.24e-05	-0.477847	0.098	0.206	0.572081
babos	7.48e-05	0.152815	0.188	0.098	0.590796
Dad	8.75e-05	-0.152638	0.062	0.165	0.690919
yellow-e3	9.89e-05	-0.167017	0.094	0.204	0.781244
18w	0.0001114	0.239175	0.375	0.26	0.879817
dally	0.00012713	-0.223406	0.344	0.484	1
cv-c	0.00014107	0.597663	0.629	0.566	1
scyl	0.00015535	-0.271992	0.478	0.582	1
spi	0.00017328	0.133254	0.259	0.156	1
Orct2	0.00020667	0.0920093	0.116	0.051	1
Cys	0.0002067	-0.277828	0.536	0.648	1
HSPC300	0.00021798	0.107574	0.138	0.066	1
Oatp74D	0.00026364	-0.222164	0.143	0.256	1
tsh	0.00030022	-0.213652	0.116	0.223	1
Mlf	0.0003189	0.109565	0.161	0.084	1
sty	0.0003263	0.156506	0.366	0.253	1
PH4alphaEFB	0.00035299	0.117935	0.174	0.094	1
CG34163	0.00042799	0.115396	0.138	0.07	1
tkv	0.00043231	-0.194486	0.246	0.368	1
CG2865	0.0004488	0.245386	0.433	0.325	1
ctp	0.00053401	0.200446	0.679	0.579	1
Lrch	0.00057596	0.0918095	0.156	0.082	1
klar	0.00066589	0.269323	0.54	0.463	1
HnRNP-K	0.00091457	0.139226	0.272	0.18	1
UQCR-C1	0.00096727	0.077119	0.125	0.062	1
Csp	0.00100253	0.0794233	0.129	0.066	1
sfl	0.00101935	-0.121908	0.121	0.218	1
Trf4-1	0.00109024	0.0983228	0.17	0.096	1
CG9650	0.00114947	0.112812	0.232	0.145	1
toe	0.00118837	0.113133	0.125	0.064	1
Dys	0.00124561	-0.159297	0.098	0.186	1
Vps28	0.00125515	0.08511	0.121	0.061	1
salm	0.00147407	-0.153016	0.085	0.166	1
Der-1	0.00147929	0.120348	0.196	0.12	1
NaCP60E	0.00149044	0.0972211	0.165	0.094	1
Ptp4E	0.0015161	0.0839708	0.121	0.061	1
shep	0.00164244	0.491241	0.147	0.083	1
Sema5c	0.00172528	0.115715	0.21	0.131	1
nw	0.00173519	0.281842	0.522	0.43	1
Dr	0.00177086	-0.0997521	0.04	0.108	1
l(3)80Fj	0.00178584	-0.176784	0.353	0.473	1
Eip75B	0.00196111	-0.121893	0.098	0.184	1
ND-B14.5B	0.00198962	-0.0954099	0.04	0.107	1
wnd	0.00199002	0.142235	0.232	0.151	1
trn	0.00211632	0.35819	0.585	0.496	1
CG11030	0.00212302	0.0806034	0.134	0.072	1
rb	0.00227002	0.068972	0.112	0.056	1
ND-ASHI	0.00239546	0.0794233	0.125	0.066	1
Jasper	0.00247743	0.0884542	0.165	0.097	1
CG3097	0.00251147	0.0619246	0.103	0.05	1
Usp10	0.00271043	0.0991794	0.188	0.115	1
sprt	0.00278672	-0.224585	0.192	0.283	1
pyd	0.00294092	0.562597	0.688	0.696	1
fl(2)d	0.00300383	0.113946	0.246	0.165	1
jar	0.00306897	0.0818515	0.17	0.101	1
CG10283	0.00332159	-0.0917704	0.04	0.102	1
mam	0.00333544	0.149045	0.344	0.255	1
bi	0.00358923	-0.249376	0.054	0.118	1
rpr	0.00374569	-0.116171	0.062	0.13	1
eIF3l	0.0038045	0.0938346	0.179	0.11	1
cib	0.0040601	0.103198	0.205	0.133	1
dUTPase	0.00414202	0.106398	0.196	0.125	1
hh	0.00424278	-0.16461	0.045	0.106	1
tyn	0.00444245	-0.121809	0.08	0.151	1
RpI1	0.00455905	0.0701816	0.107	0.056	1
rl	0.0046249	-0.146202	0.263	0.357	1
AIMP2	0.00480851	0.0666838	0.112	0.06	1
ImpL2	0.00494469	0.08625	0.223	0.147	1
baz	0.00518554	-0.173899	0.438	0.552	1
mRpS18A	0.00573155	0.0620218	0.103	0.054	1
Dim1	0.00590353	0.0608782	0.107	0.057	1
pyr	0.00601326	-0.114848	0.045	0.102	1
l(3)80Fg	0.00628274	-0.105025	0.058	0.119	1
E(spl)m4-BFM	0.00647883	-0.131199	0.196	0.285	1
Ctl1	0.00676507	0.0702453	0.116	0.065	1
CG5888	0.00680187	0.0679007	0.112	0.061	1
bdg	0.00702134	0.0851406	0.152	0.093	1
Sec24CD	0.00715384	0.0784726	0.152	0.093	1
Stat92E	0.00730199	-0.11228	0.156	0.239	1
sgg	0.00765892	0.155991	0.411	0.337	1
FBXO11	0.0079371	0.08625	0.188	0.122	1
link	0.00794934	0.171037	0.549	0.463	1
Lac	0.00803142	0.115666	0.384	0.296	1
cg	0.00829262	0.12424	0.451	0.362	1
CG3918	0.00860025	0.0907655	0.116	0.066	1
tral	0.00907759	0.108693	0.286	0.208	1
wun2	0.00913301	0.0678274	0.103	0.056	1
fend	0.00948353	0.0800359	0.214	0.145	1
alpha-Cat	0.00954223	-0.10942	0.196	0.28	1
osp	0.00956454	-0.0918346	0.062	0.122	1
Hsp83	0.00999264	0.124799	0.321	0.242	1
E(spl)mbeta-HLH	0.0102609	0.113619	0.272	0.198	1
LBR	0.0104663	0.0713234	0.107	0.061	1
su(Hw)	0.011009	0.0841299	0.201	0.135	1
Act5C	0.0110295	0.111252	0.652	0.561	1
Tis11	0.0112047	-0.13931	0.281	0.366	1
Imp	0.0113635	0.145329	0.781	0.721	1
Atpalpha	0.0115084	-0.133925	0.228	0.307	1
Neb-cGP	0.0117731	0.0833578	0.308	0.225	1
spt4	0.0118911	0.0704333	0.129	0.078	1
SoxN	0.0119009	0.175958	0.455	0.363	1
bic	0.0122174	0.0990598	0.5	0.409	1
rst	0.0125623	0.181631	0.277	0.207	1
Uba1	0.0126184	0.0667616	0.112	0.065	1
Fkbp14	0.0131354	0.1582	0.348	0.282	1
RanBPM	0.0136409	0.0588128	0.116	0.068	1
Set	0.0139346	0.091051	0.304	0.226	1
eIF4EHP	0.0141452	0.0711994	0.188	0.125	1
CG8485	0.0145393	0.0678274	0.103	0.059	1
bnb	0.0145423	-0.237925	0.295	0.372	1
sm	0.014787	0.101367	0.295	0.22	1
AP-2alpha	0.0148192	0.08625	0.17	0.113	1
CG17202	0.0153519	0.0851406	0.138	0.087	1
step	0.015958	0.0751094	0.143	0.091	1
HINT1	0.015976	0.0650745	0.143	0.09	1
fs(1)h	0.0166234	0.155093	0.629	0.569	1
rno	0.0172101	0.0676484	0.165	0.108	1
RhoGAP71E	0.0176973	0.132586	0.442	0.368	1
raptor	0.0179001	0.0696353	0.152	0.098	1
jvl	0.017905	-0.137124	0.116	0.178	1
udt	0.0181267	-0.0916986	0.138	0.208	1
CG18815	0.0185355	0.0772261	0.121	0.074	1
Ttd14	0.0189144	-0.0859161	0.08	0.137	1
Pfdn1	0.0196475	0.0646575	0.116	0.071	1
Liprin-alpha	0.0199196	0.0643993	0.103	0.061	1
cv-2	0.0199358	-0.165948	0.08	0.135	1
pxb	0.0200405	0.0609071	0.33	0.242	1
Manf	0.0207947	0.136691	0.496	0.416	1
TER94	0.021504	0.0669279	0.188	0.129	1
CG13784	0.0216223	0.0721944	0.259	0.189	1
alphaSnap	0.0219339	0.0714995	0.116	0.071	1
mei-P26	0.023164	-0.0892657	0.156	0.224	1
Nup153	0.0236189	0.111517	0.232	0.172	1
CG4194	0.0236254	-0.0946537	0.129	0.193	1
MYPT-75D	0.0237113	-0.11644	0.237	0.314	1
polo	0.0240809	0.0615687	0.134	0.086	1
inc	0.0244642	0.0714413	0.112	0.069	1
CG13366	0.0244707	0.0840063	0.125	0.08	1
Pat1	0.0245325	0.0564317	0.107	0.065	1
Arl1	0.0253907	0.0744113	0.179	0.124	1
cer	0.0257064	0.0473795	0.112	0.068	1
mbl	0.0259016	-0.187145	0.339	0.409	1
Psi	0.026721	0.0779107	0.21	0.151	1
CG30122	0.0273285	0.0916032	0.179	0.126	1
ND-PDSW	0.0273495	0.0722692	0.174	0.12	1
hrm	0.0275538	-0.0856774	0.129	0.192	1
CG13300	0.0277347	-0.0732519	0.179	0.245	1
Opa1	0.0279523	0.0540354	0.107	0.066	1
eIF3b	0.0283991	0.077135	0.25	0.186	1
CG12121	0.029823	0.0555411	0.121	0.077	1
unc-5	0.0299129	0.0754835	0.179	0.125	1
Esp	0.0300262	0.0797805	0.165	0.114	1
Ras85D	0.0301504	0.0830827	0.196	0.141	1
Cyt-c1	0.030218	0.0766639	0.188	0.133	1
Sec23	0.0306449	0.0672889	0.138	0.092	1
siz	0.0306649	0.0763345	0.147	0.099	1
RpS25	0.0310674	-0.114547	0.857	0.918	1
CG30389	0.0311281	0.0565498	0.112	0.07	1
feo	0.0314658	0.0608517	0.147	0.098	1
Caper	0.0316746	0.0671412	0.317	0.244	1
px	0.0323644	0.111476	0.259	0.198	1
l(2)SH0834	0.0327071	0.0762582	0.138	0.093	1
scra	0.033206	0.0462519	0.112	0.07	1
ZnT86D	0.0332066	0.0504836	0.103	0.063	1
Cnx99A	0.0333273	0.0977228	0.295	0.232	1
sano	0.0334924	0.0914427	0.353	0.282	1
Vang	0.0337155	0.065156	0.143	0.096	1
Inx2	0.0337689	0.112341	0.701	0.621	1
rib	0.0343794	0.107141	0.661	0.602	1
Sec16	0.0347963	0.0592409	0.129	0.085	1
Aps	0.0350458	0.0597575	0.147	0.099	1
REPTOR-BP	0.0353994	0.0619467	0.143	0.096	1
eEF1alpha1	0.0362614	0.079991	0.987	0.989	1
E(spl)mgamma-HLH	0.036439	0.139299	0.366	0.304	1
ph-p	0.0365487	0.0711431	0.179	0.127	1
l(1)10Bb	0.0365636	0.0647422	0.121	0.078	1
fax	0.036703	0.130697	0.817	0.763	1
TfIIA-S	0.0373117	0.0998696	0.263	0.204	1
Wdr62	0.0375439	0.234663	0.652	0.619	1
Rrp47	0.0380354	0.0635299	0.112	0.071	1
Notum	0.0383459	-0.16878	0.076	0.121	1
CG10035	0.039004	-0.141041	0.116	0.168	1
gukh	0.0391196	0.0659459	0.125	0.082	1
RpII215	0.0392061	0.0761612	0.241	0.181	1
CG12091	0.0397365	0.0554195	0.112	0.071	1
CG9005	0.040034	0.148706	0.295	0.241	1
Prosbeta5	0.0402654	0.0650745	0.134	0.09	1
dtn	0.0409876	0.0713107	0.183	0.131	1
Nsun5	0.0410063	0.0602548	0.121	0.079	1
Atf6	0.0426472	-0.0729486	0.112	0.166	1
Ncoa6	0.0426803	0.0604948	0.393	0.315	1
tna	0.0427164	-0.174674	0.411	0.462	1
CG14478	0.0429476	-0.076557	0.281	0.355	1
SrpRalpha	0.0430213	0.0613753	0.219	0.161	1
Ubi-p5E	0.0432156	0.0662342	0.201	0.147	1
CG3262	0.0435355	-0.0755374	0.076	0.122	1
nej	0.0440137	0.0853372	0.348	0.283	1
E(spl)malpha-BFM	0.0442272	0.10237	0.281	0.222	1
RhoGAP93B	0.0447092	0.0894359	0.179	0.13	1
Btk29A	0.0450955	0.130675	0.629	0.601	1
CG9628	0.0451577	-0.134687	0.112	0.163	1
RpL36A	0.0451744	0.0982699	0.915	0.902	1
CG3702	0.0454604	0.0547796	0.174	0.124	1
CrebA	0.0457251	0.214698	0.567	0.545	1
Tctp	0.0461828	0.0994039	0.772	0.729	1
CG7029	0.0464185	0.0531618	0.107	0.069	1
CG15012	0.0464942	0.0569557	0.214	0.158	1
bab2	0.0466545	0.191391	0.335	0.285	1
Trf2	0.0477923	0.108427	0.415	0.351	1
D1	0.0481171	-0.0797397	0.281	0.354	1
ck	0.0482262	0.06114	0.161	0.114	1
ds	0.0490562	0.103617	0.42	0.356	1
Ntf-2	0.049163	0.072723	0.201	0.149	1
Flacc	0.0493162	0.052169	0.116	0.077	1
Tl	0.0494217	-0.132028	0.281	0.342	1
Nuak1	0.0496982	-0.0741539	0.103	0.153	1
Rab7	0.0502773	0.0424435	0.129	0.087	1
snf	0.0509322	0.065156	0.134	0.092	1
CG30089	0.0517884	0.0509076	0.112	0.073	1
CG12054	0.0531286	0.0530831	0.147	0.103	1
UQCR-Q	0.0532617	0.0574044	0.339	0.269	1
CG7294	0.0538623	-0.139545	0.076	0.119	1
hyd	0.0539529	0.0472248	0.107	0.07	1
Dp	0.0549914	0.0738485	0.219	0.167	1
btsz	0.0558914	-0.0577424	0.076	0.12	1
PMCA	0.0562554	-0.0875907	0.219	0.279	1
CG2199	0.0562824	0.0818347	0.134	0.093	1
CG1737	0.0573178	0.0638159	0.183	0.135	1
rump	0.05732	0.0629289	0.196	0.146	1
Evi5	0.0581277	-0.0676916	0.062	0.103	1
Antp	0.0584231	-0.227095	0.067	0.108	1
scrib	0.0587555	-0.0690053	0.129	0.183	1
fog	0.0591096	0.0953267	0.205	0.156	1
CG17683	0.0598408	0.0681961	0.188	0.14	1
ec	0.0603288	-0.0953961	0.438	0.535	1
fz	0.0603567	0.203093	0.612	0.591	1
Ufm1	0.0605598	0.0492837	0.156	0.111	1
kune	0.0606664	0.08625	0.411	0.347	1
Rsf1	0.0607347	0.0979555	0.263	0.213	1
Traf4	0.0608719	0.103198	0.165	0.12	1
HmgD	0.0609235	0.12451	0.741	0.701	1
luna	0.0609713	0.324913	0.638	0.678	1
CG18081	0.0618869	-0.0802764	0.134	0.184	1
neur	0.0624778	0.0562506	0.129	0.09	1
how	0.0627291	-0.0814064	0.272	0.336	1
unc-13	0.06325	-0.0784876	0.219	0.281	1
ncm	0.0641851	0.0821191	0.21	0.16	1
Saf-B	0.0648038	0.0587289	0.196	0.147	1
ATPsynD	0.0653357	0.0559204	0.201	0.15	1
Toll-6	0.0653542	0.0477129	0.366	0.305	1
Adk2	0.0655944	0.0575757	0.188	0.139	1
RpS14b	0.0660239	-0.0973208	0.33	0.393	1
CG7945	0.0660944	0.0402026	0.156	0.111	1
Sar1	0.0663881	0.0878903	0.433	0.37	1
ckn	0.0664148	0.110815	0.29	0.241	1
smash	0.0665747	-0.0650185	0.192	0.251	1
lbk	0.0668268	0.135645	0.482	0.441	1
mbt	0.0670031	0.0608517	0.143	0.102	1
Rpb12	0.0672289	0.0430455	0.112	0.075	1
CG40228	0.0673423	0.0617277	0.232	0.18	1
Pen	0.0683697	0.0693143	0.188	0.141	1
Rpn9	0.0684697	0.0547881	0.125	0.087	1
Spt5	0.0688932	0.0508989	0.147	0.105	1
Meltrin	0.0694839	-0.042556	0.062	0.102	1
qkr58E-1	0.0695173	0.0488048	0.116	0.079	1
KdelR	0.0695408	0.104346	0.424	0.368	1
CG11360	0.0706132	0.0598585	0.147	0.106	1
Pcyt1	0.0708015	0.0436624	0.103	0.068	1
Alg11	0.0710704	0.0497818	0.112	0.076	1
CG44838	0.0713161	-0.0854137	0.147	0.196	1
flfl	0.0735434	0.0545411	0.116	0.08	1
CG8929	0.074657	0.0580036	0.161	0.118	1
Hr4	0.0747926	0.0671412	0.223	0.172	1
CG43736	0.07519	0.137671	0.339	0.297	1
ND-MLRQ	0.0752009	-0.100163	0.353	0.418	1
OstDelta	0.0755778	0.0660013	0.237	0.187	1
ND-30	0.0757321	0.0451252	0.107	0.072	1
Patronin	0.0759968	0.0470287	0.129	0.091	1
RpL15	0.0766332	0.0795889	0.946	0.923	1
Mtor	0.0773456	0.0472248	0.103	0.069	1
CG1418	0.0778965	0.0598585	0.152	0.111	1
e(y)3	0.0779304	0.0659375	0.183	0.139	1
clu	0.0784828	0.0372631	0.112	0.076	1
Pgant5	0.0785981	0.0661813	0.125	0.088	1
fra	0.0798119	0.0674378	0.357	0.299	1
nrm	0.0804321	-0.0684726	0.103	0.144	1
klu	0.0808671	0.190635	0.17	0.131	1
cdi	0.0813021	-0.145802	0.388	0.437	1
hts	0.0815967	0.0963936	0.317	0.267	1
Syx1A	0.081786	0.108301	0.397	0.346	1
bai	0.0819492	0.0661844	0.455	0.39	1
CG5861	0.0821987	0.0831507	0.21	0.166	1
Lam	0.0822455	0.0719366	0.433	0.374	1
CG12288	0.0823727	0.0546608	0.152	0.111	1
CG6340	0.0827503	0.0440434	0.143	0.103	1
woc	0.0834117	0.0525669	0.125	0.088	1
sdk	0.0840914	0.13516	0.335	0.288	1
Yeti	0.0847942	-0.100784	0.429	0.489	1
Tsp39D	0.0855008	-0.0481763	0.121	0.168	1
ena	0.0874081	0.0543147	0.219	0.169	1
eIF3h	0.0875283	0.0503575	0.165	0.123	1
RpL6	0.0888195	0.0919327	0.902	0.876	1
p120ctn	0.088994	-0.0743224	0.228	0.283	1
Ufc1	0.089512	0.0699136	0.219	0.171	1
kmr	0.0896845	-0.10401	0.576	0.63	1
CG4360	0.0898594	0.0481346	0.129	0.093	1
nuf	0.0898595	0.0824079	0.263	0.215	1
ZAP3	0.0906815	-0.058196	0.094	0.135	1
levy	0.0912609	-0.0683377	0.25	0.308	1
ND-19	0.0914578	0.0681169	0.107	0.075	1
CG17343	0.0915799	0.0440434	0.134	0.096	1
Nrt	0.0918339	-0.0722012	0.304	0.356	1
Pdcd4	0.0928163	0.0720361	0.295	0.241	1
mirr	0.0929211	0.0756737	0.219	0.172	1
prod	0.0936983	0.0361435	0.112	0.077	1
Fili	0.0937314	-0.122445	0.121	0.161	1
ATPsynC	0.0944756	-0.0737904	0.429	0.495	1
CG7414	0.0946386	-0.0491019	0.08	0.119	1
skd	0.0947811	-0.0797421	0.415	0.471	1
CG16791	0.0954777	-0.0788093	0.161	0.208	1
Rab8	0.0955105	0.0402325	0.129	0.093	1
Tre1	0.0955618	0.0339067	0.112	0.077	1
CG32982	0.0969672	-0.0980478	0.183	0.233	1
fz2	0.0970165	-0.131862	0.268	0.316	1
l(1)G0004	0.097036	0.0464097	0.112	0.078	1
VhaAC45	0.097451	0.0481346	0.129	0.093	1
wds	0.0980263	0.048861	0.147	0.108	1
Mcr	0.0985451	-0.0583736	0.25	0.31	1
cathD	0.0987334	0.0519906	0.143	0.105	1
mt:ND1	0.0990908	0.0653713	0.424	0.369	1
CG33129	0.10019	0.0662183	0.371	0.312	1
sca	0.100591	-0.0710866	0.076	0.112	1
HmgZ	0.100919	0.107444	0.621	0.589	1
CkIIalpha	0.101991	-0.0679002	0.214	0.27	1
l(3)L1231	0.102075	0.0589809	0.241	0.193	1
CG10565	0.102731	0.0599587	0.147	0.11	1
Droj2	0.10287	0.049808	0.147	0.109	1
CG17271	0.103175	0.0579705	0.277	0.225	1
CG45049	0.103956	0.0585936	0.214	0.169	1
XNP	0.103979	0.0443313	0.116	0.082	1
mago	0.105245	0.0639808	0.188	0.146	1
Ehbp1	0.105285	0.0393196	0.107	0.075	1
w	0.105928	0.0565932	0.147	0.11	1
corto	0.106016	-0.082028	0.473	0.545	1
Rga	0.106032	0.0555065	0.147	0.11	1
mt:ATPase6	0.106488	-0.0633543	0.754	0.79	1
garz	0.10754	0.0427023	0.103	0.071	1
Su(Tpl)	0.107638	-0.0571849	0.344	0.41	1
Hrb27C	0.108555	0.0846798	0.696	0.68	1
eRF1	0.10879	0.0500848	0.156	0.118	1
crol	0.109715	0.081911	0.384	0.338	1
hang	0.110018	-0.0627651	0.152	0.198	1
lva	0.110352	0.0532921	0.107	0.076	1
RpS7	0.110853	0.0707291	0.938	0.91	1
CG11699	0.110949	0.0485738	0.134	0.098	1
Pka-C1	0.110971	0.0573111	0.317	0.262	1
nmd	0.111237	0.0478361	0.116	0.083	1
CG43980	0.111524	-0.0507092	0.067	0.101	1
RpL37A	0.111738	0.0907705	0.915	0.881	1
path	0.112641	0.0721453	0.237	0.192	1
AP-2sigma	0.113019	0.0504881	0.129	0.095	1
2002-09-01	0.113418	0.0365152	0.192	0.147	1
Arc1	0.11423	-0.0517976	0.071	0.106	1
E(spl)m8-HLH	0.114306	0.0464923	0.196	0.153	1
Diap1	0.114584	-0.095386	0.348	0.398	1
PRL-1	0.115729	0.0449618	0.103	0.072	1
yps	0.115889	0.0537843	0.272	0.224	1
ND-B14.7	0.116212	0.0381938	0.107	0.076	1
spen	0.11637	0.115792	0.777	0.775	1
CG34401	0.116427	0.10466	0.393	0.352	1
mts	0.116476	0.0594767	0.397	0.341	1
E2f1	0.116528	0.0838868	0.442	0.387	1
Ost48	0.11661	0.0679695	0.286	0.239	1
RpL9	0.116851	0.0543855	0.911	0.861	1
sqd	0.117134	0.0686266	0.714	0.669	1
CG8545	0.117379	-0.060976	0.08	0.115	1
Fkbp39	0.117592	0.0733495	0.388	0.338	1
AP-1gamma	0.117709	0.048694	0.21	0.166	1
Alg-2	0.118024	0.0541888	0.179	0.139	1
spoon	0.118268	-0.0787523	0.205	0.251	1
CG1307	0.119443	0.0348217	0.107	0.076	1
Dyrk2	0.120926	0.0432151	0.112	0.08	1
aurB	0.121097	0.0528852	0.17	0.131	1
RpL41	0.121844	-0.0550483	1	0.997	1
CG9135	0.122196	0.034919	0.134	0.098	1
borr	0.123312	0.038572	0.112	0.08	1
Csk	0.123735	0.0556617	0.237	0.192	1
SKIP	0.124303	-0.0991854	0.321	0.37	1
mRpS10	0.1249	-0.0426275	0.076	0.111	1
Rpn1	0.125632	0.0393196	0.107	0.077	1
CG10005	0.125814	-0.0593268	0.085	0.119	1
Slip1	0.126282	-0.0608184	0.098	0.135	1
pico	0.126677	-0.0866589	0.335	0.392	1
eRF3	0.127166	0.0454483	0.112	0.081	1
mura	0.127815	0.0531782	0.214	0.171	1
RpS15Ab	0.128135	0.058562	0.25	0.205	1
Drak	0.129096	0.080272	0.237	0.197	1
RNASEK	0.12931	-0.0943223	0.339	0.386	1
Syb	0.129557	0.0532212	0.254	0.208	1
ptc	0.131411	-0.165172	0.429	0.472	1
Dscam1	0.132307	0.0468416	0.147	0.112	1
lost	0.132344	0.0757784	0.286	0.243	1
Inx3	0.133681	-0.0818654	0.496	0.545	1
Act42A	0.134207	-0.0601771	0.371	0.44	1
Su(var)205	0.13423	0.0817345	0.339	0.296	1
Stt3B	0.134428	0.0546531	0.223	0.18	1
CG31523	0.134865	0.044166	0.107	0.077	1
ATPsynB	0.135518	0.0682035	0.237	0.194	1
COX5B	0.136364	-0.0698692	0.219	0.262	1
blot	0.137252	-0.0790877	0.103	0.139	1
Bacc	0.137606	0.0692077	0.942	0.926	1
Maf1	0.139241	-0.0442775	0.085	0.119	1
Rpt1	0.13934	-0.0463473	0.076	0.108	1
Dsp1	0.140964	-0.0761255	0.545	0.6	1
Catsup	0.141312	0.0387713	0.196	0.156	1
Pitslre	0.141434	0.0454568	0.174	0.136	1
CG8209	0.141914	0.0417505	0.103	0.074	1
upSET	0.142076	-0.0489345	0.228	0.278	1
lin-28	0.142214	0.0544318	0.254	0.21	1
eIF4H1	0.14226	0.0707124	0.33	0.283	1
Srrm234	0.142942	0.0584227	0.174	0.138	1
SmD2	0.144523	-0.0573883	0.134	0.173	1
CG7630	0.144792	-0.0490587	0.25	0.306	1
SRPK	0.144894	0.0385807	0.143	0.108	1
Thor	0.145029	-0.0605181	0.121	0.159	1
CTPsyn	0.146157	0.0346172	0.103	0.074	1
CG6051	0.14623	-0.0539277	0.094	0.128	1
Rab1	0.146353	-0.0674436	0.25	0.298	1
cta	0.146526	-0.0601093	0.121	0.157	1
Chrac-16	0.146581	0.0843776	0.299	0.257	1
betaTub56D	0.146847	0.0945176	0.616	0.599	1
JIL-1	0.147775	-0.0734152	0.348	0.397	1
chic	0.148083	0.0763588	0.527	0.48	1
sky	0.14822	-0.066081	0.156	0.197	1
Pvr	0.148486	0.0374041	0.299	0.249	1
ovo	0.148505	0.0769722	0.29	0.246	1
hid	0.148902	0.146357	0.487	0.454	1
RpS5b	0.149197	0.0849682	0.571	0.545	1
CG9775	0.149803	0.0453044	0.174	0.137	1
CG43658	0.149811	-0.224262	0.571	0.607	1
CG5885	0.150104	0.0794448	0.536	0.496	1
gw	0.150708	0.0457506	0.237	0.193	1
hep	0.151536	-0.0280407	0.138	0.183	1
Rap2l	0.151769	0.0443313	0.112	0.082	1
Rho1	0.152076	-0.0703741	0.268	0.315	1
bip2	0.152445	-0.0582877	0.214	0.262	1
Idgf6	0.152983	0.035226	0.116	0.086	1
mahe	0.153616	-0.0262531	0.107	0.145	1
CG3335	0.154049	0.0400527	0.121	0.09	1
Sf3b6	0.154231	0.0463476	0.201	0.161	1
Pak3	0.154276	0.0316339	0.134	0.101	1
KrT95D	0.154323	0.0536156	0.183	0.146	1
nmo	0.155013	-0.1435	0.763	0.758	1
beta'COP	0.155101	0.0421948	0.147	0.114	1
VhaM9.7-b	0.155121	-0.048077	0.098	0.133	1
RhoGEF2	0.155428	0.0391199	0.179	0.141	1
Dbp80	0.156722	-0.0606976	0.152	0.192	1
CG6701	0.157229	0.0283563	0.134	0.101	1
SNF4Agamma	0.157578	-0.0444986	0.107	0.144	1
nop5	0.157682	-0.0587823	0.21	0.253	1
gpp	0.158187	-0.0612459	0.339	0.392	1
miple2	0.158494	-0.0520887	0.308	0.363	1
E(spl)m7-HLH	0.158807	0.103518	0.393	0.351	1
CG33303	0.159769	0.0601644	0.237	0.196	1
Kank	0.1598	0.197537	0.308	0.27	1
Rpn11	0.161202	0.0478361	0.112	0.083	1
Rpn12	0.16224	0.0316734	0.112	0.082	1
fzy	0.163779	0.0383837	0.107	0.079	1
Scamp	0.16437	0.0460795	0.125	0.095	1
ova	0.164396	0.0451252	0.103	0.076	1
scf	0.164556	0.0616063	0.165	0.131	1
loj	0.164948	-0.0578726	0.138	0.176	1
mrva	0.165075	0.045608	0.17	0.135	1
Tm1	0.165359	0.0675033	0.482	0.447	1
schlank	0.165428	0.050755	0.201	0.163	1
Tsf2	0.165918	-0.053726	0.165	0.206	1
Chc	0.167344	0.0424477	0.179	0.142	1
CG8289	0.168125	-0.0472433	0.152	0.192	1
Gdi	0.168735	0.0410612	0.17	0.135	1
CG6959	0.168849	-0.0512535	0.08	0.111	1
eEF5	0.17005	0.035495	0.915	0.886	1
Dek	0.170185	0.0337076	0.219	0.177	1
twin	0.171483	0.0343164	0.121	0.091	1
chif	0.171483	0.0332079	0.121	0.091	1
x16	0.17199	0.0474307	0.165	0.131	1
mld	0.172269	-0.058253	0.085	0.115	1
Ubc6	0.173056	0.0398716	0.116	0.087	1
HIPP1	0.173056	0.0345188	0.121	0.091	1
prtp	0.173215	0.0398293	0.165	0.13	1
nclb	0.173622	0.0465663	0.112	0.084	1
His3.3A	0.174118	0.0610739	0.562	0.518	1
SF2	0.174362	0.0729122	0.366	0.321	1
ago	0.175011	-0.0501781	0.089	0.12	1
Dcp-1	0.175183	0.0324651	0.147	0.114	1
CG9911	0.176083	0.0365359	0.116	0.087	1
Rheb	0.176402	0.0323648	0.103	0.076	1
Eph	0.176881	-0.0396345	0.179	0.223	1
CG4038	0.177361	-0.0551959	0.277	0.325	1
Clamp	0.177416	-0.0441614	0.076	0.105	1
RpS4	0.177989	0.0709427	0.933	0.911	1
Snr1	0.178338	-0.0430672	0.076	0.105	1
Pdk1	0.178975	0.0739232	0.281	0.241	1
Asx	0.179829	0.0361435	0.107	0.08	1
wdb	0.181209	-0.0469611	0.29	0.341	1
mew	0.181772	0.0670138	0.263	0.225	1
Gp93	0.182261	0.0724597	0.429	0.389	1
GMF	0.18256	0.0301069	0.125	0.095	1
Sap47	0.182584	-0.0549959	0.089	0.119	1
par-1	0.183073	0.0561452	0.317	0.278	1
CG7006	0.183577	0.0469905	0.152	0.12	1
msi	0.183597	-0.11918	0.156	0.19	1
E(spl)m3-HLH	0.184555	0.0477758	0.143	0.112	1
AnxB11	0.18486	0.0529555	0.129	0.101	1
CG2201	0.186701	-0.0481024	0.112	0.145	1
RpS30	0.186783	-0.0698034	0.728	0.778	1
S	0.187416	0.0957938	0.424	0.386	1
EMC4	0.187443	0.0410141	0.196	0.16	1
hrg	0.188245	0.0411105	0.147	0.116	1
RpL23A	0.189565	0.0514641	0.848	0.813	1
CG4455	0.189786	-0.0677836	0.241	0.281	1
HP1c	0.190292	0.0422723	0.116	0.088	1
CG43759	0.191522	-0.118759	0.464	0.505	1
psq	0.192081	0.132389	0.656	0.651	1
zfh2	0.192582	0.0310952	0.201	0.163	1
Amun	0.192873	-0.0552834	0.152	0.188	1
Sox14	0.192902	0.0438803	0.125	0.097	1
CG32409	0.193511	0.0345272	0.17	0.135	1
uex	0.193796	-0.0639646	0.371	0.424	1
Prosap	0.195648	-0.0739736	0.5	0.548	1
CG12384	0.195801	-0.0377883	0.179	0.219	1
RhoGAP19D	0.196257	0.0605738	0.353	0.31	1
pAbp	0.19635	0.067543	0.732	0.717	1
Svil	0.196906	0.0279513	0.272	0.228	1
AGO1	0.197384	0.0533691	0.371	0.324	1
wbl	0.198554	-0.117649	0.348	0.384	1
RpS15Aa	0.200781	0.0403089	0.879	0.882	1
sina	0.202211	-0.041787	0.201	0.244	1
mle	0.202658	0.0359449	0.103	0.077	1
LanA	0.203087	0.0542306	0.308	0.267	1
eIF3f1	0.203329	0.054113	0.277	0.239	1
CG16974	0.204632	0.0443659	0.143	0.114	1
CG32066	0.204662	0.0268028	0.192	0.156	1
RpS9	0.206752	0.0749236	0.938	0.924	1
p23	0.207028	0.05417	0.388	0.347	1
Cdep	0.209137	-0.0453043	0.085	0.113	1
CG9922	0.211042	0.0364014	0.134	0.105	1
SmD3	0.211162	0.0331386	0.134	0.105	1
Shrm	0.211347	-0.0663079	0.152	0.184	1
abd-A	0.212656	-0.0594917	0.107	0.137	1
CG12025	0.215187	0.0514575	0.116	0.091	1
Tpst	0.215401	0.0976472	0.241	0.214	1
CG12581	0.215547	-0.0410464	0.089	0.118	1
Tlk	0.216096	0.0571666	0.196	0.165	1
Ndf	0.216403	0.0425935	0.411	0.363	1
cype	0.216858	-0.0599159	0.326	0.373	1
grh	0.217152	0.109435	0.621	0.617	1
Sirup	0.217437	0.0325204	0.121	0.093	1
Lis-1	0.217811	-0.0449444	0.112	0.142	1
CG8860	0.218232	0.0308413	0.531	0.466	1
lig	0.219936	0.0394673	0.183	0.151	1
RhoGDI	0.220436	0.0318877	0.112	0.086	1
M1BP	0.220865	-0.0349025	0.076	0.103	1
Ank	0.220984	-0.0443898	0.107	0.137	1
wech	0.221661	-0.0641669	0.192	0.228	1
RpS19a	0.222209	0.0813902	0.795	0.788	1
CG10082	0.222465	0.0447307	0.21	0.176	1
Usp7	0.222745	0.0380248	0.121	0.094	1
Top2	0.222751	0.039124	0.147	0.118	1
Rack1	0.223591	-0.0676687	0.781	0.789	1
CG31224	0.224036	0.0311786	0.143	0.114	1
janA	0.224059	-0.0465052	0.112	0.141	1
MCPH1	0.224225	0.0433833	0.116	0.091	1
Rcc1	0.224504	0.0371554	0.156	0.126	1
NAT1	0.224825	0.0316495	0.237	0.198	1
RpS6	0.225144	0.0757543	0.804	0.78	1
Cyp1	0.225484	0.0594499	0.554	0.509	1
Pp2A-29B	0.225675	0.0261053	0.112	0.086	1
Mpcp2	0.22629	0.0360278	0.201	0.167	1
RpL10Ab	0.226598	0.0567382	0.906	0.904	1
aPKC	0.22735	0.0298875	0.116	0.09	1
wge	0.227988	0.0290189	0.143	0.114	1
Klp10A	0.229086	0.0443313	0.107	0.083	1
CycB3	0.230435	0.0305405	0.134	0.106	1
Spt6	0.23062	-0.0394764	0.094	0.122	1
CtsB1	0.230789	0.0433237	0.295	0.254	1
shv	0.231339	0.0389443	0.116	0.091	1
RpS2	0.232265	0.0656253	0.946	0.957	1
bun	0.232704	0.0808307	0.442	0.405	1
CG40045	0.233057	-0.0704755	0.317	0.352	1
Sec61alpha	0.233546	0.110324	0.518	0.483	1
CG30423	0.235211	-0.0602361	0.161	0.193	1
CG3655	0.235304	0.155952	0.491	0.466	1
Rab2	0.235327	0.0355861	0.17	0.139	1
jumu	0.235718	0.0454483	0.107	0.083	1
UQCR-14	0.237505	0.01963	0.277	0.235	1
Sec63	0.239289	0.0549708	0.259	0.225	1
ytr	0.241024	0.0402325	0.121	0.095	1
Dyrk3	0.244212	-0.0663802	0.21	0.245	1
Vha13	0.244787	0.0341124	0.107	0.083	1
mt:ND5	0.245681	-0.0633219	0.656	0.675	1
cold	0.246357	-0.028711	0.129	0.162	1
Ythdf	0.246451	0.0274486	0.116	0.091	1
CG31195	0.246752	-0.0467239	0.156	0.188	1
Abd-B	0.248171	-0.103342	0.129	0.157	1
dikar	0.248304	0.0261754	0.129	0.103	1
Cirl	0.249433	-0.0770981	0.388	0.43	1
Atg1	0.25055	0.0440434	0.129	0.104	1
Grasp65	0.250846	-0.0398745	0.085	0.11	1
CG13185	0.251344	0.0484285	0.121	0.097	1
CG8668	0.252143	0.0351168	0.134	0.108	1
cact	0.252527	0.0369223	0.121	0.096	1
Arf102F	0.252582	-0.0249708	0.205	0.246	1
Tnpo	0.255485	0.0189234	0.103	0.079	1
CG8188	0.256554	0.032578	0.103	0.08	1
Vap33	0.256932	0.0470216	0.335	0.295	1
pum	0.257134	-0.0063584	0.513	0.577	1
Srp19	0.259796	0.0341124	0.107	0.084	1
CG10465	0.261161	0.0373027	0.129	0.104	1
sbb	0.261506	-0.034616	0.504	0.553	1
Tet	0.26157	0.0770645	0.558	0.534	1
ND-20	0.261871	-0.0180867	0.089	0.117	1
slp1	0.262758	-0.0450439	0.112	0.14	1
alpha-Spec	0.263094	0.0244412	0.183	0.151	1
CG1840	0.263809	0.0404108	0.121	0.097	1
c12.1	0.264023	-0.0330117	0.089	0.115	1
CG5554	0.26425	0.0383025	0.263	0.229	1
RpL26	0.264356	-0.0519861	0.884	0.931	1
hzg	0.264567	0.0301069	0.121	0.096	1
Xbp1	0.26498	0.0278582	0.223	0.188	1
Rac1	0.265544	0.0392865	0.196	0.166	1
ReepB	0.265857	-0.0677309	0.214	0.246	1
Ent2	0.267183	0.0377061	0.165	0.137	1
CG32264	0.268638	0.0392465	0.321	0.285	1
Tao	0.268818	0.0246109	0.121	0.096	1
Mys45A	0.269046	0.045608	0.138	0.114	1
SC35	0.269051	0.0488227	0.339	0.301	1
CG9328	0.270229	0.0477187	0.165	0.137	1
CG10939	0.272862	0.0460795	0.121	0.098	1
Cpsf6	0.273976	0.0305237	0.152	0.124	1
ct	0.274365	0.147746	0.241	0.208	1
Cp190	0.275448	0.0360157	0.125	0.101	1
Myc	0.275879	0.0397755	0.375	0.341	1
Sem1	0.275906	0.0300983	0.138	0.113	1
eIF3d1	0.275974	0.0302877	0.192	0.161	1
CG3732	0.276216	0.0314575	0.103	0.081	1
olf413	0.276298	0.0306757	0.201	0.17	1
sage	0.276341	-0.0507431	0.125	0.153	1
CG10286	0.276548	0.0261053	0.112	0.088	1
pho	0.277401	0.0338603	0.174	0.146	1
mt:CoIII	0.278467	-0.0377458	0.991	0.976	1
mub	0.279058	-0.0465052	0.103	0.128	1
ND-B17.2	0.279323	0.0245731	0.161	0.132	1
SelT	0.280441	0.0222596	0.201	0.168	1
kst	0.280519	-0.0732652	0.205	0.234	1
cnc	0.280934	0.120543	0.161	0.135	1
CG17883	0.283203	-0.0372994	0.125	0.152	1
Hrb98DE	0.283294	0.0508446	0.366	0.334	1
Rab5	0.283606	-0.0339063	0.112	0.138	1
bowl	0.283876	0.036512	0.379	0.341	1
uif	0.284992	0.0113511	0.254	0.218	1
ND-49	0.285649	0.0279402	0.143	0.117	1
Jupiter	0.285674	0.0587037	0.384	0.347	1
Atg17	0.285896	-0.0472433	0.147	0.177	1
cpo	0.286148	0.0640697	0.196	0.17	1
Rgl	0.286211	0.0651744	0.268	0.24	1
GEFmeso	0.28629	-0.0314974	0.112	0.138	1
ATPsynE	0.286532	0.0599031	0.254	0.224	1
Rox8	0.286696	0.0577815	0.214	0.186	1
glo	0.286861	0.0396093	0.228	0.197	1
D	0.287385	0.0349107	0.17	0.141	1
CNBP	0.288489	0.0850823	0.643	0.632	1
ctrip	0.289422	0.0617009	0.299	0.269	1
deltaCOP	0.290289	0.0275741	0.174	0.146	1
pip	0.290553	0.12397	0.464	0.44	1
noc	0.291022	0.0316147	0.25	0.216	1
Ptp99A	0.292979	0.0250323	0.165	0.138	1
FER	0.293018	-0.0387861	0.085	0.108	1
alphaTub84D	0.293468	-0.0416	0.147	0.176	1
Hsc70Cb	0.293824	-0.0497217	0.147	0.174	1
Cyt-b5	0.294041	0.0436544	0.25	0.219	1
Nap1	0.295164	0.0347197	0.21	0.18	1
hfp	0.295425	0.0225244	0.107	0.085	1
mfas	0.29555	0.107519	0.174	0.149	1
Arf79F	0.296592	0.0854766	0.464	0.443	1
CG8306	0.296863	-0.0650417	0.232	0.262	1
tth	0.297487	-0.0205003	0.098	0.124	1
CG1789	0.297876	0.0166953	0.103	0.081	1
CG7872	0.298226	0.0457621	0.134	0.111	1
CG18600	0.298828	0.0365921	0.138	0.114	1
Nrg	0.298948	0.0373027	0.665	0.652	1
flw	0.299017	-0.0368451	0.094	0.118	1
CaMKI	0.299075	-0.0462003	0.156	0.184	1
rut	0.299603	-0.0243555	0.089	0.113	1
Met	0.299696	0.0243705	0.112	0.089	1
Bx42	0.30134	0.0305581	0.107	0.086	1
Uba2	0.302201	0.0356239	0.116	0.094	1
Cka	0.302299	0.0336655	0.17	0.143	1
eIF3i	0.3025	-0.0516921	0.29	0.324	1
ND-B17	0.302696	0.026984	0.103	0.082	1
mask	0.303864	0.0328294	0.237	0.204	1
ND-MWFE	0.305045	-0.0443341	0.103	0.126	1
Dlic	0.305076	-0.0331597	0.098	0.122	1
ttv	0.305487	0.035845	0.188	0.16	1
CG9253	0.305668	0.0193399	0.147	0.121	1
COX7A	0.306135	0.030773	0.286	0.252	1
UQCR-C2	0.306762	0.0232697	0.121	0.098	1
Ubr3	0.306813	0.0425961	0.348	0.31	1
RpS10b	0.307762	-0.0481001	0.92	0.905	1
CG1273	0.308483	0.0613286	0.129	0.107	1
Fer1HCH	0.308525	-0.0610812	0.179	0.205	1
MESR4	0.308807	0.0172408	0.112	0.089	1
wake	0.309005	-0.0373247	0.094	0.117	1
CG32772	0.309041	0.0508907	0.161	0.137	1
CG6937	0.31128	0.042026	0.129	0.107	1
Non3	0.311473	0.0328713	0.147	0.123	1
CG1161	0.312361	0.0261053	0.112	0.09	1
dom	0.312984	0.0618142	0.21	0.184	1
2001-09-01	0.314093	0.0292446	0.165	0.139	1
robo1	0.314263	0.0324118	0.161	0.135	1
Moe	0.314965	-0.0409706	0.134	0.16	1
GCS2beta	0.315479	0.0270879	0.143	0.119	1
BobA	0.315587	-0.0342525	0.455	0.497	1
CycT	0.315817	-0.0303949	0.098	0.122	1
eIF3m	0.316078	-0.0488669	0.214	0.244	1
Psc	0.318541	0.136055	0.411	0.398	1
LSm7	0.319254	0.027906	0.121	0.098	1
crb	0.32063	0.0826834	0.504	0.485	1
CG5021	0.321345	0.0321003	0.112	0.091	1
Alh	0.321659	0.0342219	0.312	0.278	1
qkr58E-3	0.322107	0.0584227	0.156	0.135	1
Fbl6	0.322561	-0.035645	0.094	0.116	1
PlexA	0.322934	0.0558963	0.281	0.249	1
emb	0.323568	0.033072	0.156	0.131	1
Spase22-23	0.324557	0.02713	0.317	0.283	1
simj	0.325255	-0.0290497	0.103	0.126	1
Pfdn6	0.326305	0.0213234	0.121	0.098	1
PPP4R2r	0.327716	0.0298875	0.112	0.091	1
PI31	0.327783	0.037647	0.107	0.087	1
ci	0.328398	0.00813329	0.411	0.462	1
sle	0.329081	0.0210704	0.116	0.094	1
Indy	0.330227	0.0320069	0.156	0.132	1
CG3625	0.330669	0.0270647	0.228	0.198	1
osa	0.331145	0.04667	0.299	0.273	1
CG31635	0.331158	0.022026	0.188	0.16	1
eIF3e	0.331415	0.0384439	0.223	0.196	1
Surf6	0.331433	0.0622306	0.179	0.156	1
CG6523	0.331543	0.026749	0.179	0.152	1
RpS17	0.331712	0.0474819	0.866	0.844	1
His2Av	0.332071	0.0660102	0.603	0.558	1
Mi-2	0.332437	0.0279214	0.263	0.231	1
Zdhhc8	0.334045	0.0403552	0.272	0.244	1
mge	0.335459	0.0305581	0.103	0.083	1
Adf1	0.3356	0.0238841	0.112	0.091	1
Rbp1	0.335849	-0.0473623	0.183	0.21	1
robl	0.336264	0.0281617	0.147	0.124	1
His3.3B	0.336458	0.0370913	0.692	0.653	1
hoip	0.337654	0.0889576	0.312	0.286	1
CG32850	0.337701	-0.037808	0.094	0.115	1
CG17493	0.338373	0.0325572	0.188	0.161	1
lqf	0.339538	-0.026759	0.263	0.296	1
TMS1	0.340836	0.0207374	0.134	0.111	1
Pits	0.341349	-0.0446589	0.268	0.298	1
eIF2beta	0.341672	0.0320465	0.424	0.395	1
hbs	0.341932	0.0675539	0.161	0.137	1
H	0.342055	0.0279731	0.161	0.136	1
eIF3j	0.344415	0.046055	0.179	0.156	1
eIF4E1	0.345734	0.0247607	0.201	0.173	1
UQCR-6.4	0.345877	-0.0512535	0.179	0.204	1
Rab11	0.346856	0.0341615	0.196	0.171	1
Pcf11	0.346952	0.0402287	0.263	0.234	1
CG1943	0.347881	0.0438147	0.17	0.147	1
pasi2	0.348825	0.0468876	0.223	0.198	1
Tsp96F	0.349152	0.0247525	0.107	0.087	1
fus	0.349859	0.0218623	0.513	0.468	1
S6k	0.35048	0.0237486	0.161	0.136	1
srl	0.350877	-0.0286858	0.094	0.115	1
TfIIS	0.351165	-0.0182236	0.08	0.101	1
CaMKII	0.352158	0.0394342	0.241	0.215	1
Bap60	0.352176	0.025321	0.134	0.112	1
UQCR-11	0.353089	-0.0256429	0.299	0.336	1
E(bx)	0.353806	-0.029072	0.232	0.265	1
Src42A	0.353813	-0.0305637	0.107	0.13	1
bbc	0.354449	-0.038505	0.107	0.129	1
Cdc37	0.354927	0.0312086	0.112	0.092	1
RASSF8	0.355139	-0.035645	0.094	0.114	1
hppy	0.355139	-0.035645	0.094	0.114	1
LRP1	0.356009	0.05101	0.192	0.169	1
CG8320	0.35615	-0.0314974	0.125	0.149	1
Phf5a	0.356166	-0.0298412	0.116	0.14	1
Prosbeta4	0.356316	-0.0438306	0.103	0.124	1
PNUTS	0.356514	0.0348835	0.321	0.287	1
Fim	0.359373	-0.0542312	0.17	0.193	1
Ostgamma	0.359619	-0.0385683	0.183	0.21	1
Dg	0.359853	-0.0367187	0.156	0.183	1
Srp54k	0.360031	0.0300983	0.138	0.117	1
bol	0.36049	0.0174592	0.152	0.128	1
Zip102B	0.360503	0.0369223	0.205	0.18	1
EloC	0.360788	0.0281011	0.103	0.084	1
vig	0.366599	0.0328294	0.232	0.204	1
CG6712	0.36679	-0.0297685	0.094	0.114	1
CG45050	0.367879	0.0932426	0.58	0.565	1
CG14210	0.367895	0.039116	0.179	0.155	1
CCT4	0.367968	0.019713	0.116	0.096	1
Akt1	0.368147	0.0433414	0.156	0.135	1
Pdi	0.368552	-0.0490071	0.522	0.557	1
mRpL36	0.370299	0.016682	0.112	0.092	1
pit	0.371436	-0.0160311	0.08	0.1	1
Ama	0.371471	-0.0516014	0.46	0.414	1
CG1910	0.371796	0.0452393	0.379	0.352	1
dap	0.37439	0.0415245	0.406	0.384	1
Kap-alpha3	0.374682	0.0307549	0.129	0.109	1
CG10077	0.374749	0.0324907	0.272	0.244	1
ERp60	0.376209	0.0524454	0.362	0.331	1
Tim23	0.376333	0.0155913	0.138	0.116	1
Doa	0.376589	0.0286199	0.174	0.151	1
gbb	0.377421	0.034535	0.205	0.181	1
Ccm3	0.377522	0.0228005	0.143	0.121	1
apt	0.378386	0.0404147	0.232	0.207	1
Ocho	0.378753	0.0490669	0.527	0.496	1
elav	0.379976	-0.0293686	0.308	0.339	1
Dad1	0.380292	0.0429565	0.281	0.252	1
RpL13A	0.380922	0.0446603	0.915	0.92	1
svr	0.382849	-0.0322383	0.085	0.103	1
sau	0.383525	0.02833	0.103	0.085	1
ND-15	0.384001	0.0313553	0.161	0.139	1
Spp	0.385504	0.0156339	0.246	0.285	1
p24-1	0.386164	0.0441976	0.232	0.208	1
Cul1	0.386329	0.0283816	0.152	0.13	1
cindr	0.387383	-0.0535937	0.357	0.389	1
Dtg	0.38853	0.0597237	0.237	0.216	1
eIF2gamma	0.388704	0.0294563	0.17	0.147	1
sxc	0.390567	0.0221197	0.174	0.151	1
Mob2	0.391278	0.0450808	0.286	0.262	1
tyf	0.391356	0.039639	0.179	0.156	1
Lar	0.39167	-0.0337286	0.134	0.156	1
RpL3	0.392663	0.03155	0.83	0.828	1
mnb	0.392765	-0.0401098	0.339	0.364	1
CaBP1	0.393	0.00559232	0.312	0.357	1
CG42232	0.393813	0.0268068	0.116	0.098	1
swm	0.394197	0.0238712	0.147	0.126	1
lgs	0.395407	-0.0243718	0.147	0.172	1
Nacalpha	0.396468	-0.0302025	0.455	0.483	1
Cpr	0.396512	0.0260842	0.17	0.147	1
UbcE2M	0.397276	0.0272654	0.125	0.106	1
eIF4B	0.397279	0.0259094	0.281	0.252	1
RpL13	0.399823	0.0560261	0.884	0.847	1
Nipped-B	0.400441	-0.055137	0.469	0.487	1
mys	0.402092	0.0754365	0.308	0.293	1
Rab6	0.402792	0.0401469	0.179	0.158	1
Hsc70-3	0.404595	0.0530708	0.634	0.614	1
CG34190	0.405184	-0.0402385	0.107	0.126	1
Magi	0.405691	0.0416644	0.201	0.179	1
ed	0.40606	-0.0919723	0.799	0.798	1
CG1142	0.406098	0.0483534	0.143	0.124	1
crp	0.407148	0.070632	0.241	0.218	1
RpS29	0.407757	0.0399056	0.911	0.929	1
kra	0.410568	0.022447	0.446	0.416	1
SmB	0.410749	0.0319101	0.281	0.255	1
l(2)gl	0.411108	-0.0521901	0.241	0.263	1
E(spl)m2-BFM	0.412254	0.0416844	0.112	0.095	1
Frl	0.412371	0.120098	0.455	0.461	1
E(Pc)	0.412415	-0.0289778	0.17	0.193	1
Nnf1a	0.413134	0.0153112	0.107	0.089	1
La	0.413541	0.0243409	0.152	0.131	1
ATP6AP2	0.415738	-0.0230974	0.125	0.146	1
Tsp42Ee	0.416163	0.0219743	0.147	0.127	1
ATPsyndelta	0.418261	0.0102141	0.138	0.118	1
Pgant9	0.418292	0.129431	0.21	0.195	1
NimC4	0.419112	-0.0239329	0.112	0.131	1
eIF5B	0.420486	0.0450808	0.29	0.267	1
LanB1	0.420797	-0.0400138	0.357	0.391	1
CG10011	0.422025	-0.0370303	0.214	0.239	1
Bap55	0.422062	0.0202997	0.107	0.09	1
Hel25E	0.423347	0.0235142	0.223	0.199	1
Tim17b	0.423646	-0.0318634	0.246	0.272	1
CG1703	0.42366	0.0304482	0.232	0.208	1
roh	0.424217	0.00150778	0.196	0.225	1
Hsc70-4	0.425044	0.066583	0.531	0.535	1
CG5986	0.425144	-0.0390878	0.107	0.125	1
MESK2	0.425792	0.0140471	0.179	0.156	1
CG10395	0.42585	-0.0395717	0.103	0.12	1
Cals	0.426258	0.0442638	0.277	0.254	1
RpS24	0.427768	-0.0581827	0.808	0.796	1
Smr	0.428482	-0.0812564	0.496	0.511	1
Gug	0.4295	0.0244271	0.482	0.447	1
dco	0.432008	0.0202088	0.192	0.169	1
Sec22	0.433274	0.0188746	0.116	0.098	1
CG14464	0.433314	-0.0411293	0.201	0.222	1
Taldo	0.433354	-0.0263134	0.085	0.102	1
CG13364	0.434304	0.027818	0.299	0.272	1
RpL7	0.434583	0.0718636	0.911	0.897	1
ATPsynG	0.435884	-0.0508449	0.371	0.393	1
Pp1alpha-96A	0.435906	-0.0282384	0.098	0.116	1
ND-B14	0.436194	0.0164104	0.112	0.094	1
CG1677	0.437144	0.0524792	0.268	0.248	1
Fak	0.438523	0.0226943	0.165	0.145	1
Ubr1	0.43944	0.017219	0.121	0.103	1
lilli	0.43952	0.0343489	0.192	0.172	1
crim	0.44063	-0.040113	0.143	0.163	1
Gbeta13F	0.441035	0.075389	0.473	0.463	1
ATPsyngamma	0.441631	0.0193399	0.138	0.119	1
pix	0.441861	0.0308955	0.196	0.176	1
Spred	0.442169	0.00922756	0.107	0.09	1
Slik	0.442927	0.0217908	0.188	0.166	1
Nopp140	0.443775	-0.0305637	0.112	0.13	1
E2f2	0.444421	-0.0289532	0.085	0.101	1
msn	0.444574	0.0223002	0.223	0.199	1
Ref1	0.445237	-0.0284286	0.21	0.234	1
bif	0.446263	0.00671122	0.103	0.086	1
Zyx	0.449131	0.0312086	0.107	0.092	1
Haspin	0.449848	-0.0469233	0.205	0.225	1
CG17528	0.450267	-0.026759	0.085	0.101	1
Set1	0.451321	-0.0338653	0.147	0.167	1
RpL14	0.45138	0.0199227	0.92	0.936	1
glec	0.452384	0.009288	0.362	0.389	1
arm	0.455864	0.0219153	0.317	0.293	1
Srp9	0.456163	0.0233984	0.165	0.146	1
east	0.457707	0.0344364	0.174	0.156	1
Gp210	0.458515	-0.0258714	0.094	0.11	1
Tapdelta	0.459114	-0.0211201	0.576	0.605	1
B52	0.459166	0.0238011	0.357	0.332	1
endos	0.459767	0.0200303	0.17	0.15	1
dpy	0.462033	0.0653713	0.371	0.349	1
raw	0.463307	0.0216663	0.103	0.087	1
RpS15	0.463637	0.0385306	0.978	0.968	1
RpS12	0.464472	0.0366192	0.879	0.876	1
kis	0.464648	0.0339411	0.531	0.502	1
ND-B16.6	0.464816	-0.0308931	0.125	0.143	1
CG2926	0.465203	0.0243132	0.183	0.163	1
Rm62	0.466251	-0.029111	0.509	0.539	1
Ptpmeg2	0.466372	0.0331386	0.129	0.114	1
Ars2	0.466611	-0.0549175	0.263	0.278	1
RpL27	0.466737	0.0345648	0.884	0.881	1
CG6700	0.467118	0.0463112	0.223	0.206	1
Jarid2	0.467216	0.0181273	0.201	0.179	1
Tpr2	0.467258	0.0227216	0.196	0.176	1
Wnt4	0.469277	-0.0121537	0.183	0.208	1
MTA1-like	0.469395	0.0374907	0.125	0.109	1
PAN3	0.469593	-0.0407777	0.246	0.269	1
heph	0.470992	0.0507073	0.558	0.537	1
mira	0.471199	0.0194519	0.107	0.092	1
ND-B22	0.473073	-0.0252192	0.085	0.1	1
eIF3c	0.4733	0.0250665	0.219	0.197	1
sesB	0.473961	-0.0336332	0.397	0.427	1
RhoGAP18B	0.474013	0.0350852	0.192	0.173	1
gro	0.4748	-0.0217028	0.205	0.227	1
Tudor-SN	0.474872	0.024189	0.201	0.181	1
eff	0.47616	-0.0080209	0.491	0.528	1
CG42394	0.476219	0.0166328	0.179	0.159	1
CG33993	0.476398	-0.0004805	0.125	0.108	1
ATPsynCF6	0.478041	0.0338192	0.219	0.2	1
Prosbeta2	0.47867	0.0254044	0.147	0.13	1
zip	0.478962	0.0188079	0.232	0.209	1
RpLP0-like	0.47953	-0.0370597	0.156	0.174	1
RpL28	0.480334	0.0361496	0.946	0.949	1
Chd1	0.480598	0.00764015	0.116	0.099	1
CG42748	0.480598	-0.0374568	0.201	0.218	1
mbm	0.48128	-0.0189048	0.089	0.105	1
Rbfox1	0.481815	-0.0370494	0.478	0.51	1
vih	0.481883	-0.0467239	0.165	0.182	1
Rpt3	0.481941	0.00607963	0.156	0.136	1
Su(var)2-HP2	0.484163	-0.0320883	0.103	0.119	1
HDAC1	0.484969	0.0174348	0.161	0.142	1
RpS27	0.486117	0.027852	0.915	0.915	1
Mlc-c	0.486445	-0.0364969	0.183	0.201	1
CG31712	0.4879	0.022559	0.138	0.122	1
CG10470	0.488895	0.0238712	0.138	0.122	1
RPA3	0.489178	-0.0323945	0.094	0.108	1
CBP	0.490494	-0.0253838	0.179	0.198	1
CG8677	0.490747	0.0266498	0.272	0.249	1
snRNP-U1-70K	0.491539	-0.0199948	0.094	0.109	1
Clc	0.491751	0.0302763	0.192	0.175	1
RpL24-like	0.491861	-0.0330048	0.326	0.352	1
drongo	0.491931	0.0309675	0.121	0.106	1
Klp98A	0.492146	-0.0390013	0.147	0.164	1
Galphai	0.492623	0.045608	0.304	0.286	1
Ran	0.493764	-0.0325198	0.29	0.316	1
Lk6	0.493797	0.0391972	0.478	0.449	1
Roc1a	0.493922	0.0349607	0.339	0.32	1
RpS14a	0.495818	0.0316058	0.737	0.7	1
pck	0.496849	-0.0394467	0.268	0.288	1
CG5059	0.497609	0.0321625	0.17	0.152	1
RpS3A	0.497738	0.0331895	0.955	0.925	1
lid	0.49798	-0.0258714	0.094	0.108	1
Calr	0.498724	-0.0764548	0.871	0.868	1
SNRPG	0.49908	0.0104674	0.183	0.163	1
kuz	0.499783	0.0528592	0.496	0.505	1
slmb	0.500027	0.0104186	0.125	0.108	1
CG1416	0.500027	0.00824747	0.125	0.108	1
pre-lola-G	0.500507	0.00726618	0.156	0.136	1
TRAM	0.500879	0.0151761	0.304	0.278	1
AGO2	0.501273	-0.0258496	0.116	0.132	1
Akap200	0.50215	0.0416567	0.518	0.495	1
eEF2	0.502247	0.0126237	0.589	0.574	1
EMC3	0.504156	0.0307549	0.116	0.102	1
HP4	0.504238	0.0125196	0.179	0.159	1
tud	0.504479	0.015587	0.116	0.101	1
aqz	0.504745	-0.0082287	0.804	0.777	1
aru	0.506025	-0.0224563	0.121	0.137	1
Gmap	0.506174	-0.0778128	0.188	0.204	1
Rok	0.506614	0.0107429	0.192	0.172	1
Arl4	0.508255	0.0100144	0.143	0.125	1
CG2182	0.50931	0.017976	0.147	0.13	1
COX8	0.510675	-0.0291545	0.299	0.324	1
Rad23	0.511333	0.0161199	0.179	0.16	1
crc	0.514309	-0.0243468	0.098	0.113	1
Sdc	0.514524	-0.0457936	0.46	0.478	1
nonA	0.51639	0.0269046	0.228	0.209	1
CG15019	0.51765	0.0131351	0.214	0.193	1
RpS11	0.518265	-0.0436212	0.951	0.944	1
eIF3a	0.518477	-0.0233475	0.156	0.174	1
ND-B12	0.518967	-0.0174073	0.094	0.108	1
gus	0.519279	0.0134936	0.268	0.246	1
RpL5	0.520508	0.0251097	0.661	0.636	1
CG7655	0.520794	0.0436057	0.134	0.121	1
RpL7A	0.520795	-0.0484994	0.906	0.922	1
Vha26	0.521301	0.0285571	0.107	0.094	1
Dd	0.524208	0.0329342	0.121	0.107	1
promL	0.525192	-0.0018213	0.103	0.119	1
d	0.52528	0.0110873	0.201	0.182	1
Dak1	0.525371	0.0185259	0.143	0.127	1
Lsm12a	0.525718	0.0261754	0.125	0.111	1
tsu	0.526249	0.0143119	0.179	0.161	1
Kr-h2	0.526968	0.0259305	0.174	0.157	1
CG15387	0.527633	-0.0260787	0.094	0.108	1
dlg1	0.528603	-0.0236276	0.214	0.232	1
RpL32	0.529078	0.0460828	0.915	0.925	1
ex	0.529374	-0.0062374	0.232	0.256	1
RpS21	0.529769	-0.0153826	0.848	0.86	1
mbf1	0.52987	0.0161322	0.125	0.11	1
Gprk1	0.529939	0.0133185	0.335	0.368	1
Caf1-180	0.530889	0.0243705	0.107	0.094	1
Pal1	0.532089	-0.0352206	0.138	0.153	1
Rpt6	0.532397	-0.0254074	0.134	0.15	1
COX7C	0.532594	-0.0399926	0.308	0.326	1
Glut4EF	0.53299	-0.0270373	0.228	0.246	1
CG5493	0.533206	-0.0536713	0.179	0.193	1
gish	0.533399	0.0188355	0.504	0.496	1
ASPP	0.533658	0.0426607	0.335	0.323	1
cass	0.533883	0.0348098	0.219	0.204	1
CG33229	0.534555	-0.0492947	0.371	0.394	1
BEAF-32	0.534833	0.0125929	0.125	0.11	1
geminin	0.539141	-0.0329785	0.156	0.172	1
CG33169	0.539794	-0.0218676	0.129	0.146	1
CG31998	0.539932	-0.0398862	0.219	0.235	1
Fer2LCH	0.54045	-0.0372331	0.228	0.246	1
wts	0.541353	0.0288323	0.17	0.155	1
blw	0.541411	0.0176629	0.183	0.166	1
caz	0.542935	0.0183066	0.125	0.111	1
crok	0.544459	-0.0056725	0.272	0.297	1
CG42747	0.54538	0.0259991	0.138	0.124	1
mt:CoI	0.545703	0.0298354	0.938	0.925	1
MFS17	0.55015	-0.0600945	0.201	0.214	1
drpr	0.551109	0.00854763	0.125	0.11	1
RpL18A	0.551438	-0.0501457	0.879	0.886	1
CG32276	0.551681	-0.0388272	0.464	0.477	1
Phs	0.553649	0.0150332	0.107	0.094	1
l(3)neo38	0.555077	0.0297783	0.67	0.663	1
CG11857	0.55578	0.024982	0.192	0.177	1
CG7154	0.556092	0.0197842	0.165	0.15	1
bib	0.5563	0.0136462	0.103	0.09	1
emc	0.557481	0.0130707	0.406	0.441	1
CG13887	0.558209	-0.0309336	0.152	0.167	1
l(2)k09848	0.558475	-0.0189048	0.094	0.107	1
drl	0.558864	-0.0331597	0.107	0.119	1
fwd	0.563105	0.0119178	0.161	0.145	1
Sirt1	0.563221	0.00953692	0.205	0.187	1
drk	0.563447	0.0105857	0.152	0.136	1
ens	0.563626	0.0109434	0.174	0.157	1
Cdc42	0.563686	0.0259305	0.174	0.16	1
Pfdn5	0.563996	-0.029943	0.103	0.115	1
vtd	0.5641	-0.012665	0.098	0.112	1
mt:CoII	0.565675	0.0034329	0.991	0.987	1
Tif-IA	0.565843	0.0107106	0.129	0.115	1
shrb	0.566173	0.0185679	0.125	0.112	1
Cad87A	0.566516	0.0440887	0.232	0.218	1
Max	0.566553	0.00384901	0.17	0.152	1
Fis1	0.567008	0.0188947	0.196	0.179	1
Crtc	0.567228	0.0165891	0.223	0.205	1
Rap1	0.56788	-0.0173264	0.299	0.32	1
RpS8	0.568241	0.0101981	0.915	0.941	1
Tom7	0.568762	0.0148201	0.17	0.154	1
Sps1	0.569034	-0.0117821	0.125	0.14	1
RpS20	0.569887	0.0455676	0.929	0.919	1
bel	0.57027	-0.0231153	0.446	0.469	1
sd	0.571854	-0.0203697	0.214	0.233	1
RnpS1	0.573572	0.00854763	0.125	0.111	1
CG11122	0.574157	0.0198488	0.214	0.197	1
CG17233	0.574526	0.0233943	0.134	0.121	1
baf	0.575077	0.0231978	0.268	0.25	1
Pabp2	0.576676	-0.0054758	0.384	0.354	1
beta-Spec	0.57913	0.0412402	0.223	0.209	1
Sf3b2	0.579459	0.0217307	0.138	0.125	1
awd	0.579658	0.00149236	0.344	0.316	1
CG7884	0.57973	-0.0061493	0.107	0.121	1
Rala	0.579866	-0.0239158	0.098	0.11	1
pasi1	0.580154	-0.0336275	0.214	0.23	1
CG9344	0.580198	0.00283397	0.121	0.107	1
sta	0.58248	-0.0352023	0.897	0.889	1
RpL35A	0.58272	-0.031327	0.817	0.813	1
RFeSP	0.584014	0.0158607	0.174	0.159	1
kud	0.584929	0.0215538	0.17	0.156	1
dod	0.584977	0.0010973	0.116	0.103	1
CG7637	0.585615	0.016918	0.152	0.138	1
CG13159	0.585818	-0.0873302	0.397	0.406	1
CkIIbeta	0.586158	0.0258447	0.254	0.239	1
SsRbeta	0.586961	0.0216945	0.379	0.416	1
CG7484	0.588057	0.0210746	0.165	0.151	1
Sec61gamma	0.588336	0.013438	0.393	0.373	1
sno	0.588476	0.00692753	0.219	0.2	1
Arpc2	0.589151	0.0104186	0.125	0.112	1
CG46385	0.589466	0.0326689	0.121	0.108	1
Eip63E	0.589855	0.0659061	0.348	0.341	1
ttk	0.58993	0.0403028	0.464	0.466	1
Sema2a	0.591728	-0.0474191	0.214	0.225	1
CG11583	0.593206	-0.0239158	0.103	0.114	1
Sam-S	0.593461	0.00884548	0.134	0.12	1
NKAIN	0.593949	0.0188746	0.112	0.1	1
sima	0.594465	-0.0005965	0.308	0.283	1
tai	0.594701	-0.0120961	0.192	0.209	1
CG10576	0.59475	0.014535	0.147	0.134	1
Df31	0.595334	0.055338	0.808	0.831	1
CG10417	0.595376	-0.014469	0.147	0.162	1
sel	0.595771	0.0169515	0.121	0.108	1
CG32767	0.596234	0.0475884	0.326	0.315	1
mav	0.597284	0.011765	0.188	0.172	1
Rtnl1	0.597683	-0.0337573	0.455	0.472	1
pnut	0.597814	0.00560613	0.103	0.091	1
Sema1a	0.597869	-0.0100198	0.384	0.351	1
lolal	0.598752	-0.0080874	0.487	0.462	1
dlp	0.602114	-0.0347654	0.286	0.299	1
Tom	0.602133	0.0599293	0.719	0.704	1
ergic53	0.602476	-0.0176393	0.281	0.299	1
ATPsynF	0.603507	0.0294777	0.259	0.243	1
ATPsynbeta	0.604621	0.0205851	0.406	0.389	1
RpL30	0.606162	0.0446513	0.777	0.82	1
und	0.606387	0.0139306	0.107	0.096	1
akirin	0.606712	0.0483937	0.665	0.65	1
CG14073	0.607132	-0.0318634	0.25	0.264	1
fmt	0.608533	-0.0180867	0.103	0.114	1
jbug	0.60864	-0.010651	0.228	0.246	1
Mapmodulin	0.610002	0.0220806	0.357	0.341	1
SmE	0.611375	0.0166214	0.183	0.169	1
CG2310	0.611967	-0.0350736	0.188	0.2	1
lola	0.612413	0.0378497	0.607	0.601	1
CG11791	0.613573	0.0150712	0.156	0.143	1
mgl	0.61369	0.0675539	0.629	0.639	1
wde	0.614289	0.0307339	0.138	0.128	1
Arf51F	0.615842	0.0206616	0.138	0.126	1
CG6583	0.616138	-0.0155243	0.103	0.114	1
CG14442	0.616802	0.00794499	0.121	0.108	1
Piezo	0.616817	-0.0247813	0.223	0.239	1
CtBP	0.61735	0.0155256	0.558	0.543	1
Crk	0.617533	-0.0154052	0.161	0.175	1
ari-1	0.61823	0.00892394	0.103	0.092	1
PlexB	0.618329	0.0188308	0.295	0.276	1
CG1542	0.618678	0.0177779	0.112	0.101	1
CG2924	0.620606	-0.0199348	0.125	0.137	1
MSBP	0.621712	-0.015321	0.129	0.142	1
CycA	0.62194	-0.0203553	0.179	0.193	1
CG12004	0.622447	0.0212378	0.129	0.119	1
kdn	0.622855	0.0171773	0.156	0.144	1
Cadps	0.623873	0.0164104	0.107	0.097	1
Scr	0.624173	-0.110695	0.174	0.18	1
Pp2C1	0.625029	0.00536828	0.21	0.193	1
Sf3b5	0.626807	0.0129232	0.134	0.122	1
rin	0.627259	0.030028	0.299	0.286	1
sas	0.627953	-0.0361572	0.161	0.172	1
ND-SGDH	0.628108	-0.0229089	0.138	0.151	1
RpL18	0.629454	-0.0348104	0.857	0.866	1
Oda	0.630353	-0.0193865	0.482	0.521	1
14-3-3epsilon	0.631371	0.0425752	0.612	0.601	1
His4r	0.631548	-0.0297221	0.728	0.743	1
scrt	0.631961	0.0148357	0.134	0.122	1
Tina-1	0.631968	0.0268624	0.129	0.119	1
pes	0.633042	0.00354217	0.161	0.147	1
HDAC4	0.633728	0.025282	0.21	0.198	1
cora	0.634513	-0.0165373	0.138	0.151	1
Mbs	0.635902	0.0155954	0.147	0.135	1
CG41128	0.636285	0.0158607	0.192	0.178	1
vig2	0.636382	-0.0186028	0.147	0.16	1
Yif1	0.637251	0.0268068	0.107	0.098	1
Rab35	0.6378	-0.011522	0.107	0.119	1
SerRS	0.639149	-0.025202	0.134	0.145	1
Cont	0.6406	-0.0097652	0.214	0.231	1
RpL23	0.640678	-0.0335793	0.938	0.94	1
Arpc3A	0.64118	-0.0112512	0.094	0.104	1
Sin3A	0.641863	0.00342355	0.326	0.307	1
Rip11	0.643792	0.0161322	0.121	0.11	1
Gli	0.64399	-0.0245958	0.237	0.252	1
smt3	0.644101	0.0567616	0.621	0.626	1
Vps24	0.644635	0.00781716	0.103	0.093	1
AdipoR	0.644671	0.0147876	0.134	0.123	1
Dmtn	0.645032	-0.0212287	0.138	0.15	1
peb	0.645038	0.0257084	0.125	0.115	1
RpS13	0.645855	0.0441711	0.772	0.788	1
GFP	0.646895	0.00378782	0.174	0.161	1
nocte	0.647399	0.0175853	0.228	0.214	1
CG41099	0.647561	0.00781716	0.103	0.093	1
Tango1	0.649464	0.00905918	0.161	0.148	1
Atx2	0.650654	0.0174592	0.138	0.127	1
unk	0.650673	-0.0128348	0.125	0.136	1
cno	0.651981	0.0540202	0.254	0.25	1
kuk	0.653426	0.0270647	0.21	0.198	1
eIF1	0.653744	-0.012347	0.366	0.383	1
Uev1A	0.654547	0.0209886	0.125	0.115	1
InR	0.655739	0.110109	0.393	0.397	1
dsd	0.656367	0.00229593	0.103	0.093	1
EMC10	0.657006	0.0280648	0.205	0.194	1
alph	0.657441	-0.028711	0.147	0.157	1
zld	0.659145	-0.0702128	0.362	0.363	1
RpL8	0.659657	-0.0315506	0.817	0.817	1
RpLP2	0.659661	-0.0111641	0.955	0.968	1
CG31650	0.660021	0.0171979	0.112	0.125	1
ReepA	0.660521	0.0128289	0.107	0.098	1
zetaCOP	0.660526	-0.0162687	0.205	0.22	1
RpL24	0.662351	0.0204726	0.853	0.859	1
CycG	0.664001	-0.0189516	0.429	0.446	1
BuGZ	0.665081	-0.0218638	0.205	0.218	1
Surf4	0.665391	0.00238442	0.183	0.2	1
Sec61beta	0.666785	-0.0397027	0.504	0.513	1
app	0.667428	-0.014266	0.129	0.14	1
RpL38	0.667855	-0.0149418	0.862	0.876	1
mt:Cyt-b	0.668736	0.00209588	0.879	0.879	1
RpL21	0.671743	0.00383725	0.92	0.927	1
Ggamma1	0.672564	0.0267961	0.304	0.295	1
ogre	0.673987	-0.0193667	0.701	0.673	1
RpL34b	0.674347	-0.0275397	0.83	0.839	1
CG7483	0.675907	0.00623624	0.112	0.102	1
mtgo	0.676948	0.0356521	0.384	0.376	1
Not3	0.678965	-0.0088843	0.174	0.188	1
Non2	0.679111	0.00512893	0.25	0.236	1
RpS26	0.679202	0.0237859	0.951	0.957	1
kibra	0.680476	-0.0494051	0.246	0.251	1
alphaTub84B	0.681588	0.0183405	0.821	0.798	1
Pkn	0.682322	-0.0118404	0.116	0.126	1
CG8108	0.683817	0.037887	0.143	0.135	1
eIF2alpha	0.683837	0.018334	0.214	0.203	1
larp	0.683851	-0.0220285	0.201	0.212	1
eIF1A	0.683945	-0.0185113	0.33	0.345	1
CG3652	0.686594	0.0247091	0.129	0.121	1
Chchd2	0.687134	-0.0061408	0.103	0.113	1
CHOp24	0.687885	0.0322297	0.344	0.335	1
RpS27A	0.689117	0.0223418	0.964	0.949	1
RpL40	0.690649	0.0151709	0.83	0.837	1
Abl	0.690849	-0.0232484	0.214	0.225	1
Ssdp	0.69403	0.00529478	0.295	0.277	1
Brd	0.694804	-0.0098371	0.429	0.415	1
Sh3beta	0.698981	0.0114822	0.237	0.225	1
nur	0.699555	-0.0834056	0.375	0.382	1
NUCB1	0.700524	-0.0382646	0.246	0.253	1
sov	0.700876	-0.0172812	0.112	0.12	1
CG9302	0.701858	0.0054559	0.116	0.107	1
pcs	0.702114	-0.0452586	0.259	0.265	1
REG	0.702848	0.00981932	0.156	0.146	1
Sap-r	0.703068	0.0129682	0.152	0.142	1
ps	0.706013	0.00813703	0.585	0.621	1
alt	0.706292	0.0262831	0.415	0.41	1
MED19	0.70843	-0.0152229	0.138	0.148	1
SkpA	0.708949	-0.0136139	0.268	0.28	1
anne	0.709652	0.0112879	0.188	0.177	1
Srp14	0.709835	0.00934499	0.156	0.146	1
CG17715	0.710665	0.0047201	0.152	0.141	1
MED26	0.711122	-0.0359219	0.312	0.32	1
lwr	0.712977	0.0158607	0.192	0.183	1
stg	0.712984	0.103551	0.513	0.525	1
Ubi-p63E	0.713286	0.0189666	0.33	0.316	1
fwe	0.713948	0.00953303	0.152	0.142	1
Rpb8	0.715055	0.0109227	0.112	0.103	1
exd	0.715981	-0.0265746	0.188	0.196	1
twr	0.715991	-0.0350863	0.317	0.325	1
eIF4A	0.717299	0.0162048	0.781	0.757	1
epsilonCOP	0.717704	0.0103011	0.147	0.138	1
eIF4G2	0.717879	-0.0082621	0.134	0.143	1
eIF4G1	0.718139	-0.0424833	0.397	0.405	1
be	0.718708	-0.0186191	0.116	0.124	1
CG6356	0.719988	-0.0039478	0.103	0.094	1
Mkp3	0.720325	-0.012665	0.406	0.413	1
CG4768	0.723405	-0.0196835	0.125	0.133	1
MCTS1	0.724164	0.00685657	0.116	0.108	1
CG42238	0.724247	0.0301554	0.46	0.494	1
smal	0.730467	0.0155995	0.152	0.142	1
da	0.733534	0.00917978	0.219	0.208	1
tay	0.734184	0.0121981	0.214	0.204	1
sick	0.734236	0.0132409	0.125	0.135	1
d4	0.734376	0.0129682	0.152	0.143	1
BtbVII	0.734919	-0.0032043	0.094	0.102	1
RpL22	0.73676	0.0266191	0.848	0.808	1
Parp	0.738136	-0.0007278	0.214	0.203	1
Wnt5	0.738725	0.0130541	0.183	0.174	1
puc	0.740587	-0.0033627	0.214	0.227	1
CG31121	0.744004	0.0314015	0.33	0.328	1
ATPsynO	0.744443	-0.00038	0.165	0.156	1
COX6B	0.745137	-0.0106976	0.299	0.312	1
Rpn6	0.748617	-0.0163198	0.103	0.109	1
Hipk	0.7489	0.0215352	0.21	0.202	1
shg	0.750526	-0.0509248	0.545	0.537	1
elB	0.752385	-0.0482921	0.147	0.152	1
Pfdn2	0.753845	0.00260781	0.125	0.135	1
RpL39	0.755111	0.0122328	0.906	0.892	1
RpLP0	0.756704	0.0446179	0.714	0.711	1
l(1)G0320	0.757075	-0.0239953	0.397	0.4	1
Pep	0.757221	0.00152195	0.585	0.564	1
DOR	0.759174	-0.0266809	0.125	0.131	1
sdt	0.759684	-0.0325198	0.299	0.309	1
wcy	0.760287	0.0034921	0.192	0.183	1
Fas1	0.760685	-0.0258496	0.116	0.122	1
numb	0.760888	0.026091	0.277	0.293	1
NFAT	0.761586	-0.0406903	0.371	0.37	1
Gp150	0.763699	0.0473929	0.362	0.36	1
Ance	0.765053	0.0423775	0.196	0.187	1
CG2852	0.768856	-0.0216515	0.754	0.743	1
CG11267	0.769187	0.00228767	0.174	0.165	1
TfIIFalpha	0.770771	-0.0117821	0.129	0.136	1
Hmt4-20	0.770924	-0.0075555	0.156	0.146	1
TBPH	0.773733	-0.007223	0.103	0.109	1
RpL37a	0.775596	-0.0115208	0.915	0.911	1
COX5A	0.776845	0.0193112	0.286	0.277	1
RhoGAPp190	0.777613	0.016128	0.134	0.128	1
Bin1	0.778519	0.00165208	0.129	0.122	1
14-3-3zeta	0.778964	-0.0182413	0.621	0.602	1
dome	0.78024	0.00877123	0.156	0.149	1
RpL27A	0.781005	-0.0296549	0.969	0.984	1
DCP2	0.781276	0.00406423	0.254	0.244	1
ND-ACP	0.781617	0.00391505	0.116	0.109	1
chn	0.783856	0.00819599	0.25	0.262	1
RpL19	0.784249	-0.0002825	0.969	0.935	1
mt:ND2	0.785943	0.00741559	0.272	0.26	1
raskol	0.786302	0.0281675	0.429	0.422	1
trx	0.787009	-0.012555	0.357	0.341	1
CycB	0.787091	-0.0100014	0.138	0.146	1
Taf4	0.788866	-0.0021059	0.094	0.1	1
CG42336	0.788969	-0.0029492	0.129	0.122	1
CG7668	0.789927	-0.017953	0.121	0.126	1
Ip259	0.790221	0.00338934	0.469	0.459	1
Tom20	0.79047	0.010891	0.192	0.201	1
Vha16-1	0.790503	-0.0084687	0.393	0.401	1
Arpc4	0.791486	-0.0033738	0.143	0.151	1
GILT1	0.791616	-0.0446589	0.254	0.257	1
Clic	0.795449	0.00372319	0.103	0.097	1
snRNP-U1-C	0.795517	0.0126934	0.138	0.132	1
RpL36	0.796631	0.011791	0.924	0.919	1
Larp4B	0.797457	-0.0206652	0.156	0.161	1
CG13917	0.798729	0.0351003	0.147	0.143	1
Ten-m	0.799129	-0.0031744	0.259	0.27	1
Sf3b3	0.79955	-0.011467	0.129	0.135	1
CG15715	0.801239	-0.0121537	0.129	0.135	1
ft	0.801536	-0.0134986	0.643	0.676	1
RpL34a	0.801669	-0.0032169	0.429	0.414	1
Fur1	0.802544	0.00167221	0.17	0.162	1
mt:ND6	0.804326	-0.0001456	0.429	0.446	1
SppL	0.80435	-0.0101545	0.098	0.103	1
RpS5a	0.804639	0.00248488	0.674	0.643	1
Nlp	0.805513	0.017675	0.397	0.394	1
me31B	0.806836	0.00848112	0.152	0.146	1
Xe7	0.806905	0.00207813	0.125	0.119	1
CG11180	0.807123	0.00981932	0.138	0.133	1
CG10543	0.807195	0.00476858	0.357	0.349	1
CG1646	0.808205	-0.0008119	0.134	0.127	1
sun	0.81042	0.0256366	0.188	0.183	1
PCNA	0.81177	0.00699738	0.129	0.124	1
shot	0.812079	0.0320104	0.286	0.282	1
cwo	0.812098	-0.0064987	0.112	0.105	1
Socs36E	0.814148	-0.0225762	0.272	0.257	1
Top1	0.814723	0.00998409	0.393	0.411	1
yrt	0.814884	-0.0152982	0.214	0.221	1
fkh	0.815001	-0.0013941	0.192	0.202	1
BI-1	0.815046	-0.0104907	0.103	0.108	1
CG8149	0.815359	0.0107106	0.116	0.111	1
Kdm2	0.815444	0.0142128	0.107	0.103	1
G9a	0.816552	-0.015288	0.268	0.254	1
CG6891	0.817028	0.00458647	0.156	0.15	1
Fib	0.817701	0.0318022	0.232	0.231	1
CG40191	0.81798	0.0324535	0.201	0.198	1
Src64B	0.81798	0.0074829	0.219	0.211	1
CG4080	0.818243	-0.0264182	0.161	0.164	1
Spase12	0.819202	0.00684941	0.286	0.278	1
CG5676	0.819582	0.0158607	0.183	0.177	1
pbl	0.822432	-0.0058572	0.188	0.179	1
Trp1	0.822805	-0.009842	0.277	0.284	1
Not1	0.823921	0.00082931	0.393	0.405	1
Hrb87F	0.824959	-0.017852	0.241	0.246	1
TM9SF2	0.825358	0.0251186	0.17	0.167	1
rudhira	0.825648	-0.0003024	0.312	0.322	1
RpS23	0.826524	0.00699738	0.924	0.939	1
CG8671	0.826609	0.00679657	0.201	0.194	1
Cdk1	0.828154	-0.0004805	0.134	0.128	1
CG10479	0.828813	-0.0058106	0.147	0.14	1
boca	0.829591	0.00132863	0.129	0.124	1
Trx-2	0.829847	0.0168424	0.205	0.201	1
fzr	0.830412	-0.006503	0.129	0.123	1
CG4364	0.832524	0.0137803	0.161	0.156	1
eEF1gamma	0.83319	0.0124989	0.424	0.425	1
CG17272	0.833529	0.00175371	0.121	0.115	1
CG33217	0.833717	-0.0243638	0.143	0.146	1
Nipped-A	0.836101	0.00263203	0.295	0.288	1
Galphas	0.836865	-0.0011458	0.129	0.124	1
Hers	0.837052	-0.0036355	0.121	0.115	1
jigr1	0.837256	-0.0007184	0.272	0.264	1
EcR	0.839575	-0.0126034	0.223	0.23	1
Fas2	0.84135	0.0355078	0.518	0.528	1
CG33298	0.841589	0.0350583	0.259	0.255	1
mbc	0.841759	-0.0075637	0.138	0.132	1
Spase25	0.84216	0.0118986	0.366	0.36	1
Pli	0.842783	0.00269302	0.362	0.351	1
RpLP1	0.842793	-0.0271273	0.973	0.99	1
vsg	0.843452	-0.0051244	0.152	0.157	1
Cyt-c-p	0.843473	0.0103551	0.196	0.191	1
Pp1-87B	0.845821	0.00378782	0.25	0.261	1
FoxK	0.846594	0.00952881	0.103	0.098	1
Papss	0.846599	-0.0075637	0.134	0.128	1
CG11076	0.847116	-0.0037106	0.147	0.141	1
Map60	0.847348	0.00514038	0.098	0.103	1
stx	0.847374	-0.0006581	0.304	0.314	1
Dp1	0.84757	0.00470997	0.335	0.326	1
PH4alphaSG2	0.848838	-0.0391104	0.201	0.204	1
RpL35	0.850009	-0.0303119	0.817	0.833	1
CG32428	0.851564	0.00058539	0.134	0.129	1
RpS16	0.851837	0.00628541	0.942	0.949	1
kug	0.85207	0.00187046	0.152	0.146	1
tara	0.852115	-0.0043699	0.263	0.256	1
ben	0.852742	-0.0135886	0.125	0.129	1
Acn	0.852897	0.00653486	0.134	0.13	1
Toll-7	0.853414	0.00218572	0.103	0.098	1
trbl	0.855317	0.0120186	0.103	0.099	1
RpL11	0.856192	0.00439449	0.737	0.745	1
mod(mdg4)	0.85645	0.00818884	0.147	0.143	1
Gyf	0.858591	0.0119772	0.165	0.16	1
CG1234	0.858801	0.010628	0.103	0.099	1
bin3	0.860852	-0.0026099	0.129	0.124	1
eIF3g1	0.864304	-0.0110249	0.232	0.235	1
Atg8a	0.86555	0.00053986	0.219	0.226	1
SelG	0.867929	-0.0097078	0.125	0.129	1
Snx3	0.867957	0.00142678	0.116	0.112	1
COX4	0.868449	0.0280616	0.317	0.318	1
Sema1b	0.868801	-0.0081996	0.192	0.185	1
Fkbp12	0.86899	-0.0050181	0.482	0.498	1
PIP4K	0.869075	-0.0199348	0.134	0.136	1
porin	0.869206	0.00245705	0.29	0.285	1
Nop56	0.871197	-0.0121537	0.357	0.363	1
Mipp1	0.871791	-0.0014173	0.103	0.107	1
tou	0.872267	-0.0190895	0.304	0.293	1
CG14756	0.872589	-0.0247813	0.121	0.124	1
mt:ND3	0.873304	-0.0004553	0.509	0.502	1
RpII18	0.875467	0.0136141	0.196	0.192	1
RpL4	0.87954	0.0231824	0.763	0.735	1
ksh	0.880197	0.00716315	0.112	0.108	1
CG8034	0.880294	0.0357224	0.259	0.258	1
CG3638	0.884573	0.00280923	0.156	0.152	1
pan	0.887334	-0.0003377	0.259	0.265	1
Sxl	0.887398	-0.0041787	0.29	0.299	1
Utx	0.888662	-0.0148361	0.107	0.109	1
Ephrin	0.88876	-0.0022188	0.129	0.125	1
Lamp1	0.888943	0.00319424	0.362	0.372	1
CG32486	0.890259	0.0170335	0.25	0.246	1
bou	0.890926	0.00064916	0.286	0.28	1
AdSS	0.891583	0.0150831	0.165	0.163	1
CLIP-190	0.892399	-0.0160518	0.161	0.163	1
CG17454	0.893036	-0.0251511	0.259	0.259	1
Nop60B	0.894006	-0.0269928	0.429	0.421	1
Cp1	0.894579	-0.0129434	0.228	0.229	1
U2af50	0.895748	-0.0107745	0.129	0.132	1
RpL17	0.895894	0.0190918	0.929	0.877	1
Cip4	0.897362	-0.0110698	0.214	0.209	1
CG34159	0.898233	0.0207374	0.112	0.109	1
CG12163	0.90105	0.0156072	0.179	0.176	1
CG8963	0.901656	-0.0043918	0.143	0.139	1
RpL29	0.902554	0.0270542	0.781	0.747	1
RpL10	0.90297	-0.0086464	0.933	0.935	1
Rac2	0.903019	-0.0342728	0.281	0.284	1
Non1	0.906173	0.0199612	0.29	0.289	1
Rbp1-like	0.907011	0.0190947	0.33	0.334	1
sinu	0.908429	-0.0008119	0.121	0.124	1
SrpRbeta	0.908682	0.00126846	0.17	0.174	1
eIF3k	0.910187	0.00635718	0.219	0.225	1
N	0.910965	0.0188924	0.808	0.792	1
cic	0.911535	-0.0180867	0.446	0.451	1
nahoda	0.91186	-0.0300371	0.21	0.201	1
CG7556	0.913261	-0.0089795	0.138	0.14	1
maf-S	0.913425	0.0124165	0.134	0.131	1
ND-B14.5A	0.91478	-0.0072186	0.121	0.117	1
CG13921	0.915167	0.00366356	0.143	0.14	1
ox	0.915774	0.0230402	0.129	0.129	1
LanB2	0.917624	-0.0193474	0.179	0.179	1
lark	0.918213	-0.0019506	0.214	0.21	1
RpS3	0.918474	-0.017459	0.853	0.828	1
Mad	0.920193	-0.0007394	0.112	0.114	1
CG6398	0.920236	0.0116262	0.326	0.323	1
Bsg	0.922706	0.00512016	0.348	0.356	1
eEF1delta	0.924545	-0.0114998	0.272	0.267	1
RasGAP1	0.925304	-0.0058106	0.147	0.144	1
eca	0.925989	-0.0014519	0.237	0.233	1
SmD1	0.928214	-0.007223	0.103	0.104	1
HP5	0.930843	-0.0050404	0.098	0.1	1
slpr	0.933431	-0.0113608	0.156	0.152	1
CkIalpha	0.933669	0.014957	0.295	0.299	1
CG30015	0.933879	-0.0022188	0.121	0.123	1
babo	0.934047	-0.0086835	0.103	0.1	1
Eb1	0.93585	0.0167649	0.299	0.299	1
brat	0.93649	-0.0263755	0.397	0.384	1
CG13096	0.937529	-0.014469	0.156	0.152	1
Fs(2)Ket	0.938976	-0.0029024	0.112	0.114	1
CG12011	0.940485	-0.0008154	0.205	0.204	1
l(3)psg2	0.940851	0.00175371	0.116	0.114	1
RpS28b	0.944688	-0.0152027	0.821	0.859	1
Gprk2	0.945529	-0.0190895	0.295	0.291	1
Sec13	0.946211	0.0176363	0.183	0.184	1
eEF1beta	0.947541	-0.0013327	0.589	0.606	1
Unr	0.947588	-0.003425	0.442	0.439	1
Nrx-IV	0.95106	-0.0243795	0.188	0.182	1
nrv2	0.952136	-0.0048219	0.33	0.335	1
Hcf	0.954266	-0.0112594	0.183	0.179	1
Nph	0.955163	0.0246309	0.357	0.362	1
sqh	0.956653	-0.0055425	0.21	0.206	1
cdc14	0.956828	0.0279731	0.125	0.126	1
CG42724	0.959067	-0.0079198	0.134	0.135	1
Cdk12	0.959079	-0.0089548	0.147	0.145	1
jing	0.960739	-0.0010192	0.161	0.159	1
Mnn1	0.962911	-0.0033993	0.237	0.235	1
mod	0.963165	0.0309612	0.393	0.411	1
RpS18	0.963546	5.74e-05	0.955	0.958	1
pzg	0.964859	0.00653486	0.138	0.138	1
CCT3	0.966179	-0.0061321	0.107	0.108	1
CG11873	0.971535	0.0227013	0.281	0.287	1
mt:ND4	0.974388	-0.0047362	0.67	0.678	1
wap	0.975414	0.00218572	0.112	0.111	1
kek5	0.975668	0.0262558	0.344	0.349	1
HUWE1	0.975735	0.00165208	0.125	0.126	1
NP15.6	0.976079	0.00441169	0.129	0.13	1
tsr	0.978015	0.00744842	0.509	0.522	1
CG33774	0.978488	-0.011467	0.129	0.128	1
CG2918	0.979752	-0.0177284	0.237	0.232	1
CG44774	0.980045	-0.0036355	0.21	0.209	1
Cln7	0.980755	-0.0170995	0.205	0.204	1
e(r)	0.982647	-0.0040499	0.138	0.139	1
NHP2	0.984342	-0.0151896	0.326	0.32	1
Chro	0.984697	0.00323305	0.147	0.147	1
RpL12	0.987087	-0.0001456	0.875	0.905	1
Myo10A	0.987671	0.0196403	0.415	0.421	1
olf186-F	0.987947	-0.0061321	0.103	0.103	1
Ppa	0.988029	-0.006582	0.375	0.371	1
CG5746	0.989813	0.00323305	0.143	0.144	1
kni	0.992067	0.0155913	0.107	0.108	1
RpL31	0.997767	-0.0128711	0.902	0.923	1
rdx	0.999738	-0.0085759	0.312	0.316	1

## Sheet: Early vs PostSpecified
gene	p_val	avg_log2FC	pct.1	pct.2	p_val_adj
hth	1.45973e-133	-2.49464	0.348	0.816	1.15289e-129
nkd	9.67912e-95	-1.47622	0.296	0.728	7.64457e-91
CG43658	4.94015e-77	-1.182	0.181	0.607	3.90173e-73
grh	4.91288e-71	-0.859679	0.213	0.617	3.88019e-67
kmr	3.40571e-70	-0.773703	0.217	0.63	2.68983e-66
luna	6.4265e-67	-1.0477	0.271	0.678	5.07565e-63
pum	1.7692e-60	-0.868535	0.19	0.577	1.39731e-56
aop	6.33352e-60	-0.934944	0.338	0.706	5.00221e-56
Wdr62	1.0692e-59	-0.882606	0.262	0.619	8.4445e-56
nur	1.37699e-59	1.94961	0.674	0.382	1.08755e-55
CG43759	9.13242e-54	-0.736877	0.141	0.505	7.21278e-50
dally	9.38007e-54	-0.610327	0.129	0.484	7.40838e-50
psq	1.36699e-53	-0.775117	0.308	0.651	1.07965e-49
fj	6.26804e-53	-0.81526	0.167	0.519	4.95049e-49
pyd	3.43418e-52	-0.760522	0.355	0.696	2.71232e-48
baz	2.46474e-51	-0.701997	0.198	0.552	1.94665e-47
fz	2.33538e-49	-0.759549	0.259	0.591	1.84448e-45
pip	2.92491e-48	1.54913	0.648	0.44	2.31009e-44
ec	8.97229e-48	-0.581695	0.19	0.535	7.08631e-44
Mkp3	3.95941e-47	-0.569887	0.093	0.413	3.12715e-43
cdi	1.06446e-46	-0.611814	0.116	0.437	8.40709e-43
sbb	1.30381e-46	-0.629465	0.217	0.553	1.02975e-42
CG8312	1.81564e-45	-0.514865	0.066	0.368	1.43399e-41
CG13159	7.1512e-45	1.7869	0.642	0.406	5.64802e-41
PH4alphaSG2	1.08959e-44	0.942201	0.469	0.204	8.60556e-41
robo2	1.15546e-43	-0.822043	0.534	0.753	9.12585e-40
CG3655	8.41252e-43	-0.550215	0.15	0.466	6.64421e-39
wbl	1.28078e-42	0.88408	0.626	0.384	1.01156e-38
skd	4.68667e-42	-0.476883	0.158	0.471	3.70153e-38
hid	8.89305e-42	-0.596356	0.153	0.454	7.02373e-38
SKIP	1.37138e-41	-0.523609	0.081	0.37	1.08311e-37
CG42238	1.66865e-41	-0.596826	0.187	0.494	1.3179e-37
Calr	1.70061e-41	0.72613	0.919	0.868	1.34314e-37
nmo	6.15474e-41	-0.75809	0.525	0.758	4.86101e-37
wb	7.1881e-41	-0.842882	0.133	0.424	5.67717e-37
scyl	7.62941e-41	-0.679037	0.294	0.582	6.02571e-37
spen	1.02512e-40	-0.665681	0.545	0.775	8.09643e-37
Tollo	1.10464e-40	-0.651628	0.201	0.502	8.72441e-37
heph	3.10462e-40	-0.530001	0.225	0.537	2.45203e-36
tna	1.0434e-39	-0.52878	0.164	0.462	8.24074e-36
Dl	4.53009e-39	-0.733071	0.294	0.58	3.57787e-35
Egfr	1.43242e-38	-0.606436	0.239	0.527	1.13133e-34
chrb	4.44429e-38	-0.804474	0.257	0.543	3.5101e-34
PH4alphaSG1	2.7264e-36	0.466447	0.305	0.086	2.15331e-32
Frl	4.84712e-35	-0.480349	0.182	0.461	3.82826e-31
ab	4.54332e-34	-1.29072	0.198	0.444	3.58832e-30
stg	1.23187e-33	-0.506844	0.245	0.525	9.72927e-30
ci	5.13043e-33	-0.50504	0.191	0.462	4.05201e-29
Ten-a	6.85881e-32	-0.636877	0.239	0.503	5.41709e-28
sll	2.01169e-31	0.40613	0.292	0.091	1.58883e-27
RapGAP1	2.33367e-31	-0.599903	0.216	0.477	1.84313e-27
Pli	4.73162e-31	-0.367982	0.106	0.351	3.73703e-27
Rbfox1	1.12082e-29	-0.441159	0.24	0.51	8.85227e-26
tkv	1.74768e-29	-0.405495	0.126	0.368	1.38032e-25
Hsc70-3	7.03815e-29	0.86618	0.727	0.614	5.55873e-25
Smr	8.337e-29	-0.458949	0.251	0.511	6.58457e-25
Tpst	1.02077e-28	0.637904	0.424	0.214	8.06203e-25
glec	1.05427e-28	-0.444278	0.142	0.389	8.3266e-25
trn	1.39088e-28	-0.591213	0.247	0.496	1.09851e-24
RhoGAP71E	2.79516e-28	-0.376045	0.129	0.368	2.20762e-24
ASPP	2.96773e-28	-0.357799	0.096	0.323	2.34391e-24
CG42342	4.19247e-28	-0.912799	0.181	0.415	3.31121e-24
CG32982	5.75046e-28	-0.331377	0.037	0.233	4.54171e-24
Myo10A	6.78705e-28	-0.398743	0.173	0.421	5.36041e-24
lbk	1.1753e-27	-0.427423	0.194	0.441	9.28252e-24
sprt	2.99954e-27	-0.438079	0.072	0.283	2.36903e-23
cv-c	3.84635e-27	-0.48355	0.306	0.566	3.03785e-23
Prosap	4.09435e-27	-0.336104	0.273	0.548	3.23372e-23
gish	9.24584e-27	-0.394941	0.243	0.496	7.30236e-23
mbl	2.33644e-26	-0.421333	0.156	0.409	1.84532e-22
mgl	6.99517e-26	-0.497908	0.404	0.639	5.52478e-22
zld	1.33322e-25	-0.383133	0.138	0.363	1.05298e-21
disco-r	3.47698e-25	-0.427569	0.018	0.185	2.74612e-21
mnb	5.06371e-25	-0.325567	0.138	0.364	3.99932e-21
klar	1.03329e-24	-0.319585	0.201	0.463	8.16093e-21
fus	3.81958e-24	-0.401132	0.237	0.468	3.0167e-20
Gprk2	1.03361e-23	-0.292468	0.087	0.291	8.16347e-20
Fas2	1.62474e-23	-0.60681	0.311	0.528	1.28322e-19
CG46385	1.67234e-23	0.427926	0.285	0.108	1.32081e-19
CG34190	2.05786e-23	0.353026	0.312	0.126	1.6253e-19
tutl	2.81264e-23	-0.311483	0.101	0.304	2.22143e-19
Fas3	2.86138e-23	-0.740689	0.548	0.696	2.25992e-19
Dys	2.95975e-23	-0.277021	0.025	0.186	2.33761e-19
rl	3.24189e-23	-0.317706	0.141	0.357	2.56045e-19
lola	3.94248e-23	-0.48328	0.386	0.601	3.11377e-19
pico	4.82132e-23	-0.337279	0.173	0.392	3.80788e-19
Ubx	5.20291e-23	-1.21088	0.095	0.281	4.10926e-19
Gug	5.26565e-23	-0.351834	0.222	0.447	4.15881e-19
nyo	9.4978e-23	0.269339	0.208	0.06	7.50136e-19
ovo	1.10791e-22	-0.291525	0.063	0.246	8.75027e-19
CG6356	1.11134e-22	0.320046	0.262	0.094	8.77733e-19
Rgl	1.69107e-22	-0.257397	0.058	0.24	1.33561e-18
vvl	1.85858e-22	-0.693981	0.211	0.409	1.4679e-18
NFAT	4.27709e-22	-0.322354	0.156	0.37	3.37805e-18
fra	4.41889e-22	-0.280405	0.1	0.299	3.49004e-18
corto	4.68193e-22	-0.366404	0.306	0.545	3.69779e-18
ed	5.1477e-22	-0.508284	0.64	0.798	4.06566e-18
Kank	9.09067e-22	-0.350049	0.084	0.27	7.17981e-18
CG32264	1.3855e-21	-0.275269	0.093	0.285	1.09427e-17
Syx1A	1.43348e-21	-0.326054	0.139	0.346	1.13216e-17
gpp	2.38107e-21	-0.321352	0.182	0.392	1.88057e-17
disco	2.98826e-21	-0.392862	0.051	0.215	2.36013e-17
numb	3.91967e-21	-0.287806	0.103	0.293	3.09575e-17
crb	5.94931e-21	-0.332843	0.266	0.485	4.69876e-17
CG33229	6.93013e-21	-0.340651	0.187	0.394	5.47342e-17
kst	1.04088e-20	-0.261369	0.063	0.234	8.22085e-17
Gbs-70E	1.28412e-20	-0.376342	0.162	0.359	1.0142e-16
aqz	1.36226e-20	-0.467636	0.623	0.777	1.07591e-16
cic	1.7909e-20	-0.313743	0.237	0.451	1.41445e-16
NUCB1	4.17612e-20	0.407955	0.436	0.253	3.2983e-16
CG7872	7.1049e-20	0.290382	0.273	0.111	5.61145e-16
CG44838	8.12807e-20	-0.224483	0.041	0.196	6.41955e-16
InR	9.14497e-20	-0.328606	0.194	0.397	7.2227e-16
Eip63E	1.00677e-19	-0.276787	0.142	0.341	7.95145e-16
Sec61alpha	1.09068e-19	0.553032	0.637	0.483	8.61416e-16
Pgant6	1.56715e-19	0.233682	0.213	0.071	1.23774e-15
Nipped-B	1.74374e-19	-0.333097	0.286	0.487	1.37721e-15
ft	1.94513e-19	-0.388934	0.493	0.676	1.53626e-15
Tet	3.07036e-19	-0.470846	0.332	0.534	2.42497e-15
Papss	4.04545e-19	0.339116	0.291	0.128	3.19509e-15
tsh	4.24816e-19	-0.340151	0.063	0.223	3.3552e-15
Nuak1	6.18636e-19	-0.20198	0.02	0.153	4.88599e-15
how	6.66662e-19	-0.273256	0.147	0.336	5.2653e-15
Psc	7.20333e-19	-0.328161	0.204	0.398	5.68919e-15
ex	7.41572e-19	-0.251973	0.086	0.256	5.85694e-15
l(3)neo38	1.2332e-18	-0.355563	0.482	0.663	9.73978e-15
p24-1	1.39248e-18	0.318092	0.381	0.208	1.09978e-14
CG42748	1.63068e-18	-0.2477	0.061	0.218	1.28791e-14
shn	3.84391e-18	-0.281865	0.106	0.278	3.03592e-14
smash	4.48551e-18	-0.23211	0.084	0.251	3.54266e-14
Abl	4.93943e-18	-0.237683	0.067	0.225	3.90116e-14
CG16791	6.35221e-18	-0.230076	0.057	0.208	5.01698e-14
Tapdelta	6.35718e-18	0.448768	0.732	0.605	5.0209e-14
RhoGAP19D	7.60698e-18	-0.258068	0.13	0.31	6.00799e-14
Toll-6	9.08195e-18	-0.399527	0.129	0.305	7.17293e-14
pxb	1.85063e-17	-0.304658	0.084	0.242	1.46163e-13
sfl	2.77152e-17	-0.226973	0.066	0.218	2.18895e-13
fs(1)h	2.97319e-17	-0.356136	0.383	0.569	2.34823e-13
CG5885	3.25539e-17	0.449783	0.639	0.496	2.57111e-13
chn	3.29786e-17	-0.244104	0.098	0.262	2.60465e-13
eca	3.3128e-17	0.327585	0.403	0.233	2.61645e-13
Nrg	3.98489e-17	-0.33071	0.469	0.652	3.14727e-13
tou	4.50756e-17	-0.257135	0.121	0.293	3.56007e-13
Pka-C1	4.77267e-17	-0.237849	0.096	0.262	3.76945e-13
puc	5.34988e-17	-0.218936	0.072	0.227	4.22533e-13
CG14756	5.8552e-17	0.967687	0.265	0.124	4.62444e-13
rudhira	6.7147e-17	-0.276686	0.149	0.322	5.30327e-13
grn	8.60074e-17	-0.41113	0.06	0.201	6.79287e-13
l(3)80Fj	1.14546e-16	-0.300173	0.273	0.473	9.04687e-13
unc-13	1.23704e-16	-0.265851	0.113	0.281	9.77014e-13
kibra	2.68787e-16	-0.250883	0.096	0.251	2.12288e-12
sky	3.20596e-16	-0.217348	0.057	0.197	2.53207e-12
Dad	3.31678e-16	-0.2061	0.037	0.165	2.61959e-12
sdt	3.44155e-16	-0.257036	0.139	0.309	2.71814e-12
CG2918	3.83491e-16	0.300028	0.4	0.232	3.02881e-12
bai	5.39534e-16	0.354568	0.556	0.39	4.26124e-12
Spp	8.00911e-16	0.35687	0.449	0.285	6.32559e-12
dlp	8.27701e-16	-0.262128	0.135	0.299	6.53718e-12
pcs	9.02505e-16	-0.233886	0.107	0.265	7.12799e-12
MYPT-75D	1.09698e-15	-0.263318	0.142	0.314	8.66392e-12
uex	1.65735e-15	-0.28477	0.242	0.424	1.30897e-11
CG15743	2.17493e-15	0.244974	0.225	0.095	1.71776e-11
twr	2.57668e-15	0.344877	0.482	0.325	2.03506e-11
Mnn1	2.66655e-15	-0.222043	0.087	0.235	2.10604e-11
mtgo	2.6762e-15	-0.269284	0.196	0.376	2.11366e-11
nahoda	2.89147e-15	-0.218383	0.063	0.201	2.28368e-11
CaBP1	3.18373e-15	0.348314	0.508	0.357	2.51451e-11
CG10011	3.69652e-15	-0.213726	0.09	0.239	2.91951e-11
sgg	4.04289e-15	-0.239445	0.164	0.337	3.19308e-11
Eip75B	4.57463e-15	-0.204996	0.054	0.184	3.61304e-11
dy	5.04592e-15	0.138677	0.104	0.021	3.98527e-11
Gprk1	5.08707e-15	-0.302598	0.198	0.368	4.01777e-11
PNUTS	5.44862e-15	-0.235199	0.129	0.287	4.30332e-11
KdelR	6.14068e-15	0.318824	0.527	0.368	4.84991e-11
kis	6.37358e-15	-0.255887	0.311	0.502	5.03385e-11
RpLP1	7.20441e-15	0.224517	0.995	0.99	5.69005e-11
Dsp1	8.47338e-15	-0.294293	0.418	0.6	6.69228e-11
comm2	8.53273e-15	-0.215945	0.044	0.169	6.73915e-11
Indy	8.85441e-15	0.258178	0.271	0.132	6.99321e-11
trx	9.00586e-15	-0.243371	0.172	0.341	7.11283e-11
mnd	9.24713e-15	0.198504	0.164	0.055	7.30339e-11
Stat92E	9.96529e-15	-0.200928	0.092	0.239	7.87058e-11
Stt3B	1.29045e-14	0.27205	0.331	0.18	1.0192e-10
emc	1.35013e-14	-0.293119	0.268	0.441	1.06633e-10
CG42747	1.45629e-14	-0.217031	0.018	0.124	1.15018e-10
CG10543	1.4945e-14	-0.244504	0.181	0.349	1.18036e-10
Tctp	1.74725e-14	0.269687	0.853	0.729	1.37998e-10
E2f1	1.81947e-14	-0.273225	0.217	0.387	1.43702e-10
Pvf3	2.3485e-14	-0.585135	0.201	0.352	1.85484e-10
Manf	2.49614e-14	0.371639	0.56	0.416	1.97145e-10
path	2.61973e-14	0.276118	0.34	0.192	2.06906e-10
Imp	2.78909e-14	-0.310792	0.567	0.721	2.20282e-10
sta	3.03708e-14	0.248344	0.954	0.889	2.39869e-10
eEF1alpha1	3.22484e-14	0.219045	0.997	0.989	2.54698e-10
TRAM	3.72375e-14	0.334687	0.43	0.278	2.94102e-10
rdx	3.84868e-14	-0.266406	0.159	0.316	3.03969e-10
jigr1	4.645e-14	-0.28049	0.116	0.264	3.66862e-10
Gp93	4.99639e-14	0.374153	0.519	0.389	3.94615e-10
CG17271	5.81165e-14	0.289735	0.377	0.225	4.59004e-10
CG45050	6.35384e-14	-0.264649	0.389	0.565	5.01826e-10
CG33298	6.53883e-14	-0.208966	0.109	0.255	5.16437e-10
CG43736	7.32814e-14	-0.200747	0.138	0.297	5.78776e-10
G9a	7.37698e-14	-0.213097	0.109	0.254	5.82634e-10
CG13300	1.07961e-13	-0.239106	0.103	0.245	8.52676e-10
RpS23	1.5214e-13	0.231026	0.971	0.939	1.2016e-09
tay	1.53263e-13	-0.204333	0.074	0.204	1.21047e-09
sina	1.6195e-13	-0.19256	0.101	0.244	1.27908e-09
Sema1a	1.64816e-13	-0.269284	0.19	0.351	1.30172e-09
sdk	1.77308e-13	-0.224	0.138	0.288	1.40038e-09
Pits	1.89379e-13	-0.22353	0.144	0.298	1.49572e-09
Ccdc85	1.98726e-13	-0.182244	0.06	0.184	1.56954e-09
jvl	2.04561e-13	-0.219196	0.057	0.178	1.61562e-09
bun	2.07737e-13	-0.205873	0.228	0.405	1.64071e-09
cno	2.0798e-13	-0.213409	0.109	0.25	1.64263e-09
Pvr	2.25385e-13	-0.228885	0.109	0.249	1.78009e-09
ATP6AP2	2.2888e-13	0.224353	0.282	0.146	1.8077e-09
wdb	2.41333e-13	-0.216756	0.179	0.341	1.90605e-09
JIL-1	2.90751e-13	-0.227876	0.228	0.397	2.29635e-09
pan	3.04984e-13	-0.193522	0.118	0.265	2.40876e-09
Shrm	3.32106e-13	-0.185177	0.061	0.184	2.62297e-09
elB	3.40933e-13	-0.233531	0.041	0.152	2.69269e-09
raskol	3.5096e-13	-0.262163	0.254	0.422	2.77188e-09
eEF5	3.56612e-13	0.232949	0.936	0.886	2.81652e-09
l(1)G0320	3.83279e-13	0.368435	0.539	0.4	3.02714e-09
Spase22-23	4.50235e-13	0.282796	0.433	0.283	3.55596e-09
Pdk1	5.18832e-13	-0.214983	0.106	0.241	4.09773e-09
CG14478	5.56683e-13	-0.202685	0.193	0.355	4.39668e-09
CtBP	6.72658e-13	-0.251889	0.38	0.543	5.31265e-09
RpL13A	8.50387e-13	0.228235	0.96	0.92	6.71635e-09
SsRbeta	9.60219e-13	0.387715	0.545	0.416	7.58381e-09
pnt	1.05956e-12	-0.201772	0.069	0.191	8.36838e-09
tara	1.09077e-12	-0.210194	0.118	0.256	8.61492e-09
ds	1.22439e-12	-0.229958	0.198	0.356	9.67019e-09
MFS18	1.26545e-12	0.143279	0.15	0.053	9.99451e-09
dap	1.68524e-12	-0.221952	0.222	0.384	1.331e-08
CG1677	1.81229e-12	-0.211556	0.112	0.248	1.43135e-08
RpS15	1.82391e-12	0.229024	0.986	0.968	1.44052e-08
Haspin	2.16152e-12	-0.193417	0.095	0.225	1.70717e-08
Pgant9	2.20652e-12	-0.223822	0.074	0.195	1.74271e-08
Gmap	2.21738e-12	0.423954	0.338	0.204	1.75128e-08
Su(Tpl)	3.04238e-12	-0.235055	0.25	0.41	2.40287e-08
RpL22	3.36228e-12	0.237684	0.908	0.808	2.65553e-08
Lk6	3.38806e-12	-0.228667	0.288	0.449	2.67589e-08
Tom	3.43405e-12	-0.299335	0.576	0.704	2.71221e-08
p120ctn	4.64284e-12	-0.189502	0.141	0.283	3.66691e-08
ogre	4.973e-12	0.36941	0.741	0.673	3.92768e-08
CG14073	4.97734e-12	-0.178813	0.124	0.264	3.9311e-08
sty	5.16881e-12	-0.193599	0.118	0.253	4.08233e-08
S	5.39736e-12	-0.246501	0.233	0.386	4.26284e-08
CG32767	5.42439e-12	-0.21746	0.168	0.315	4.28418e-08
Ppa	5.47951e-12	-0.22027	0.217	0.371	4.32772e-08
hbs	5.72678e-12	-0.181543	0.037	0.137	4.52301e-08
bi	8.1617e-12	-0.30581	0.026	0.118	6.44611e-08
hang	8.20419e-12	-0.164614	0.077	0.198	6.47967e-08
RpL37A	8.85713e-12	0.248742	0.942	0.881	6.99536e-08
BobA	1.02694e-11	-0.293579	0.345	0.497	8.11081e-08
RpS20	1.14617e-11	0.229328	0.956	0.919	9.05241e-08
Ncoa6	1.15911e-11	-0.21038	0.173	0.315	9.15462e-08
l(2)gl	1.43246e-11	-0.185899	0.129	0.263	1.13136e-07
side-V	1.44106e-11	-0.203484	0.08	0.198	1.13815e-07
Fur1	1.51919e-11	-0.152969	0.054	0.162	1.19985e-07
ergic53	1.51965e-11	0.277392	0.436	0.299	1.20022e-07
RpS28b	1.62697e-11	0.234224	0.92	0.859	1.28498e-07
Alh	1.63507e-11	-0.197878	0.141	0.278	1.29138e-07
Zip48C	1.74037e-11	0.131486	0.133	0.046	1.37454e-07
Socs36E	1.74561e-11	-0.204141	0.126	0.257	1.37868e-07
RpL26	1.77083e-11	0.206478	0.953	0.931	1.3986e-07
stx	2.13191e-11	-0.1943	0.172	0.314	1.68378e-07
RpL27A	2.21317e-11	0.202436	0.991	0.984	1.74796e-07
TM9SF2	2.24796e-11	0.226017	0.291	0.167	1.77544e-07
scf	2.26125e-11	0.213882	0.25	0.131	1.78594e-07
RpL10	2.32648e-11	0.216666	0.963	0.935	1.83745e-07
RpL15	2.34875e-11	0.229506	0.962	0.923	1.85505e-07
Pcf11	2.53504e-11	-0.17349	0.107	0.234	2.00218e-07
pre-lola-G	2.55918e-11	-0.159495	0.038	0.136	2.02124e-07
RpS29	2.70868e-11	0.221321	0.966	0.929	2.13931e-07
Sar1	3.53108e-11	0.275934	0.504	0.37	2.78884e-07
Surf4	3.69465e-11	0.25407	0.328	0.2	2.91803e-07
RpS7	3.77126e-11	0.214388	0.946	0.91	2.97854e-07
shot	5.23305e-11	-0.204713	0.149	0.282	4.13306e-07
ps	5.45916e-11	0.5268	0.681	0.621	4.31165e-07
ZnT86D	5.92723e-11	0.143495	0.156	0.063	4.68133e-07
Not1	5.9836e-11	-0.199827	0.254	0.405	4.72585e-07
mirr	7.40062e-11	-0.238642	0.066	0.172	5.84501e-07
app	8.73762e-11	-0.132244	0.043	0.14	6.90098e-07
cg	9.75382e-11	-0.214525	0.221	0.362	7.70357e-07
Sec63	9.76344e-11	0.261141	0.349	0.225	7.71116e-07
tyn	1.00879e-10	-0.263443	0.052	0.151	7.9674e-07
cindr	1.04109e-10	-0.231272	0.24	0.389	8.22254e-07
kuz	1.19318e-10	-0.200099	0.345	0.505	9.42372e-07
RpS13	1.20144e-10	0.240784	0.871	0.788	9.48901e-07
CG11873	1.22921e-10	-0.181859	0.155	0.287	9.70832e-07
klu	1.24392e-10	-0.160607	0.038	0.131	9.82449e-07
Dbp80	1.24636e-10	-0.169495	0.08	0.192	9.84379e-07
Nipped-A	1.36561e-10	-0.201161	0.156	0.288	1.07856e-06
abd-A	1.42532e-10	-0.178133	0.043	0.137	1.12572e-06
Zdhhc8	1.4355e-10	-0.178389	0.119	0.244	1.13375e-06
Cip4	1.5297e-10	-0.183747	0.093	0.209	1.20816e-06
RpL40	1.61208e-10	0.215779	0.904	0.837	1.27322e-06
lqf	1.81036e-10	-0.181036	0.161	0.296	1.42982e-06
cnc	1.81971e-10	-0.226468	0.043	0.135	1.43721e-06
sage	1.98595e-10	0.205792	0.273	0.153	1.5685e-06
RhoGAP93B	1.9991e-10	-0.13222	0.038	0.13	1.57889e-06
RpL23	2.11881e-10	0.200626	0.968	0.94	1.67344e-06
pyr	2.17564e-10	-0.145092	0.021	0.102	1.71832e-06
Ubr3	2.17679e-10	-0.190867	0.173	0.31	1.71923e-06
salm	2.2742e-10	-0.243871	0.064	0.166	1.79616e-06
RpL37a	2.61924e-10	0.211436	0.949	0.911	2.06868e-06
apt	2.82297e-10	-0.16814	0.093	0.207	2.22959e-06
RpL35A	2.9187e-10	0.215885	0.887	0.813	2.30519e-06
MFS17	2.94393e-10	-0.218469	0.1	0.214	2.32511e-06
hh	3.10752e-10	-0.206407	0.025	0.106	2.45432e-06
bab2	3.12292e-10	-0.210948	0.156	0.285	2.46648e-06
Sin3A	3.28496e-10	-0.197769	0.175	0.307	2.59446e-06
CG43980	3.30505e-10	-0.123479	0.021	0.101	2.61033e-06
Unr	3.47256e-10	-0.220384	0.292	0.439	2.74263e-06
RpL7A	4.3612e-10	0.205631	0.943	0.922	3.44447e-06
Ocho	4.5038e-10	-0.252963	0.36	0.496	3.5571e-06
Svil	4.56268e-10	-0.188756	0.112	0.228	3.6036e-06
RpLP2	4.89029e-10	0.193281	0.98	0.968	3.86235e-06
CG31121	5.85553e-10	-0.190255	0.194	0.328	4.6247e-06
rst	5.91946e-10	-0.199014	0.096	0.207	4.67519e-06
CG11122	5.9365e-10	-0.154502	0.087	0.197	4.68865e-06
CG31808	7.76847e-10	0.167067	0.182	0.087	6.13554e-06
Csk	1.05236e-09	-0.141472	0.084	0.192	8.31152e-06
RpL6	1.07927e-09	0.199136	0.914	0.876	8.52406e-06
cv-2	1.1553e-09	-0.201156	0.044	0.135	9.12457e-06
SrpRalpha	1.36486e-09	0.179104	0.277	0.161	1.07796e-05
hppy	1.38964e-09	-0.119262	0.032	0.114	1.09753e-05
RpL18	1.53204e-09	0.204741	0.925	0.866	1.21001e-05
CG31635	1.57011e-09	-0.144704	0.063	0.16	1.24007e-05
KrT95D	1.6175e-09	-0.139576	0.054	0.146	1.2775e-05
RhoGAP18B	1.66967e-09	-0.16486	0.074	0.173	1.3187e-05
ctp	1.82991e-09	-0.29105	0.456	0.579	1.44526e-05
Yeti	1.90506e-09	-0.244118	0.351	0.489	1.50462e-05
CG6051	2.01139e-09	-0.120522	0.041	0.128	1.5886e-05
RpL13	2.074e-09	0.214125	0.9	0.847	1.63805e-05
brat	2.08138e-09	-0.214826	0.253	0.384	1.64387e-05
CG33303	2.22882e-09	0.200966	0.314	0.196	1.76032e-05
Gli	2.3062e-09	-0.185436	0.136	0.252	1.82144e-05
nrm	2.37036e-09	-0.223114	0.054	0.144	1.87211e-05
CG2865	2.57927e-09	-0.191149	0.198	0.325	2.03711e-05
RpS3A	2.78049e-09	0.191235	0.956	0.925	2.19603e-05
bowl	2.90526e-09	-0.173649	0.21	0.341	2.29458e-05
sima	3.0371e-09	-0.19864	0.164	0.283	2.3987e-05
CG9650	3.05216e-09	0.154191	0.259	0.145	2.4106e-05
Sxl	3.38532e-09	-0.174388	0.173	0.299	2.67373e-05
Tm1	3.38882e-09	-0.180334	0.308	0.447	2.67649e-05
jbug	3.47011e-09	-0.162159	0.13	0.246	2.74069e-05
olf413	3.88831e-09	-0.15063	0.072	0.17	3.07099e-05
Ost48	3.91636e-09	0.213609	0.355	0.239	3.09314e-05
CG32486	3.98823e-09	-0.164802	0.13	0.246	3.1499e-05
Hr4	4.29262e-09	-0.155528	0.074	0.172	3.39031e-05
Inx2	4.46533e-09	0.323536	0.706	0.621	3.52672e-05
RpS16	5.07814e-09	0.179349	0.982	0.949	4.01072e-05
RpL27	5.51727e-09	0.188565	0.926	0.881	4.35754e-05
sens	5.75511e-09	0.118205	0.156	0.071	4.54539e-05
ttk	6.30624e-09	-0.202167	0.328	0.466	4.98066e-05
mub	6.84243e-09	-0.13435	0.044	0.128	5.40415e-05
bru2	6.9167e-09	0.154203	0.145	0.065	5.46281e-05
lilli	7.26967e-09	-0.138468	0.075	0.172	5.74159e-05
nej	7.33047e-09	-0.173313	0.165	0.283	5.78961e-05
RpL32	7.73243e-09	0.193155	0.962	0.925	6.10707e-05
kek5	8.53523e-09	-0.159452	0.214	0.349	6.74112e-05
bel	8.71532e-09	-0.170689	0.325	0.469	6.88336e-05
CG5493	8.85359e-09	0.216928	0.305	0.193	6.99257e-05
Drak	8.98856e-09	-0.140386	0.093	0.197	7.09916e-05
RpS15Aa	1.01087e-08	0.173951	0.945	0.882	7.98385e-05
Crtc	1.01903e-08	-0.165842	0.103	0.205	8.04827e-05
RpL17	1.09623e-08	0.19003	0.943	0.877	8.65802e-05
mld	1.10881e-08	-0.121508	0.037	0.115	8.75738e-05
aos	1.1731e-08	-0.133308	0.051	0.135	9.26513e-05
RpL41	1.17549e-08	0.186204	0.997	0.997	9.28401e-05
bnl	1.19353e-08	-0.500767	0.109	0.206	9.42649e-05
Trp1	1.22412e-08	0.251196	0.397	0.284	9.66807e-05
Spase25	1.45735e-08	0.244642	0.476	0.36	0.000115101
goe	1.47587e-08	-0.132294	0.057	0.144	0.000116564
fkh	1.48047e-08	0.186329	0.315	0.202	0.000116927
CG5276	1.50825e-08	0.105333	0.11	0.042	0.000119121
Sec61beta	1.5765e-08	0.262297	0.622	0.513	0.000124512
RpS25	1.94419e-08	0.161908	0.968	0.918	0.000153552
MED26	2.12096e-08	-0.165667	0.198	0.32	0.000167513
pes	2.17332e-08	-0.125005	0.06	0.147	0.000171649
RpL21	2.19885e-08	0.171035	0.954	0.927	0.000173665
CG11857	2.2934e-08	0.175295	0.283	0.177	0.000181132
Tis11	2.31707e-08	-0.167115	0.236	0.366	0.000183002
EcR	2.70236e-08	-0.152707	0.123	0.23	0.000213432
Zasp52	2.77292e-08	-0.14495	0.031	0.103	0.000219005
Dg	2.8694e-08	-0.131382	0.086	0.183	0.000226625
RpL24	3.03596e-08	0.193011	0.913	0.859	0.00023978
RpL34b	3.12008e-08	0.200717	0.879	0.839	0.000246424
RpS30	3.26329e-08	0.195433	0.832	0.778	0.000257734
Top1	3.66281e-08	-0.172634	0.282	0.411	0.000289289
ttv	3.71946e-08	-0.129228	0.07	0.16	0.000293763
alpha-Cat	3.74107e-08	-0.158579	0.167	0.28	0.00029547
mei-P26	3.75773e-08	-0.167094	0.121	0.224	0.000296786
unk	4.17833e-08	-0.119707	0.054	0.136	0.000330005
OstDelta	4.33043e-08	0.18189	0.291	0.187	0.000342017
CG13887	4.3887e-08	0.171299	0.271	0.167	0.000346619
Pdi	4.46659e-08	0.277381	0.619	0.557	0.000352771
osa	4.63379e-08	-0.146604	0.159	0.273	0.000365977
pbl	4.74345e-08	-0.142441	0.086	0.179	0.000374638
Catsup	4.82951e-08	0.168558	0.254	0.156	0.000381435
RpL35	5.61674e-08	0.177107	0.884	0.833	0.00044361
RpS2	5.6277e-08	0.170601	0.982	0.957	0.000444476
RpS11	5.86908e-08	0.161926	0.969	0.944	0.00046354
RpL10Ab	6.95184e-08	0.180163	0.934	0.904	0.000549056
Abd-B	7.1691e-08	-0.258656	0.072	0.157	0.000566216
RpL7	7.36456e-08	0.194714	0.922	0.897	0.000581653
Fkbp14	7.74326e-08	0.202463	0.387	0.282	0.000611563
Wnt4	8.64543e-08	-0.189567	0.11	0.208	0.000682816
Antp	8.70099e-08	-0.377057	0.037	0.108	0.000687204
Brd	9.05384e-08	-0.219619	0.292	0.415	0.000715073
DCP2	9.38297e-08	-0.168682	0.142	0.244	0.000741067
RpS26	9.88934e-08	0.161317	0.979	0.957	0.00078106
Rm62	1.01838e-07	-0.155771	0.404	0.539	0.000804318
wake	1.04652e-07	-0.111912	0.043	0.117	0.000826541
tai	1.07182e-07	-0.141299	0.112	0.209	0.000846524
GCS2beta	1.10713e-07	0.135834	0.21	0.119	0.000874411
CG10082	1.18029e-07	-0.12521	0.086	0.176	0.000932193
msn	1.23535e-07	-0.136399	0.104	0.199	0.000975683
Cirl	1.2965e-07	-0.211986	0.319	0.43	0.00102397
RpS27	1.31602e-07	0.167126	0.962	0.915	0.00103939
eIF4G2	1.33044e-07	-0.112456	0.061	0.143	0.00105078
MFS15	1.33435e-07	0.0869862	0.101	0.04	0.00105387
CaMKII	1.45402e-07	-0.123693	0.115	0.215	0.00114838
RpL31	1.46568e-07	0.166764	0.951	0.923	0.00115759
RpS9	1.47393e-07	0.161084	0.946	0.924	0.00116411
eIF5B	1.48548e-07	-0.133562	0.156	0.267	0.00117323
RpL14	1.52712e-07	0.167701	0.965	0.936	0.00120612
TM9SF3	1.8209e-07	0.125763	0.164	0.085	0.00143815
CG8677	1.8251e-07	-0.129767	0.142	0.249	0.00144147
Magi	1.92567e-07	-0.118153	0.089	0.179	0.00152089
RpS10b	2.044e-07	0.165768	0.946	0.905	0.00161435
RpS4	2.11014e-07	0.161773	0.948	0.911	0.00166659
wnd	2.51893e-07	-0.118894	0.069	0.151	0.00198945
unc-5	2.61046e-07	-0.10463	0.051	0.125	0.00206174
Atg17	2.63879e-07	-0.13641	0.089	0.177	0.00208412
RpL18A	2.63967e-07	0.211386	0.911	0.886	0.00208481
AGO1	2.72924e-07	-0.138925	0.211	0.324	0.00215556
RasGAP1	2.82874e-07	-0.117679	0.064	0.144	0.00223414
RASSF8	2.8598e-07	-0.0980147	0.043	0.114	0.00225867
Pp2C1	2.88008e-07	-0.124495	0.101	0.193	0.00227469
RpS17	3.01798e-07	0.172428	0.9	0.844	0.0023836
RpS21	3.05442e-07	0.197169	0.92	0.86	0.00241238
RpL36A	3.13092e-07	0.171323	0.948	0.902	0.0024728
yrt	3.31366e-07	-0.141243	0.126	0.221	0.00261713
comm	3.47244e-07	-0.117704	0.058	0.135	0.00274253
Meltrin	3.62165e-07	-0.0998621	0.035	0.102	0.00286038
slv	3.63795e-07	0.114418	0.149	0.075	0.00287326
upSET	3.64477e-07	-0.124308	0.17	0.278	0.00287864
ERp60	3.79303e-07	0.227735	0.427	0.331	0.00299573
msi	4.03072e-07	-0.201347	0.103	0.19	0.00318346
CLIP-190	4.11147e-07	-0.128297	0.08	0.163	0.00324724
ckn	4.11834e-07	-0.107099	0.136	0.241	0.00325267
cwo	4.86165e-07	-0.106476	0.038	0.105	0.00383973
RpL9	5.35901e-07	0.174708	0.911	0.861	0.00423255
MESK2	5.52811e-07	-0.10568	0.074	0.156	0.0043661
CG34401	5.65389e-07	-0.148095	0.236	0.352	0.00446545
Dad1	5.96843e-07	0.206411	0.355	0.252	0.00471386
Dmtn	6.11467e-07	-0.111542	0.07	0.15	0.00482937
Cnx99A	6.19444e-07	0.199708	0.328	0.232	0.00489237
Ent2	6.20933e-07	0.14869	0.225	0.137	0.00490413
hep	6.28777e-07	-0.109193	0.095	0.183	0.00496608
RpL23A	6.31276e-07	0.178958	0.871	0.813	0.00498582
Ptpmeg2	6.36657e-07	-0.0947038	0.044	0.114	0.00502832
E(spl)m7-HLH	6.43298e-07	-0.16381	0.239	0.351	0.00508077
CHOp24	6.55315e-07	0.215812	0.43	0.335	0.00517568
RpL8	6.77311e-07	0.182972	0.867	0.817	0.0053494
CG5021	6.88602e-07	0.135358	0.167	0.091	0.00543858
CG10283	7.01493e-07	-0.0943994	0.037	0.102	0.0055404
Fak	7.14339e-07	-0.109298	0.067	0.145	0.00564185
mura	7.39762e-07	-0.121172	0.087	0.171	0.00584264
RpS24	7.82141e-07	0.172466	0.862	0.796	0.00617735
ct	8.10835e-07	-0.434908	0.123	0.208	0.00640398
wts	8.24491e-07	-0.0983592	0.074	0.155	0.00651183
Rack1	8.56122e-07	0.188153	0.828	0.789	0.00676165
CG8671	8.57822e-07	-0.118439	0.106	0.194	0.00677508
RpS3	9.26411e-07	0.176752	0.894	0.828	0.00731679
RpS18	9.50163e-07	0.163482	0.972	0.958	0.00750439
Rac2	9.57616e-07	-0.159253	0.182	0.284	0.00756325
His3.3A	9.77784e-07	0.193576	0.617	0.518	0.00772254
RpS12	1.01876e-06	0.169415	0.914	0.876	0.00804619
Mbs	1.02846e-06	-0.103928	0.061	0.135	0.00812279
flw	1.15757e-06	-0.10463	0.049	0.118	0.00914249
RpL19	1.1735e-06	0.170943	0.972	0.935	0.00926827
RhoGEF2	1.25318e-06	-0.103102	0.066	0.141	0.00989761
Noa36	1.32355e-06	0.0964624	0.141	0.071	0.0104534
crol	1.32699e-06	-0.144969	0.23	0.338	0.0104805
DOR	1.39144e-06	-0.11863	0.06	0.131	0.0109896
prtp	1.41065e-06	0.135046	0.214	0.13	0.0111413
Dyrk3	1.45363e-06	-0.131649	0.149	0.245	0.0114807
shv	1.46653e-06	0.112405	0.165	0.091	0.0115827
CtsB1	1.50068e-06	0.176903	0.354	0.254	0.0118524
ptc	1.58935e-06	-0.256314	0.368	0.472	0.0125527
RpL38	1.61849e-06	0.152818	0.936	0.876	0.0127828
Caper	1.6446e-06	-0.135406	0.15	0.244	0.012989
sm	1.67776e-06	-0.140163	0.129	0.22	0.0132509
RpL12	1.70291e-06	0.157851	0.926	0.905	0.0134496
SNF4Agamma	1.77966e-06	-0.10551	0.069	0.144	0.0140558
l(3)L1231	1.80482e-06	-0.117509	0.107	0.193	0.0142544
PAN3	1.82346e-06	-0.142739	0.172	0.269	0.0144017
CG32772	1.94815e-06	-0.102961	0.064	0.137	0.0153865
RpS27A	2.10895e-06	0.162867	0.966	0.949	0.0166565
Hmt4-20	2.19221e-06	-0.112621	0.072	0.146	0.0173141
CG7884	2.26526e-06	-0.110058	0.054	0.121	0.017891
NHP2	2.26832e-06	0.183253	0.418	0.32	0.0179152
pAbp	2.46223e-06	0.183303	0.79	0.717	0.0194467
CG9328	2.97023e-06	-0.104065	0.066	0.137	0.0234589
Kr-h2	3.08422e-06	0.14275	0.243	0.157	0.0243591
ens	3.44025e-06	-0.108784	0.081	0.157	0.0271711
RpS8	3.62758e-06	0.145134	0.963	0.941	0.0286506
N	4.11387e-06	-0.187448	0.704	0.792	0.0324913
kni	4.26795e-06	-0.104494	0.046	0.108	0.0337083
CaMKI	4.28358e-06	-0.108327	0.103	0.184	0.0338317
Hipk	4.43957e-06	-0.12065	0.118	0.202	0.0350638
nocte	4.61571e-06	-0.103226	0.127	0.214	0.0364548
CG13784	4.71047e-06	-0.0998797	0.106	0.189	0.0372033
sog	4.96046e-06	-0.220136	0.132	0.216	0.0391777
Ank	4.98424e-06	-0.102961	0.067	0.137	0.0393655
RpS14a	5.16323e-06	0.161279	0.789	0.7	0.0407792
CG4080	5.18587e-06	-0.106055	0.087	0.164	0.040958
Ptp99A	5.37623e-06	-0.102144	0.067	0.138	0.0424615
sno	6.35074e-06	-0.117704	0.118	0.2	0.0501581
CG33129	6.37836e-06	0.18167	0.41	0.312	0.0503763
P58IPK	6.68403e-06	0.103191	0.15	0.083	0.0527905
HmgZ	6.76032e-06	0.216346	0.668	0.589	0.053393
CG30015	6.84539e-06	-0.0879275	0.057	0.123	0.0540649
RpS19a	9.27995e-06	0.156304	0.844	0.788	0.073293
Pal1	9.37762e-06	0.127281	0.234	0.153	0.0740644
Klp98A	9.64002e-06	-0.109997	0.09	0.164	0.0761369
CG17233	9.97538e-06	-0.0834784	0.057	0.121	0.0787856
Diap1	1.02605e-05	-0.131424	0.291	0.398	0.0810375
epsilonCOP	1.07541e-05	0.11702	0.216	0.138	0.0849357
CG13917	1.08159e-05	-0.0961608	0.074	0.143	0.0854237
FER	1.10046e-05	-0.0851181	0.047	0.108	0.0869146
Phm	1.12796e-05	0.0707369	0.103	0.049	0.0890865
CG15814	1.21703e-05	0.0820472	0.11	0.055	0.0961207
GCS2alpha	1.21946e-05	0.0952067	0.132	0.071	0.0963129
RpL36	1.29204e-05	0.122782	0.959	0.919	0.102045
Trf2	1.29252e-05	-0.15457	0.257	0.351	0.102083
CG8468	1.31041e-05	0.102557	0.127	0.067	0.103497
SERCA	1.37557e-05	0.14643	0.265	0.184	0.108643
nonA	1.38849e-05	-0.104212	0.126	0.209	0.109663
Piezo	1.45309e-05	-0.110809	0.152	0.239	0.114765
Sec61gamma	1.45907e-05	0.193605	0.458	0.373	0.115237
RpL39	1.49179e-05	0.181029	0.936	0.892	0.117822
Jafrac2	1.54972e-05	0.0952575	0.142	0.079	0.122397
gro	1.58816e-05	-0.112475	0.142	0.227	0.125433
Doa	1.6483e-05	-0.0972074	0.081	0.151	0.130183
Gbeta13F	1.72418e-05	-0.158676	0.371	0.463	0.136176
gus	1.72959e-05	-0.11381	0.159	0.246	0.136603
EMC7	1.73899e-05	0.090213	0.132	0.071	0.137346
mam	1.83262e-05	-0.130763	0.168	0.255	0.14474
E(Pc)	1.85238e-05	-0.113622	0.116	0.193	0.146301
MFS14	1.86924e-05	0.0818618	0.1	0.048	0.147633
mav	1.93364e-05	-0.100057	0.098	0.172	0.152719
E(spl)mbeta-HLH	1.94209e-05	-0.111915	0.121	0.198	0.153386
CG3652	1.97316e-05	0.131925	0.191	0.121	0.15584
smal	2.01236e-05	-0.097262	0.075	0.142	0.158936
hrg	2.01253e-05	-0.0811591	0.055	0.116	0.15895
Hers	2.04884e-05	-0.0961395	0.055	0.115	0.161818
CG6959	2.0813e-05	-0.097215	0.052	0.111	0.164381
jing	2.16006e-05	-0.101723	0.089	0.159	0.170602
Vha16-1	2.18159e-05	0.202835	0.485	0.401	0.172302
fz2	2.32596e-05	-0.185203	0.228	0.316	0.183705
CG9005	2.47585e-05	-0.119537	0.158	0.241	0.195543
CG14464	2.53144e-05	-0.105718	0.139	0.222	0.199934
CG17715	2.58149e-05	-0.088612	0.075	0.141	0.203886
Tlk	2.64404e-05	-0.09585	0.093	0.165	0.208826
CG14442	2.74135e-05	-0.0809181	0.051	0.108	0.216512
CG9302	2.94411e-05	0.0997137	0.175	0.107	0.232526
simj	3.13011e-05	-0.091335	0.064	0.126	0.247216
wcy	3.31975e-05	-0.102605	0.109	0.183	0.262194
CG17883	3.45382e-05	-0.103562	0.086	0.152	0.272782
Scr	3.58883e-05	-0.187039	0.11	0.18	0.283446
CG8034	3.59681e-05	-0.123502	0.175	0.258	0.284076
Lar	3.60281e-05	-0.101579	0.089	0.156	0.28455
Ostgamma	3.65577e-05	0.138693	0.292	0.21	0.288732
ck	3.74802e-05	-0.081239	0.055	0.114	0.296018
sxc	3.81033e-05	-0.0941835	0.084	0.151	0.30094
CG1418	3.96522e-05	0.104931	0.178	0.111	0.313173
alphaTub84B	4.23696e-05	0.145418	0.841	0.798	0.334635
fl(2)d	4.2393e-05	-0.0835307	0.095	0.165	0.33482
sov	4.4387e-05	-0.0899382	0.061	0.12	0.350569
RpL4	4.87814e-05	0.150341	0.799	0.735	0.385275
Rip11	5.07139e-05	-0.0779037	0.054	0.11	0.400539
Tpr2	5.0767e-05	-0.0912591	0.104	0.176	0.400958
CG32276	5.22819e-05	0.198595	0.551	0.477	0.412922
slpr	5.63443e-05	-0.101579	0.087	0.152	0.445007
CG31224	5.81155e-05	-0.083402	0.057	0.114	0.458996
AP-1gamma	5.85559e-05	-0.0977995	0.098	0.166	0.462474
Sf3b3	6.33296e-05	-0.0843043	0.074	0.135	0.500177
RpS5a	6.38822e-05	0.155677	0.715	0.643	0.504542
l(3)psg2	7.78488e-05	-0.0803186	0.058	0.114	0.61485
Atg1	8.06065e-05	-0.0732761	0.051	0.104	0.63663
ZAP3	8.19502e-05	-0.0789866	0.074	0.135	0.647243
Src42A	8.71221e-05	-0.0850012	0.07	0.13	0.688091
Akap200	8.71612e-05	-0.143218	0.404	0.495	0.688399
spi	9.01843e-05	-0.0934376	0.092	0.156	0.712275
Nlp	9.2055e-05	0.135942	0.476	0.394	0.727051
dco	9.42662e-05	-0.096986	0.103	0.169	0.744514
Sirt1	9.47518e-05	-0.102469	0.118	0.187	0.74835
eIF4EHP	9.87989e-05	-0.0839322	0.067	0.125	0.780314
betaTub56D	0.000100315	0.136952	0.665	0.599	0.792289
Notum	0.000102113	-0.133401	0.064	0.121	0.806486
wol	0.000103111	0.103137	0.156	0.097	0.814368
elav	0.000106053	-0.11603	0.25	0.339	0.837606
sd	0.000106432	-0.0937507	0.155	0.233	0.840597
CG2852	0.000107642	0.146962	0.787	0.743	0.850157
ph-p	0.000109698	-0.078575	0.069	0.127	0.866395
Alg11	0.000116156	0.0853777	0.13	0.076	0.917401
scrib	0.000130937	-0.0926933	0.115	0.183	1
Arf102F	0.00013906	0.127944	0.325	0.246	1
Ssdp	0.000150647	-0.0903465	0.196	0.277	1
Ubr1	0.00016141	-0.0851925	0.052	0.103	1
RpS6	0.000165677	0.141355	0.833	0.78	1
vsg	0.000168325	0.111918	0.225	0.157	1
fwd	0.000170315	-0.0818142	0.084	0.145	1
mbc	0.000184358	-0.0855815	0.075	0.132	1
wech	0.000185694	-0.102456	0.155	0.228	1
RpL5	0.000185984	0.132608	0.697	0.636	1
His2Av	0.000186312	0.15644	0.64	0.558	1
fok	0.00018645	0.0931607	0.144	0.088	1
CG13921	0.000187812	-0.0855815	0.081	0.14	1
Parp	0.000189506	-0.0699688	0.13	0.203	1
ReepB	0.000191826	0.129811	0.325	0.246	1
Idgf6	0.000197767	0.0842781	0.141	0.086	1
Moe	0.000214468	-0.0767602	0.096	0.16	1
vtd	0.000217076	-0.0758174	0.06	0.112	1
CG8320	0.000221842	0.115714	0.213	0.149	1
Df31	0.000230736	0.166983	0.839	0.831	1
BtbVII	0.000237497	-0.068891	0.052	0.102	1
CG5862	0.000239822	0.0846153	0.149	0.093	1
slp1	0.000244591	-0.0995546	0.083	0.14	1
CTPsyn	0.000247552	0.0701427	0.126	0.074	1
Dscam1	0.000251357	-0.0720272	0.06	0.112	1
His4r	0.000256663	0.161183	0.79	0.743	1
CG7154	0.000257071	-0.0829388	0.09	0.15	1
CG32850	0.000270157	-0.070947	0.063	0.115	1
CG6766	0.000288043	0.0730928	0.112	0.064	1
gw	0.000293209	-0.0872955	0.127	0.193	1
Traf4	0.000303662	-0.0851476	0.067	0.12	1
CG10077	0.000316056	-0.110185	0.173	0.244	1
sca	0.000316593	-0.0800517	0.061	0.112	1
Rok	0.00033858	-0.0812612	0.109	0.172	1
dtn	0.000338856	-0.0802115	0.077	0.131	1
Sdc	0.000361891	-0.0965482	0.392	0.478	1
fend	0.000370855	-0.0866344	0.087	0.145	1
rut	0.000374988	-0.0965398	0.063	0.113	1
Saf-B	0.000381339	-0.0859375	0.09	0.147	1
Not3	0.000385025	-0.081783	0.123	0.188	1
EMC3	0.00038584	0.0871418	0.158	0.102	1
HDAC4	0.000387869	-0.0769105	0.13	0.198	1
dlg1	0.000400176	-0.10119	0.164	0.232	1
CG6230	0.000405675	0.0678249	0.1	0.056	1
CG11180	0.000414884	-0.0818907	0.078	0.133	1
AIMP1	0.000435687	0.0705881	0.106	0.061	1
zfh2	0.000436652	-0.0901769	0.104	0.163	1
Ufm1	0.000449602	0.0906619	0.168	0.111	1
ATPsynB	0.000453646	0.109582	0.26	0.194	1
pho	0.000455087	-0.0757567	0.089	0.146	1
kdn	0.000460459	0.0949433	0.205	0.144	1
CG7556	0.0004692	0.104135	0.201	0.14	1
Slik	0.00047523	-0.0766779	0.106	0.166	1
d	0.000485494	-0.0919244	0.119	0.182	1
CG9095	0.000506157	0.0855707	0.113	0.066	1
CG5554	0.000514358	0.144532	0.294	0.229	1
mod(mdg4)	0.000517676	-0.0744454	0.087	0.143	1
CG31712	0.000520692	-0.0733791	0.07	0.122	1
Dlic	0.000532174	-0.0735594	0.07	0.122	1
CG10395	0.000552553	-0.0717859	0.069	0.12	1
Jarid2	0.000558348	-0.0868327	0.118	0.179	1
kud	0.000576557	0.102167	0.217	0.156	1
da	0.00058355	-0.0916406	0.144	0.208	1
Fbl6	0.000592063	-0.0646561	0.066	0.116	1
d4	0.000604385	-0.0686741	0.087	0.143	1
H	0.00060757	-0.0773589	0.083	0.136	1
CG5746	0.000615063	-0.0789032	0.089	0.144	1
kra	0.000645386	0.131889	0.476	0.416	1
Cpsf6	0.000666582	-0.072488	0.074	0.124	1
Cka	0.000668323	-0.0785795	0.089	0.143	1
dpy	0.000690216	-0.0816956	0.265	0.349	1
CG6700	0.000693539	-0.0898487	0.142	0.206	1
Hcf	0.000695059	-0.0865642	0.119	0.179	1
kri	0.000697025	0.0663268	0.104	0.061	1
aru	0.000712769	-0.0773589	0.084	0.137	1
GEFmeso	0.000722303	-0.0759263	0.084	0.138	1
Mapmodulin	0.00074093	-0.0847208	0.26	0.341	1
Tre1	0.000767554	0.0694793	0.126	0.077	1
ImpL2	0.000805049	0.0892007	0.208	0.147	1
Act42A	0.000813917	0.131491	0.505	0.44	1
HmgD	0.000817726	0.175181	0.741	0.701	1
RpL30	0.000885994	0.11305	0.873	0.82	1
CG4293	0.00088851	0.0699824	0.104	0.061	1
Cad87A	0.000921557	-0.0925648	0.155	0.218	1
Hsc70Cb	0.00093249	-0.0812612	0.116	0.174	1
Oda	0.00102712	-0.118871	0.443	0.521	1
CG42724	0.00104652	-0.0660773	0.083	0.135	1
Der-1	0.00107012	0.0989512	0.173	0.12	1
Obp99a	0.00107384	-0.173746	0.905	0.937	1
Cyp1	0.00108562	0.140731	0.565	0.509	1
Grasp65	0.0011171	0.0879185	0.162	0.11	1
RhoGAPp190	0.00113494	-0.0675144	0.078	0.128	1
fmt	0.00115133	-0.0646561	0.067	0.114	1
18w	0.00115303	0.168526	0.317	0.26	1
Hrd3	0.00117603	0.0634979	0.101	0.06	1
Dak1	0.00118799	0.10215	0.181	0.127	1
ena	0.00122248	-0.0833755	0.113	0.169	1
Pitslre	0.00129312	-0.0722426	0.086	0.136	1
Sap-r	0.00129389	0.0853341	0.199	0.142	1
Glut4EF	0.00130066	-0.078317	0.178	0.246	1
CG10576	0.00136797	0.0761943	0.19	0.134	1
RpL11	0.00140706	0.120077	0.798	0.745	1
qkr58E-3	0.00141654	-0.0660773	0.084	0.135	1
Hsc70-4	0.00144775	0.127861	0.579	0.535	1
CG2915	0.0014693	0.0633959	0.123	0.077	1
His3.3B	0.00149592	0.131142	0.701	0.653	1
trh	0.00153456	-0.101657	0.06	0.102	1
LRP1	0.00165286	-0.0625323	0.113	0.169	1
Adk2	0.00170083	0.0935807	0.193	0.139	1
SmB	0.00178229	0.0941857	0.32	0.255	1
CG2926	0.00192499	-0.0770058	0.11	0.163	1
sip3	0.00195184	0.0569531	0.101	0.061	1
w	0.00195742	0.0868309	0.159	0.11	1
CG6583	0.00195746	0.0696042	0.165	0.114	1
Sema5c	0.00196934	0.104047	0.182	0.131	1
Vha36-1	0.00197752	0.0673552	0.113	0.071	1
Rtnl1	0.00198296	0.138346	0.53	0.472	1
SPoCk	0.00203551	0.0740472	0.118	0.076	1
olf186-F	0.00204402	-0.0568294	0.06	0.103	1
Psi	0.00205016	-0.0703723	0.1	0.151	1
bin3	0.00211098	-0.0668419	0.078	0.124	1
COX7A	0.00225677	0.0848763	0.322	0.252	1
CG4038	0.00228751	0.112383	0.386	0.325	1
Atpalpha	0.00231685	-0.0977266	0.242	0.307	1
Srp9	0.00232742	0.077424	0.201	0.146	1
Srp14	0.00236927	0.0760979	0.201	0.146	1
CG10005	0.00244192	0.0740472	0.17	0.119	1
l(3)80Fg	0.00248015	-0.0738279	0.075	0.119	1
Esp	0.00254221	-0.0650681	0.07	0.114	1
CG4768	0.00256546	-0.0648142	0.086	0.133	1
Su(var)2-HP2	0.00262448	-0.0602271	0.074	0.119	1
Nrt	0.00263215	0.160684	0.415	0.356	1
Xe7	0.00264106	-0.0548579	0.074	0.119	1
Oatp74D	0.00265871	-0.089712	0.19	0.256	1
CG42268	0.00268055	0.0747736	0.118	0.077	1
noc	0.00268605	-0.0855871	0.159	0.216	1
CG45263	0.00269536	-0.132329	0.072	0.114	1
drongo	0.00273833	-0.0676019	0.064	0.106	1
E(bx)	0.00274208	-0.0778916	0.202	0.265	1
CG12121	0.00282752	0.0678903	0.118	0.077	1
rib	0.00284961	-0.0861253	0.515	0.602	1
lgs	0.00298021	-0.0605867	0.118	0.172	1
lost	0.00303346	0.089829	0.305	0.243	1
RpLP0	0.00306586	0.107773	0.769	0.711	1
CG12384	0.00321162	0.115011	0.274	0.219	1
CG33774	0.00331045	0.0598904	0.179	0.128	1
smt3	0.00333462	0.123659	0.695	0.626	1
zetaCOP	0.0034012	0.119195	0.274	0.22	1
sel	0.00342084	0.0772879	0.155	0.108	1
VhaAC45	0.00345127	0.0588975	0.138	0.093	1
LanB1	0.00347226	0.147638	0.443	0.391	1
shg	0.00351992	-0.0964822	0.459	0.537	1
RpL28	0.00353872	0.100987	0.954	0.949	1
AP-2alpha	0.0036375	-0.0531851	0.07	0.113	1
CG9911	0.00367865	0.0625047	0.13	0.087	1
mt:ND4	0.00368184	0.10028	0.737	0.678	1
Tom20	0.00368256	0.103616	0.257	0.201	1
tyf	0.00377101	-0.0622398	0.107	0.156	1
CG13427	0.00382495	-0.268515	0.666	0.706	1
Ephrin	0.00382629	-0.0571214	0.081	0.125	1
Mipp1	0.00385852	-0.0558549	0.066	0.107	1
CG8860	0.00386169	0.127138	0.524	0.466	1
cpo	0.00386984	0.0832654	0.225	0.17	1
Larp4B	0.00414753	-0.0552358	0.112	0.161	1
Qsox1	0.00425066	0.0541238	0.11	0.071	1
Rad23	0.00425204	-0.0596435	0.11	0.16	1
Mob2	0.00426296	0.0382039	0.19	0.262	1
CG7668	0.00434958	-0.0593751	0.083	0.126	1
wde	0.00438182	-0.0635429	0.084	0.128	1
akirin	0.0044708	0.128372	0.692	0.65	1
Gyf	0.00453102	-0.067728	0.112	0.16	1
Spase12	0.00460125	0.196905	0.325	0.278	1
cta	0.00460298	-0.0595372	0.109	0.157	1
exd	0.00462404	-0.0759152	0.144	0.196	1
aph-1	0.00467566	0.0597786	0.109	0.071	1
CG8668	0.00478163	-0.0516098	0.067	0.108	1
Fkbp12	0.00488665	0.10113	0.568	0.498	1
btsz	0.00505067	-0.0546235	0.078	0.12	1
bip2	0.00507667	-0.0731483	0.202	0.262	1
mod	0.00526949	0.111072	0.464	0.411	1
Mad	0.00532368	-0.0564356	0.074	0.114	1
eIF3h	0.00535913	0.0732631	0.168	0.123	1
RpII215	0.005366	-0.0676524	0.13	0.181	1
CG12163	0.00541856	0.0746225	0.23	0.176	1
Spn	0.00548945	0.114321	0.121	0.082	1
fzr	0.00552704	0.0612438	0.17	0.123	1
CrebA	0.00563167	0.384647	0.551	0.545	1
nw	0.00579103	-0.0961171	0.363	0.43	1
larp	0.00587448	-0.0681131	0.159	0.212	1
CG33217	0.00602915	-0.0641223	0.101	0.146	1
boca	0.00614427	0.07639	0.168	0.124	1
Wnt5	0.00621541	-0.0647741	0.126	0.174	1
SF2	0.0066442	-0.062911	0.256	0.321	1
CG3702	0.0067227	0.0721892	0.168	0.124	1
Myc	0.00678378	-0.0807428	0.279	0.341	1
Jupiter	0.00697211	-0.0606384	0.279	0.347	1
CG11791	0.00707077	-0.046644	0.098	0.143	1
Ndf	0.00708032	-0.062249	0.297	0.363	1
sau	0.00714443	0.0541744	0.124	0.085	1
CG2924	0.0075687	-0.0643637	0.095	0.137	1
Atx2	0.00775853	-0.0535365	0.086	0.127	1
E(spl)malpha-BFM	0.0078007	-0.0894237	0.172	0.222	1
CG18815	0.00783181	0.0589246	0.11	0.074	1
Xbp1	0.00790111	0.0779222	0.239	0.188	1
rno	0.0079716	-0.051978	0.07	0.108	1
Lis-1	0.00830169	-0.0584579	0.1	0.142	1
eEF1delta	0.00843539	0.0754239	0.323	0.267	1
sturkopf	0.00870116	0.0748868	0.126	0.088	1
Eph	0.00882838	-0.0670552	0.172	0.223	1
mahe	0.00884076	-0.0507275	0.101	0.145	1
Slip1	0.00885112	-0.0590771	0.093	0.135	1
RnpS1	0.00889258	-0.0585986	0.074	0.111	1
CG14207	0.00922661	0.041906	0.101	0.066	1
bol	0.00936354	-0.051523	0.087	0.128	1
Set1	0.00937975	-0.0592463	0.121	0.167	1
PIP4K	0.00950286	-0.0583483	0.095	0.136	1
wge	0.0095896	-0.0464842	0.075	0.114	1
fax	0.00983367	-0.0803742	0.698	0.763	1
Sec23	0.0098378	0.0533555	0.13	0.092	1
eIF4A	0.0100486	0.0916984	0.801	0.757	1
CG4194	0.0100943	0.074289	0.243	0.193	1
yellow-e3	0.0102316	-0.0571973	0.153	0.204	1
fwe	0.0107028	0.0638008	0.187	0.142	1
Arf79F	0.0107538	0.125565	0.479	0.443	1
Pkn	0.0109476	-0.0546024	0.087	0.126	1
SppL	0.0109517	-0.040926	0.067	0.103	1
rpr	0.0110382	-0.0727821	0.092	0.13	1
Thor	0.011195	0.0636378	0.205	0.159	1
RpS15Ab	0.0112013	0.0696728	0.256	0.205	1
CkIalpha	0.0112382	-0.0640278	0.24	0.299	1
CG7294	0.0112418	-0.108137	0.081	0.119	1
GILT1	0.0112706	0.088622	0.311	0.257	1
fog	0.0118523	0.156673	0.194	0.156	1
edl	0.0118863	-0.0667896	0.104	0.145	1
be	0.0119965	-0.0617251	0.086	0.124	1
RpL3	0.0122034	0.0807094	0.851	0.828	1
CNBP	0.0123498	0.118652	0.651	0.632	1
CG6340	0.0125536	-0.0442136	0.067	0.103	1
E(spl)m3-HLH	0.0125736	-0.0450112	0.075	0.112	1
bbc	0.0128915	0.0802632	0.168	0.129	1
Top2	0.012926	-0.0374528	0.08	0.118	1
CG11360	0.013358	-0.0446141	0.07	0.106	1
link	0.0135414	0.221314	0.49	0.463	1
Lamp1	0.0135859	0.115527	0.418	0.372	1
CG12581	0.0135972	-0.053663	0.081	0.118	1
HnRNP-K	0.0137268	-0.0552083	0.135	0.18	1
MCTS1	0.0137618	0.0539712	0.147	0.108	1
TM9SF4	0.014254	0.0549882	0.112	0.078	1
ND-B17	0.0142589	0.0488397	0.116	0.082	1
mbt	0.0144031	-0.0442136	0.067	0.102	1
CG31650	0.0147263	-0.0481952	0.087	0.125	1
blot	0.0147344	-0.0941404	0.101	0.139	1
babo	0.0147439	-0.0391556	0.066	0.1	1
Tim23	0.0148109	0.0550824	0.156	0.116	1
PlexB	0.0149627	-0.0475667	0.221	0.276	1
Srp54k	0.0150068	0.0602055	0.156	0.117	1
CG1840	0.0150502	0.0588886	0.133	0.097	1
Alg1	0.0152186	0.0518919	0.112	0.078	1
CycA	0.0154877	-0.0550725	0.147	0.193	1
CG1542	0.0160294	-0.0461388	0.067	0.101	1
CG5861	0.0163059	0.0825567	0.207	0.166	1
CG1307	0.016669	0.0448358	0.109	0.076	1
eff	0.0167843	-0.0881229	0.482	0.528	1
Kdm2	0.0169918	-0.0418851	0.069	0.103	1
CG1737	0.0173816	-0.0500025	0.096	0.135	1
uif	0.0174217	-0.0669139	0.172	0.218	1
mask	0.0174298	-0.0564666	0.158	0.204	1
tsr	0.0177554	0.121682	0.551	0.522	1
Surf6	0.0179214	-0.0363539	0.113	0.156	1
cass	0.018118	-0.0582383	0.158	0.204	1
janA	0.0184518	0.0609334	0.182	0.141	1
SrpRbeta	0.018659	0.0782267	0.216	0.174	1
AdipoR	0.018834	0.065528	0.161	0.123	1
robo1	0.0189613	-0.0602435	0.098	0.135	1
Taf4	0.0193611	-0.0387302	0.067	0.1	1
ND-ACP	0.0194759	0.0680134	0.145	0.109	1
rin	0.0195539	-0.0596891	0.233	0.286	1
scrt	0.0198219	-0.106998	0.087	0.122	1
wap	0.0199109	-0.0395773	0.077	0.111	1
hoip	0.0200148	0.0938099	0.331	0.286	1
Nacalpha	0.0200265	0.0983277	0.536	0.483	1
CG1103	0.0201167	0.0497285	0.124	0.09	1
Nop56	0.02066	0.104639	0.403	0.363	1
ND-PDSW	0.020797	0.047305	0.159	0.12	1
CG44774	0.0214545	-0.061793	0.164	0.209	1
Vha100-1	0.0223265	0.0412974	0.101	0.071	1
Sam-S	0.0224535	-0.04769	0.086	0.12	1
Tom7	0.0226566	0.0634664	0.194	0.154	1
hts	0.0228529	-0.0693861	0.221	0.267	1
CycT	0.0228584	-0.046613	0.087	0.122	1
Cys	0.0232928	0.107265	0.691	0.648	1
RpII18	0.0236154	0.079269	0.234	0.192	1
Rab7	0.0243292	0.0452962	0.119	0.087	1
schlank	0.02485	-0.048368	0.124	0.163	1
NAT1	0.0253606	-0.058135	0.156	0.198	1
EMC1	0.0254586	0.0488397	0.115	0.083	1
tral	0.0260871	-0.050433	0.164	0.208	1
dikar	0.0265732	-0.052823	0.072	0.103	1
sqd	0.0268586	-0.0822565	0.626	0.669	1
sano	0.0270112	-0.0960653	0.237	0.282	1
Inx3	0.0272159	0.135727	0.571	0.545	1
Btk29A	0.0276711	0.104119	0.62	0.601	1
Pdcd4	0.0283619	-0.0726704	0.198	0.241	1
ago	0.0285993	-0.0467414	0.087	0.12	1
Srrm234	0.0293443	-0.0460116	0.103	0.138	1
lin-28	0.0294251	-0.0485798	0.167	0.21	1
su(Hw)	0.0298626	0.0492726	0.173	0.135	1
Rab35	0.0301741	-0.042834	0.086	0.119	1
CG1273	0.0302795	0.0620649	0.141	0.107	1
Fkbp39	0.0302906	0.0782757	0.381	0.338	1
CkIIbeta	0.0309396	-0.0448036	0.193	0.239	1
ox	0.0309417	0.0476102	0.165	0.129	1
mt:CoII	0.031113	0.0707156	0.991	0.987	1
mys	0.0312055	0.104704	0.329	0.293	1
Cp1	0.0312375	0.0605901	0.274	0.229	1
Yif1	0.0312684	0.0451014	0.13	0.098	1
Cul1	0.0327903	-0.0401579	0.096	0.13	1
CG7006	0.0341672	0.0510395	0.155	0.12	1
Cdk12	0.0342125	-0.0539914	0.11	0.145	1
SdhC	0.0345757	0.0517092	0.127	0.096	1
CG15715	0.0347934	0.0572389	0.172	0.135	1
LanB2	0.0351451	0.0630243	0.219	0.179	1
dom	0.035409	-0.0482403	0.145	0.184	1
SerRS	0.0359252	0.0609146	0.181	0.145	1
CG14722	0.0367382	0.03725	0.11	0.081	1
PMCA	0.0374036	-0.0514114	0.233	0.279	1
zip	0.0383958	-0.0430345	0.167	0.209	1
RpL29	0.0389616	0.0958657	0.773	0.747	1
Hrb27C	0.0390993	0.0763357	0.723	0.68	1
miple2	0.03962	0.0826861	0.403	0.363	1
FBXO11	0.0399088	-0.0429673	0.09	0.122	1
roq	0.040509	0.0469844	0.123	0.093	1
Fim	0.0407169	0.0823042	0.23	0.193	1
CBP	0.0422986	-0.0374107	0.158	0.198	1
lolal	0.0426499	-0.0187398	0.391	0.462	1
Bacc	0.0430117	0.117411	0.92	0.926	1
CG2767	0.0443319	0.0415573	0.112	0.083	1
BuGZ	0.0444397	-0.0521871	0.178	0.218	1
Vap33	0.0449544	-0.045563	0.25	0.295	1
COX8	0.0450677	0.0994084	0.358	0.324	1
S6k	0.0454023	0.0522208	0.17	0.136	1
Tif-IA	0.0459247	-0.044192	0.086	0.115	1
Tina-1	0.0463639	0.0494062	0.152	0.119	1
Nup153	0.0468741	-0.0474037	0.136	0.172	1
Sgt	0.0476508	0.0400015	0.1	0.073	1
ATPsynO	0.0479149	0.0373643	0.193	0.156	1
CG8939	0.0490912	0.0384714	0.11	0.082	1
tud	0.0491235	-0.04216	0.074	0.101	1
Acsl	0.0495772	0.0504604	0.1	0.074	1
Sf3b5	0.0501147	-0.0404306	0.092	0.122	1
Tim17b	0.0502632	0.0655809	0.312	0.272	1
CG12004	0.0506305	-0.040547	0.089	0.119	1
Non3	0.0508909	0.050002	0.155	0.123	1
CG40191	0.0511434	-0.042795	0.161	0.198	1
ND-20	0.0520225	-0.036087	0.087	0.117	1
Cpr	0.0523166	0.0674625	0.179	0.147	1
CG32066	0.0524182	-0.0539661	0.123	0.156	1
CG32409	0.0524879	0.0500765	0.168	0.135	1
CG9775	0.0527207	-0.0408368	0.106	0.137	1
Ars2	0.0533806	-0.051014	0.236	0.278	1
HUWE1	0.0536827	-0.0464377	0.096	0.126	1
PlexA	0.0538778	-0.0541961	0.21	0.249	1
CG9628	0.0541419	-0.0970853	0.132	0.163	1
CG2201	0.0547696	-0.0476959	0.113	0.145	1
CG10479	0.0547803	-0.0370601	0.109	0.14	1
CG33993	0.0549543	0.0200025	0.139	0.108	1
D	0.0554644	-0.0467694	0.11	0.141	1
CG11267	0.055669	0.0633434	0.198	0.165	1
eRF3	0.0564727	0.0381152	0.107	0.081	1
Dcp-1	0.0569076	-0.0365171	0.086	0.114	1
pix	0.0574964	0.0580072	0.21	0.176	1
Rab5	0.0578298	-0.0432226	0.107	0.138	1
Rox8	0.0580276	-0.0409131	0.15	0.186	1
NP15.6	0.0591318	0.0439175	0.162	0.13	1
Fer1HCH	0.0606344	-0.0526176	0.17	0.205	1
eIF3m	0.0607341	-0.0446873	0.204	0.244	1
Ttd14	0.0608283	0.0585556	0.168	0.137	1
CG6891	0.0610095	0.053316	0.182	0.15	1
eIF4E1	0.0614196	0.0500791	0.208	0.173	1
Usp10	0.0620319	-0.038109	0.087	0.115	1
Act5C	0.0625141	0.0798554	0.591	0.561	1
UQCR-14	0.0629754	0.0544055	0.273	0.235	1
porin	0.063315	0.0502119	0.328	0.285	1
Chro	0.0643428	-0.0430828	0.116	0.147	1
E(spl)m8-HLH	0.0651802	-0.0395904	0.121	0.153	1
Nop60B	0.0654816	0.0878879	0.452	0.421	1
bdg	0.0656294	0.0388248	0.119	0.093	1
srl	0.0662096	-0.0289552	0.087	0.115	1
chic	0.0665578	0.0927082	0.513	0.48	1
pasi2	0.0667171	0.0711111	0.23	0.198	1
Ten-m	0.0673341	-0.0425274	0.23	0.27	1
babos	0.0682956	0.041218	0.126	0.098	1
RNASEK	0.0691055	0.104393	0.424	0.386	1
snRNP-U1-70K	0.0699176	-0.0344184	0.083	0.109	1
CG6712	0.0702508	0.0501868	0.142	0.114	1
caz	0.071056	-0.0345655	0.084	0.111	1
SNRPG	0.0713806	0.0464321	0.196	0.163	1
CG1910	0.0728718	0.0762543	0.381	0.352	1
sas	0.0729502	-0.0376252	0.138	0.172	1
anne	0.0730121	-0.0430579	0.144	0.177	1
Cdk1	0.073426	-0.0385723	0.1	0.128	1
CG7637	0.0738239	0.0471556	0.168	0.138	1
CG1354	0.0750009	0.0274568	0.112	0.086	1
eEF2	0.075397	0.0843047	0.602	0.574	1
eEF1gamma	0.0759246	0.0758824	0.456	0.425	1
Bsg	0.0759554	-0.03727	0.308	0.356	1
Pep	0.0764066	-0.0604105	0.518	0.564	1
CG14210	0.0766664	0.0481938	0.187	0.155	1
Tango1	0.0766864	0.0577608	0.178	0.148	1
GMF	0.0775311	0.0406242	0.121	0.095	1
lid	0.077709	-0.0344184	0.083	0.108	1
Taf10	0.0784219	0.0336627	0.119	0.093	1
La	0.0794751	0.0527134	0.159	0.131	1
eIF3e	0.0829376	0.053733	0.228	0.196	1
CG1703	0.0841344	-0.0335266	0.173	0.208	1
eRF1	0.0854211	0.0387216	0.145	0.118	1
CG12025	0.0859476	0.0525183	0.115	0.091	1
cni	0.0877	0.0402805	0.116	0.092	1
cact	0.0880104	0.0378214	0.121	0.096	1
CG2004	0.0898545	0.0392331	0.106	0.082	1
CG30122	0.0899171	-0.0349412	0.1	0.126	1
CG3625	0.0901498	-0.028491	0.164	0.198	1
ksh	0.0903734	0.0466318	0.135	0.108	1
CG10470	0.0905738	0.0370158	0.15	0.122	1
CG4364	0.0910721	0.0460218	0.185	0.156	1
B52	0.0914076	-0.0550497	0.292	0.332	1
snf	0.0915779	0.0358652	0.116	0.092	1
Maf1	0.0922456	-0.0326466	0.093	0.119	1
Vang	0.0928444	0.0358652	0.121	0.096	1
2001-09-01	0.0932951	-0.041506	0.112	0.139	1
ATPsynE	0.0935904	0.0613426	0.256	0.224	1
Cbp20	0.0936519	0.0347666	0.106	0.082	1
UQCR-11	0.0943099	0.0809444	0.364	0.336	1
crp	0.0948178	-0.043268	0.185	0.218	1
Chchd2	0.0958081	0.0390643	0.139	0.113	1
sli	0.0969554	-0.0266682	0.181	0.216	1
CG12288	0.0973442	0.0494062	0.136	0.111	1
Arl1	0.100589	0.0418838	0.15	0.124	1
Snr1	0.101277	-0.0278656	0.081	0.105	1
Src64B	0.103202	-0.0421739	0.179	0.211	1
CG15012	0.105511	0.0608592	0.185	0.158	1
px	0.105963	-0.0333931	0.165	0.198	1
mt:CoI	0.108486	0.0300069	0.945	0.925	1
Galphai	0.108761	-0.01657	0.243	0.286	1
TBPH	0.109019	-0.0312978	0.086	0.109	1
Nap1	0.109165	0.0514057	0.208	0.18	1
Arl4	0.109262	-0.0449512	0.101	0.125	1
lig	0.109483	-0.0295375	0.123	0.151	1
atl	0.109521	0.0319449	0.123	0.098	1
Pp1alpha-96A	0.110445	-0.0343606	0.092	0.116	1
cype	0.110817	0.0582667	0.406	0.373	1
AnxB11	0.111352	0.0467786	0.124	0.101	1
spt4	0.111516	0.0380102	0.1	0.078	1
beta-Spec	0.114003	-0.0282096	0.178	0.209	1
CG2182	0.114038	-0.0401814	0.106	0.13	1
NKAIN	0.114057	-0.0347738	0.078	0.1	1
Clamp	0.114468	-0.0350686	0.083	0.105	1
HP5	0.114696	-0.0372545	0.078	0.1	1
Vha26	0.115843	0.0447094	0.116	0.094	1
CG5059	0.117957	0.0499341	0.179	0.152	1
Mi-2	0.120021	-0.0226892	0.198	0.231	1
RpL34a	0.122742	0.0615309	0.443	0.414	1
Sema2a	0.123289	0.0439798	0.259	0.225	1
slmb	0.125281	-0.0286462	0.086	0.108	1
eIF3c	0.126332	0.0419323	0.227	0.197	1
Neb-cGP	0.126773	0.0572389	0.254	0.225	1
Vha13	0.127156	0.0424132	0.104	0.083	1
ATPsynC	0.127865	0.0799618	0.521	0.495	1
CG1943	0.12907	-0.032529	0.121	0.147	1
CG11444	0.130537	0.0435268	0.107	0.087	1
beta'COP	0.130869	0.0304151	0.138	0.114	1
CG17683	0.132082	-0.0345343	0.115	0.14	1
Dr	0.132354	-0.0298853	0.086	0.108	1
Akt1	0.132355	-0.0343916	0.11	0.135	1
peb	0.134127	-0.0673467	0.093	0.115	1
COX7C	0.134556	0.0708708	0.351	0.326	1
CG4455	0.134599	0.0686077	0.311	0.281	1
ATPsynD	0.134834	0.0287577	0.178	0.15	1
SelG	0.135183	0.0392536	0.153	0.129	1
COX5A	0.136933	0.0703075	0.302	0.277	1
eIF2alpha	0.137302	0.0492956	0.231	0.203	1
CG17454	0.137995	-0.0294155	0.224	0.259	1
E(spl)m4-BFM	0.138895	-0.0679743	0.257	0.285	1
E(spl)mgamma-HLH	0.138984	-0.032786	0.268	0.304	1
drk	0.139252	0.0295961	0.162	0.136	1
CG3638	0.139512	-0.0311662	0.127	0.152	1
Hrb98DE	0.139838	-0.0406583	0.297	0.334	1
MTA1-like	0.142703	-0.0242942	0.087	0.109	1
mt:Cyt-b	0.142877	0.0418861	0.899	0.879	1
CG1142	0.144921	-0.0243749	0.101	0.124	1
CG9034	0.146315	0.0320506	0.107	0.087	1
Sec13	0.147488	0.0554611	0.208	0.184	1
deltaCOP	0.148443	0.030331	0.172	0.146	1
tth	0.148545	-0.0240573	0.101	0.124	1
mRpL12	0.148876	0.0288091	0.103	0.082	1
CG8929	0.151719	-0.0366597	0.096	0.118	1
ND-B14.5A	0.152197	-0.028491	0.095	0.117	1
Nxt1	0.154789	0.0277781	0.118	0.097	1
Fs(2)Ket	0.155197	-0.0281822	0.092	0.114	1
vig2	0.161102	0.0338307	0.185	0.16	1
Fib	0.161851	0.0596656	0.254	0.231	1
Rpb10	0.162444	0.0207694	0.116	0.095	1
Bx42	0.162643	0.0248238	0.106	0.086	1
CG11999	0.162779	0.0254682	0.106	0.086	1
Rala	0.163792	-0.038109	0.09	0.11	1
Ip259	0.164017	0.0710949	0.482	0.459	1
Crk	0.164713	-0.0261558	0.149	0.175	1
CG12054	0.164925	-0.025995	0.083	0.103	1
CG8149	0.165389	0.0271646	0.133	0.111	1
Ref1	0.165638	-0.0291759	0.204	0.234	1
Fis1	0.165952	-0.0178278	0.152	0.179	1
nuf	0.168164	-0.014038	0.185	0.215	1
Taf10b	0.169346	0.0335351	0.11	0.091	1
14-3-3epsilon	0.172204	0.0860338	0.608	0.601	1
Snx3	0.172595	0.0312634	0.133	0.112	1
Pfdn6	0.172676	0.039618	0.118	0.098	1
AdSS	0.173918	0.0400358	0.187	0.163	1
Acn	0.17449	-0.0388482	0.109	0.13	1
vig	0.1756	-0.0231294	0.176	0.204	1
Rga	0.176806	-0.0306653	0.09	0.11	1
SmD2	0.177102	0.0374633	0.198	0.173	1
SelT	0.178588	0.0600579	0.19	0.168	1
Atf6	0.18165	-0.0220602	0.141	0.166	1
Cisd2	0.183206	0.0276946	0.103	0.084	1
CG32428	0.185008	-0.0236247	0.107	0.129	1
dome	0.185671	-0.0332885	0.127	0.149	1
mfas	0.186437	0.0446858	0.172	0.149	1
Rab1	0.186634	0.0292421	0.329	0.298	1
CG7483	0.186814	-0.0236442	0.083	0.102	1
Sf3b6	0.186828	0.0444958	0.184	0.161	1
CycB	0.187843	-0.0373359	0.124	0.146	1
Pak3	0.193161	-0.0309932	0.083	0.101	1
wmd	0.193453	0.0278551	0.11	0.092	1
mt:ND1	0.194312	-0.0516548	0.345	0.369	1
Syb	0.194426	0.0639026	0.228	0.208	1
CycG	0.195498	-0.0209344	0.401	0.446	1
mt:CoIII	0.200182	0.0223738	0.998	0.976	1
CG13096	0.201663	0.0306038	0.175	0.152	1
eIF4B	0.203016	0.0541871	0.274	0.252	1
Rab6	0.203253	0.0364654	0.181	0.158	1
Rap1	0.203359	-0.0298573	0.286	0.32	1
CkIIalpha	0.20551	-0.0350738	0.243	0.27	1
drl	0.206338	0.0236485	0.141	0.119	1
Cdep	0.20811	-0.0218479	0.093	0.113	1
ArfGAP3	0.2088	0.0276946	0.104	0.087	1
MSBP	0.208912	0.0298241	0.164	0.142	1
TfIIA-S	0.209752	0.0236173	0.23	0.204	1
Droj2	0.212193	-0.0191742	0.09	0.109	1
tsu	0.213578	0.0338307	0.182	0.161	1
ATPsynbeta	0.215035	0.0446334	0.415	0.389	1
CycB3	0.215055	-0.0179126	0.087	0.106	1
mbm	0.215388	-0.0272453	0.087	0.105	1
x16	0.217339	-0.0307726	0.112	0.131	1
Nph	0.217628	0.0718264	0.384	0.362	1
hrm	0.221705	-0.0182368	0.167	0.192	1
CCT3	0.223064	0.0352462	0.126	0.108	1
CG11699	0.223269	0.0307464	0.116	0.098	1
Ufc1	0.223276	0.0357592	0.193	0.171	1
swm	0.224329	-0.0291031	0.107	0.126	1
alphaTub84D	0.225324	0.0382524	0.198	0.176	1
Mys45A	0.227252	-0.0209291	0.095	0.114	1
ND-B16.6	0.229091	-0.0260895	0.123	0.143	1
Non1	0.229651	-0.0324071	0.263	0.289	1
CG30423	0.231547	0.0369489	0.214	0.193	1
Pgant5	0.231726	0.0188096	0.106	0.088	1
Rpt6	0.231773	0.0234654	0.172	0.15	1
REG	0.233469	0.0289161	0.167	0.146	1
CG6701	0.233666	-0.0302069	0.084	0.101	1
Trx-2	0.233763	0.0374621	0.224	0.201	1
mts	0.235563	-0.0140171	0.309	0.341	1
CG8963	0.23559	-0.0165946	0.118	0.139	1
haf	0.235972	-0.0474156	0.144	0.165	1
ND-MWFE	0.236996	-0.024533	0.107	0.126	1
Pfdn5	0.237312	0.0402325	0.133	0.115	1
CG10465	0.23793	-0.0249016	0.087	0.104	1
Cln7	0.241746	-0.0408163	0.182	0.204	1
AP-2sigma	0.24268	0.0282502	0.112	0.095	1
Act57B	0.243639	0.0291164	0.109	0.093	1
Mpcp2	0.245562	0.0250044	0.188	0.167	1
nop5	0.24771	0.0419047	0.276	0.253	1
aurB	0.249774	0.0330995	0.15	0.131	1
cdc14	0.250363	-0.0372815	0.109	0.126	1
Rpt3	0.250745	0.0268877	0.156	0.136	1
CG17528	0.252024	-0.0194223	0.084	0.101	1
crim	0.253448	0.0141548	0.185	0.163	1
Pen	0.257833	-0.0269885	0.123	0.141	1
CG42336	0.258005	0.0212879	0.141	0.122	1
l(2)k09848	0.258739	-0.0232041	0.09	0.107	1
Ccm3	0.258843	0.0244951	0.139	0.121	1
CG16974	0.258957	-0.0226056	0.096	0.114	1
ben	0.259363	-0.0222956	0.11	0.129	1
Dd	0.26114	-0.0232041	0.09	0.107	1
CG41128	0.26158	0.0250585	0.201	0.178	1
Kap-alpha3	0.262507	0.0202942	0.127	0.109	1
CG6937	0.262587	0.0261469	0.124	0.107	1
LanA	0.263169	-0.0200006	0.24	0.267	1
ATPsynF	0.265827	0.0427774	0.263	0.243	1
Sh3beta	0.266072	-0.0296017	0.202	0.225	1
e(y)3	0.266291	-0.0162589	0.119	0.139	1
alpha-Spec	0.2668	-0.0201697	0.132	0.151	1
eIF3f1	0.267394	0.0419901	0.259	0.239	1
CG40228	0.267925	-0.029939	0.159	0.18	1
CG33169	0.270045	0.0306943	0.164	0.146	1
arm	0.271437	-0.0322197	0.268	0.293	1
Rsf1	0.273782	-0.0160917	0.19	0.213	1
CG7630	0.274649	0.0475416	0.326	0.306	1
CG4440	0.275516	-0.0867079	0.662	0.709	1
ND-B22	0.27767	0.0298897	0.116	0.1	1
Pp1-87B	0.27815	-0.00563831	0.233	0.261	1
CG8108	0.280198	-0.0206609	0.116	0.135	1
me31B	0.282863	0.0331161	0.164	0.146	1
Alg-2	0.283466	-0.0167617	0.121	0.139	1
promL	0.284725	-0.0190973	0.103	0.119	1
COX4	0.28964	0.0554556	0.334	0.318	1
ATPsynG	0.291848	0.0607086	0.409	0.393	1
CG31195	0.291898	0.0471218	0.207	0.188	1
Tl	0.29224	0.139014	0.36	0.342	1
Roc1a	0.292267	0.0470369	0.337	0.32	1
eIF3g1	0.292421	0.0371827	0.256	0.235	1
mt:ND6	0.293629	-0.0291567	0.418	0.446	1
spoon	0.295509	0.0560643	0.268	0.251	1
SoxN	0.296088	-0.0891435	0.348	0.363	1
blw	0.296311	0.0336025	0.184	0.166	1
Lac	0.296712	0.0375176	0.319	0.296	1
SC35	0.29765	0.0543073	0.317	0.301	1
Ama	0.298977	0.00752552	0.38	0.414	1
pio	0.299512	0.0242051	0.196	0.177	1
Gp150	0.299947	0.0526476	0.381	0.36	1
Spt6	0.303411	-0.0197636	0.106	0.122	1
PH4alphaEFB	0.304858	0.031324	0.109	0.094	1
Spt5	0.305006	-0.0241324	0.09	0.105	1
alph	0.306296	-0.0251018	0.139	0.157	1
CG8230	0.307163	0.0148243	0.104	0.089	1
TER94	0.30769	0.0287017	0.145	0.129	1
CG18081	0.308464	-0.0238895	0.165	0.184	1
eyg	0.31059	-0.0403997	0.135	0.151	1
TfIIS	0.312028	-0.00659272	0.086	0.101	1
ND-13B	0.317753	0.0205713	0.103	0.088	1
cathD	0.318039	0.0343975	0.119	0.105	1
Utx	0.321537	-0.0247767	0.095	0.109	1
Rpb8	0.325041	0.0251161	0.118	0.103	1
Nurf-38	0.326422	0.0194861	0.1	0.086	1
CG7655	0.329468	0.0284004	0.136	0.121	1
TMS1	0.331006	0.029565	0.126	0.111	1
Rab2	0.331394	-0.00775836	0.121	0.139	1
Bin1	0.333168	-0.024533	0.107	0.122	1
CG3262	0.338011	-0.0242163	0.107	0.122	1
ND-13A	0.338095	0.0265124	0.106	0.093	1
snRNP-U1-C	0.339442	-0.0121621	0.116	0.132	1
Sf3b2	0.340439	-0.0193532	0.11	0.125	1
Rho1	0.346824	0.000248918	0.288	0.315	1
LSm7	0.348609	0.0286423	0.112	0.098	1
lwr	0.350355	0.0286697	0.199	0.183	1
CG40045	0.350995	-0.00874422	0.325	0.352	1
CG17272	0.351714	-0.0212586	0.101	0.115	1
RPA3	0.360742	0.0187647	0.123	0.108	1
pit	0.365822	0.023383	0.113	0.1	1
Chrac-16	0.369769	0.0504398	0.27	0.257	1
EMC4	0.37069	0.0481482	0.173	0.16	1
Lsm12a	0.371	-0.00226785	0.096	0.111	1
Set	0.375243	-0.020817	0.208	0.226	1
RpS5b	0.376775	0.0279553	0.564	0.545	1
CG10565	0.378442	0.0159454	0.124	0.11	1
Cdc37	0.378638	0.0299807	0.104	0.092	1
Dp1	0.381118	-0.0215382	0.306	0.326	1
udt	0.381147	0.0326575	0.224	0.208	1
ND-MLRQ	0.382936	0.0681272	0.415	0.418	1
Map60	0.383148	-0.0126165	0.09	0.103	1
CG14767	0.383597	0.018825	0.1	0.087	1
CG15387	0.383884	0.0172452	0.121	0.108	1
Hrb87F	0.386948	-0.0278207	0.228	0.246	1
Tudor-SN	0.389018	0.0280926	0.196	0.181	1
e(r)	0.389097	-0.0160403	0.124	0.139	1
Phf5a	0.390667	0.0322956	0.153	0.14	1
SmF	0.393945	0.0170344	0.11	0.098	1
Sem1	0.394749	0.0219861	0.126	0.113	1
BI-1	0.39548	0.0172496	0.121	0.108	1
CG1646	0.402475	-0.0154114	0.113	0.127	1
Clc	0.404215	0.0413934	0.187	0.175	1
pck	0.409463	0.0085494	0.263	0.288	1
Rab11	0.4108	0.0361096	0.184	0.171	1
jar	0.410944	-0.00530778	0.089	0.101	1
Ran	0.411498	0.0433593	0.331	0.316	1
UQCR-6.4	0.412388	-0.0225864	0.188	0.204	1
Cyt-b5	0.412893	0.0511253	0.23	0.219	1
Ubqn	0.413722	0.0181391	0.109	0.097	1
Sps1	0.414248	0.0182808	0.155	0.14	1
EMC10	0.415245	0.0342965	0.208	0.194	1
Ntf-2	0.415271	0.0149389	0.164	0.149	1
mt:ND5	0.415838	0.0474579	0.683	0.675	1
CG3662	0.415897	0.0221351	0.101	0.09	1
eEF1beta	0.418559	0.0434362	0.605	0.606	1
ND-18	0.419288	0.0258747	0.103	0.092	1
roh	0.419593	0.0343036	0.239	0.225	1
ncm	0.421405	0.0272821	0.173	0.16	1
14-3-3zeta	0.423948	0.0451297	0.596	0.602	1
wds	0.424993	-0.0116857	0.096	0.108	1
SmD3	0.431886	0.0228841	0.116	0.105	1
crc	0.433304	-0.0185925	0.101	0.113	1
Mob4	0.433622	0.0216425	0.11	0.099	1
ND-SGDH	0.434504	0.024072	0.164	0.151	1
Sec22	0.437825	0.0115414	0.11	0.098	1
eIF3k	0.439466	0.0322502	0.239	0.225	1
Galphas	0.439674	-0.019929	0.112	0.124	1
CG12011	0.439958	0.0405628	0.216	0.204	1
Dp	0.443306	-0.0188212	0.153	0.167	1
mt:ND2	0.446833	0.0372191	0.274	0.26	1
CG42394	0.447606	-0.0215934	0.145	0.159	1
eIF1	0.449389	0.052301	0.389	0.383	1
HP4	0.451439	0.0266249	0.172	0.159	1
ND-B14.5B	0.451788	0.0200717	0.118	0.107	1
CG11583	0.451977	0.0213512	0.126	0.114	1
CG7484	0.452617	0.029286	0.162	0.151	1
CG2310	0.452766	0.0169913	0.214	0.2	1
CG31998	0.452829	-0.0124136	0.219	0.235	1
east	0.454337	-0.0168164	0.142	0.156	1
sqh	0.454709	0.0199527	0.221	0.206	1
CG13364	0.468542	0.0416847	0.282	0.272	1
COX5B	0.470596	0.0320506	0.274	0.262	1
RpL24-like	0.471138	0.0313835	0.366	0.352	1
Gdi	0.471261	0.0229384	0.145	0.135	1
M1BP	0.476047	0.0144027	0.113	0.103	1
mew	0.476626	0.0047007	0.207	0.225	1
eIF3i	0.488836	-0.0264878	0.309	0.324	1
MED19	0.489094	-0.0154456	0.136	0.148	1
CG2199	0.490848	0.0260443	0.103	0.093	1
Mcr	0.493389	0.012151	0.288	0.31	1
ND-B15	0.497346	0.0104447	0.109	0.098	1
dUTPase	0.500344	0.0155286	0.136	0.125	1
ATPsyndelta	0.503247	0.0114352	0.129	0.118	1
Ance	0.506337	0.0718956	0.196	0.187	1
Nopp140	0.507098	-0.00667287	0.118	0.13	1
Rbp1	0.512146	-0.0203037	0.198	0.21	1
drpr	0.51368	0.0074906	0.121	0.11	1
Cp190	0.514626	0.0174743	0.11	0.101	1
Scamp	0.516386	0.0179169	0.104	0.095	1
COX6B	0.518159	0.0401101	0.322	0.312	1
Zip102B	0.518747	0.0123474	0.193	0.18	1
Sec24CD	0.522974	0.0199173	0.101	0.093	1
levy	0.524087	-0.0121117	0.292	0.308	1
awd	0.527122	-0.019729	0.302	0.316	1
sesB	0.532299	0.0261777	0.432	0.427	1
Adf1	0.532506	0.0141534	0.1	0.091	1
Max	0.535305	0.0230315	0.162	0.152	1
pasi1	0.537877	0.021573	0.24	0.23	1
CG5986	0.541717	-0.0250046	0.116	0.125	1
brk	0.54175	-0.0226766	0.152	0.161	1
eIF3j	0.544175	0.019723	0.165	0.156	1
RpS14b	0.546994	-0.0193007	0.377	0.393	1
shrb	0.547932	0.0176804	0.121	0.112	1
Arf51F	0.548485	-0.0125494	0.116	0.126	1
Arpc2	0.549318	-0.00860843	0.103	0.112	1
Eb1	0.552733	-0.00656257	0.282	0.299	1
CG1416	0.554295	0.00701954	0.118	0.108	1
Ubi-p5E	0.560457	0.00883426	0.158	0.147	1
NimC4	0.562884	-0.0017653	0.121	0.131	1
Dtg	0.565592	0.0368965	0.225	0.216	1
ATPsyngamma	0.5675	0.0112277	0.129	0.119	1
Arc1	0.569165	0.0074286	0.115	0.106	1
CG15019	0.571216	-0.0184825	0.184	0.193	1
U2af50	0.575632	-0.00597085	0.123	0.132	1
Fer2LCH	0.577522	0.0295007	0.256	0.246	1
endos	0.579443	0.00190753	0.138	0.15	1
mbf1	0.582338	0.0228841	0.118	0.11	1
kug	0.5917	-0.00201604	0.136	0.146	1
bou	0.592488	0.0146081	0.292	0.28	1
CG17493	0.600463	0.0192814	0.17	0.161	1
Rpt1	0.604895	0.0109067	0.116	0.108	1
Cont	0.609595	0.0125272	0.214	0.231	1
eIF4H1	0.610282	0.0269233	0.291	0.283	1
SmD1	0.617885	-0.00515764	0.096	0.104	1
svr	0.620325	0.0170344	0.11	0.103	1
Ggamma1	0.62198	0.0142652	0.306	0.295	1
eIF4G1	0.622731	0.0447897	0.406	0.405	1
Rac1	0.626578	0.0118657	0.175	0.166	1
ND-15	0.627145	0.0130015	0.147	0.139	1
Tsf2	0.627205	0.0287982	0.213	0.206	1
Rs1	0.631737	0.0119676	0.101	0.094	1
ND-B17.2	0.632235	-0.00775836	0.124	0.132	1
bic	0.633293	0.0499831	0.404	0.409	1
AGO2	0.6371	-0.00774114	0.124	0.132	1
GFP	0.638807	0.0129857	0.17	0.161	1
Hel25E	0.641124	0.0211446	0.207	0.199	1
bnb	0.641146	-0.034275	0.36	0.372	1
mRpS10	0.643133	0.0144323	0.118	0.111	1
Atg8a	0.643448	0.0107796	0.213	0.226	1
Nnp-1	0.645494	0.0077798	0.103	0.096	1
Evi5	0.65108	0.0174684	0.109	0.103	1
Mlc-c	0.651122	0.0102545	0.21	0.201	1
Taldo	0.654233	-0.00677958	0.095	0.102	1
ND-49	0.654592	-0.0134739	0.11	0.117	1
CG8545	0.654957	-0.0156288	0.109	0.115	1
VhaM9.7-b	0.658746	-0.00669872	0.126	0.133	1
eIF3b	0.662957	0.0131602	0.193	0.186	1
loj	0.663668	-0.00345505	0.167	0.176	1
sick	0.663975	-0.0091775	0.127	0.135	1
cold	0.66544	0.0033173	0.153	0.162	1
baf	0.66621	0.0345188	0.231	0.25	1
eIF3d1	0.667246	-0.00573854	0.153	0.161	1
SkpA	0.667784	0.0310432	0.286	0.28	1
PCNA	0.680769	0.0101563	0.13	0.124	1
CG7414	0.683929	0.0137949	0.126	0.119	1
eIF3l	0.69548	0.00525423	0.116	0.11	1
Prosalpha7	0.697543	0.0130685	0.101	0.096	1
CG6523	0.698953	-0.0117849	0.145	0.152	1
sinu	0.699378	0.006078	0.13	0.124	1
osp	0.709697	0.00867881	0.115	0.122	1
Sap47	0.709975	0.0270243	0.124	0.119	1
pzg	0.712544	-0.00739857	0.132	0.138	1
Pfdn2	0.713706	0.006217	0.141	0.135	1
dod	0.717794	-0.00245969	0.109	0.103	1
gbb	0.723436	0.0367748	0.184	0.181	1
par-1	0.72583	0.0411243	0.26	0.278	1
Su(var)205	0.725868	0.0441049	0.297	0.296	1
cib	0.729411	0.0142509	0.138	0.133	1
CG10674	0.730448	0.00867	0.103	0.098	1
Amun	0.732848	-0.00836699	0.181	0.188	1
c12.1	0.733713	-0.00933547	0.11	0.115	1
BEAF-32	0.734119	0.00150376	0.104	0.11	1
TfIIFalpha	0.736198	0.0163863	0.141	0.136	1
CG6398	0.739922	0.001636	0.315	0.323	1
mago	0.740397	0.0039138	0.139	0.146	1
Tsp42Ee	0.743616	0.00267841	0.121	0.127	1
ND-B12	0.744902	0.00831055	0.113	0.108	1
Arpc3A	0.748319	0.0144027	0.109	0.104	1
crok	0.748684	-0.00276841	0.289	0.297	1
Cdc42	0.760666	-0.00092085	0.153	0.16	1
CG9344	0.760678	0.00160604	0.112	0.107	1
cora	0.770156	-0.0107368	0.147	0.151	1
vih	0.774699	-0.00718934	0.176	0.182	1
CG18600	0.77546	0.0168138	0.118	0.114	1
CG10417	0.776574	0.000779554	0.156	0.162	1
Cyt-c1	0.778323	0.0165969	0.136	0.133	1
CG10035	0.782691	-0.0216605	0.165	0.168	1
Fas1	0.786502	-0.00969733	0.118	0.122	1
mt:ND3	0.790505	0.020585	0.499	0.502	1
Nrx-IV	0.790855	-0.00486071	0.176	0.182	1
Rpn6	0.793798	0.0074286	0.113	0.109	1
Fili	0.80008	0.0511541	0.153	0.161	1
sun	0.808749	0.0244229	0.185	0.183	1
CG9253	0.809732	-0.0102326	0.118	0.121	1
CG45049	0.814198	-0.00363241	0.164	0.169	1
Tsp39D	0.817213	-0.00304596	0.164	0.168	1
und	0.818892	0.000192397	0.1	0.096	1
Lam	0.826613	0.0365653	0.369	0.374	1
robl	0.833583	0.00667996	0.119	0.124	1
ATPsynCF6	0.835086	0.0211446	0.202	0.2	1
RpLP0-like	0.838234	-0.00495923	0.17	0.174	1
Chc	0.840795	0.0039138	0.138	0.142	1
Gp210	0.842729	0.0115758	0.106	0.11	1
nrv2	0.84714	0.0318949	0.319	0.335	1
Cals	0.855474	0.000899872	0.25	0.254	1
kune	0.856835	0.0371566	0.332	0.347	1
CG5676	0.863542	0.0123474	0.179	0.177	1
ctrip	0.864207	0.0180941	0.26	0.269	1
mt:ATPase6	0.871177	0.0054177	0.775	0.79	1
Rbp1-like	0.891089	0.0222839	0.32	0.334	1
UQCR-Q	0.89325	0.00494207	0.263	0.269	1
Ubi-p63E	0.896636	0.00177427	0.311	0.316	1
yps	0.897479	0.0202889	0.224	0.224	1
CG34159	0.89822	0.000221083	0.107	0.109	1
glo	0.898319	0.00155303	0.193	0.197	1
E2f2	0.899247	0.0084616	0.103	0.101	1
Pabp2	0.901744	0.0285078	0.351	0.354	1
SmE	0.9033	0.00191287	0.167	0.169	1
Non2	0.906358	0.00744418	0.237	0.236	1
Prosbeta4	0.908674	0.00142063	0.126	0.124	1
CG8306	0.91109	0.0131163	0.262	0.262	1
rump	0.911809	0.0104851	0.147	0.146	1
CG11076	0.912273	-0.00393324	0.139	0.141	1
eIF3a	0.914442	0.0032147	0.176	0.174	1
mrva	0.915243	0.00707414	0.132	0.135	1
Sema1b	0.917811	0.000635274	0.187	0.185	1
maf-S	0.929801	0.0123568	0.132	0.131	1
Prosbeta2	0.935744	0.00827426	0.127	0.13	1
RFeSP	0.937989	0.0222069	0.158	0.159	1
CG8289	0.938427	0.00328336	0.19	0.192	1
kuk	0.941428	0.0153967	0.198	0.198	1
UbcE2M	0.942336	0.00477148	0.107	0.106	1
eIF1A	0.947925	0.024388	0.34	0.345	1
Ras85D	0.948239	0.00133015	0.142	0.141	1
Dek	0.94924	0.00522105	0.178	0.177	1
Arpc4	0.952748	0.0117729	0.15	0.151	1
Bap60	0.954824	-0.00482207	0.113	0.112	1
CG9922	0.955625	0.000611814	0.104	0.105	1
Hsp83	0.957306	0.0232519	0.236	0.242	1
Rcc1	0.960933	0.0142352	0.124	0.126	1
Uev1A	0.961508	0.000720255	0.116	0.115	1
eIF2beta	0.96186	0.0259358	0.386	0.395	1
SRPK	0.967747	0.00674913	0.109	0.108	1
Cyt-c-p	0.968373	0.017995	0.188	0.191	1
D1	0.97204	0.0179237	0.343	0.354	1
geminin	0.97338	0.00469579	0.17	0.172	1
emb	0.975686	0.00461361	0.13	0.131	1
lark	0.976597	0.0165969	0.208	0.21	1
CG7945	0.979492	-0.00252054	0.112	0.111	1
p23	0.984609	0.0165969	0.342	0.347	1
HDAC1	0.991663	0.0178564	0.141	0.142	1
eIF2gamma	0.992919	-0.000101379	0.147	0.147	1
alt	0.998573	0.0408525	0.392	0.41	1
2002-09-01	0.998989	0.00427057	0.147	0.147	1
