# Supplementary material for: Single-cell analysis of the early Drosophila salivary gland reveals that morphogenetic control involves both the induction and exclusion of gene expression programs
Source: PLoS Biol. 2025 Apr 21;23(4):e3003133. doi: 10.1371/journal.pbio.3003133 (PMC12043239; doi:10.1371/journal.pbio.3003133)
Supplement: S6 Table — Marker genes for clusters within the epidermal/early salivary gland cluster at resolution 0.17. Marker genes for each individual subcluster of the epidermal/early salivary gland cluster at a resolution of 0.17, generated using scRNAseq data. Limits applied to dataset: Log2Fold change ≥ 0.25 or ≤ −0.25. Each resolution is displayed on an additional sheet. (XLSX) [file pbio.3003133.s013.xlsx]

## Sheet: EpidermalCluster_0.3_c6_Markers
	p_val	avg_log2FC	pct.1	pct.2	p_val_adj	cluster	gene
dve	1.01432e-180	1.54167	0.527	0.05	8.01111e-177	6	dve
CG45263.1	1.64183e-95	1.18997	0.531	0.099	1.29672e-91	6	CG45263
sog.1	2.2667e-67	1.08593	0.576	0.159	1.79024e-63	6	sog
oc	1.42315e-62	0.435553	0.344	0.058	1.124e-58	6	oc
aos	1.26757e-46	0.498613	0.366	0.085	1.00113e-42	6	aos
comm2	3.12446e-37	0.416685	0.348	0.091	2.4677e-33	6	comm2
Zasp52	2.07846e-35	0.426031	0.277	0.063	1.64157e-31	6	Zasp52
vvl.4	2.1949e-35	0.752669	0.634	0.279	1.73353e-31	6	vvl
aop.5	6.94518e-34	0.915396	0.763	0.483	5.4853e-30	6	aop
vn	7.33486e-32	0.434392	0.277	0.068	5.79307e-28	6	vn
Pvf3.4	1.10018e-30	1.13065	0.54	0.242	8.68921e-27	6	Pvf3
pnt	1.54072e-30	0.402862	0.415	0.139	1.21686e-26	6	pnt
sli	3.73045e-28	0.50913	0.451	0.177	2.94631e-24	6	sli
comm	9.35819e-26	0.319631	0.295	0.087	7.3911e-22	6	comm
grh.5	6.53383e-25	0.654138	0.621	0.344	5.16042e-21	6	grh
haf	7.65937e-25	0.473475	0.388	0.147	6.04937e-21	6	haf
tutl	1.27707e-24	0.497462	0.429	0.17	1.00863e-20	6	tutl
retn	2.72136e-21	0.418099	0.196	0.051	2.14933e-17	6	retn
Wdr62.5	1.4309e-18	0.670498	0.652	0.415	1.13012e-14	6	Wdr62
RapGAP1.3	3.12619e-18	0.610661	0.612	0.372	2.46906e-14	6	RapGAP1
trn.5	9.44592e-18	0.724135	0.585	0.342	7.46039e-14	6	trn
fz.3	1.82462e-17	0.644775	0.612	0.389	1.44108e-13	6	fz
trh	8.84774e-17	0.333682	0.286	0.109	6.98794e-13	6	trh
Ccdc85	1.09017e-16	0.416182	0.286	0.112	8.61019e-13	6	Ccdc85
CG3655.3	8.27532e-14	0.463133	0.491	0.28	6.53584e-10	6	CG3655
hid.3	1.65416e-13	0.474841	0.487	0.286	1.30646e-09	6	hid
mgl.5	4.39911e-13	0.474314	0.629	0.417	3.47442e-09	6	mgl
ovo	4.54528e-13	0.263706	0.29	0.125	3.58986e-09	6	ovo
ds	7.98965e-13	0.298778	0.42	0.221	6.31022e-09	6	ds
Mkp3.3	3.32135e-12	0.335945	0.406	0.213	2.6232e-08	6	Mkp3
ft.4	4.73711e-12	0.420128	0.643	0.466	3.74137e-08	6	ft
nw	7.5661e-12	0.466673	0.522	0.328	5.9757e-08	6	nw
luna.6	1.52372e-11	0.650182	0.638	0.476	1.20344e-07	6	luna
pio.4	2.2728e-11	0.430374	0.379	0.205	1.79506e-07	6	pio
heph.4	6.61524e-11	0.333598	0.558	0.356	5.22472e-07	6	heph
psq.3	7.46883e-11	0.489861	0.656	0.5	5.89888e-07	6	psq
ed.4	1.72256e-10	0.379777	0.799	0.636	1.36048e-06	6	ed
crb.4	1.87147e-10	0.328832	0.504	0.319	1.47809e-06	6	crb
Kank	2.19892e-10	0.406786	0.308	0.156	1.7367e-06	6	Kank
rst.1	3.33242e-10	0.298629	0.277	0.133	2.63195e-06	6	rst
lbk.2	6.57082e-10	0.358329	0.482	0.315	5.18963e-06	6	lbk
CG43658.3	1.16007e-09	0.361583	0.571	0.392	9.1622e-06	6	CG43658
sdk	1.91155e-09	0.281176	0.335	0.182	1.50974e-05	6	sdk
stg.3	6.48779e-09	0.396456	0.513	0.35	5.12405e-05	6	stg
pyd.4	9.28998e-09	0.672982	0.688	0.578	7.33723e-05	6	pyd
spen.3	4.47042e-08	0.368027	0.777	0.694	0.000353074	6	spen
Myo10A.2	4.52411e-08	0.274414	0.415	0.261	0.000357314	6	Myo10A
Gmap.5	1.13077e-07	-0.582584	0.188	0.338	0.000893083	6	Gmap
CG43759.4	1.51449e-07	0.266678	0.464	0.3	0.00119615	6	CG43759
kmr.4	2.00323e-07	0.253438	0.576	0.413	0.00158215	6	kmr
klu	2.89765e-07	0.278532	0.17	0.078	0.00228856	6	klu
ec.4	4.20068e-07	0.281048	0.438	0.303	0.00331769	6	ec
Fas3.5	4.15978e-06	-0.620469	0.433	0.561	0.032854	6	Fas3
Fas2.4	5.22163e-06	0.330219	0.518	0.388	0.0412404	6	Fas2
Frl.2	1.10691e-05	0.305437	0.455	0.348	0.0874235	6	Frl
cnc	1.43466e-05	0.260136	0.161	0.081	0.11331	6	cnc
ci.1	1.98422e-05	0.318568	0.411	0.299	0.156714	6	ci
bnl.4	2.04028e-05	-0.455991	0.098	0.21	0.161141	6	bnl
wbl.6	2.31372e-05	-0.414914	0.348	0.451	0.182738	6	wbl
PH4alphaSG2.6	3.40975e-05	-0.381316	0.201	0.314	0.269302	6	PH4alphaSG2
cv-c.4	3.60878e-05	0.251722	0.629	0.5	0.285022	6	cv-c
wb.4	5.13979e-05	-0.361149	0.116	0.228	0.405941	6	wb
CG4440.3	9.48838e-05	-0.37063	0.513	0.641	0.749392	6	CG4440
glec.2	0.000170656	0.257072	0.362	0.255	1	6	glec
Nrt.1	0.000194699	-0.256343	0.304	0.413	1	6	Nrt
nur.6	0.000299162	-0.72807	0.375	0.462	1	6	nur
bab2	0.000317897	0.253151	0.335	0.243	1	6	bab2
ps.5	0.000408231	-0.556514	0.585	0.64	1	6	ps
pip.6	0.000659042	-0.706796	0.464	0.52	1	6	pip
CG13159.6	0.00104679	-0.648776	0.397	0.468	1	6	CG13159
E(spl)m4-BFM.3	0.00201288	-0.281726	0.196	0.288	1	6	E(spl)m4-BFM
CG17716.3	0.0035608	-0.254827	0.054	0.114	1	6	CG17716
nkd.3	0.00520576	0.250012	0.607	0.535	1	6	nkd

## Sheet: EpidermalCluster_0.5_XvsY
	p_val	avg_log2FC	pct.1	pct.2	p_val_adj
Ubx	6.02538e-56	1.85659	0.486	0.083	4.75884e-52
ab	2.48234e-49	1.56527	0.631	0.271	1.96055e-45
vvl	3.31492e-45	1.10509	0.585	0.231	2.61812e-41
hth	2.95424e-33	0.810734	0.909	0.736	2.33326e-29
tsh	1.1663e-24	0.504177	0.35	0.103	9.2114e-21
bnl	3.65599e-22	0.829281	0.321	0.1	2.8875e-18
pum	4.89936e-18	0.454945	0.711	0.467	3.86952e-14
abd-A	7.69428e-17	0.302804	0.223	0.055	6.07694e-13
cdi	1.87979e-14	0.377753	0.551	0.331	1.48466e-10
salm	6.30893e-14	0.335159	0.251	0.086	4.9828e-10
CG42238	3.3454e-13	0.40211	0.605	0.402	2.64219e-09
Dys	3.17441e-12	0.262583	0.27	0.11	2.50715e-08
RhoGEF64C	1.29438e-11	0.252847	0.117	0.017	1.0223e-07
cv-c	3.72763e-11	0.407978	0.66	0.481	2.94409e-07
ich	8.41557e-11	0.348503	0.11	0.017	6.64662e-07
Tl	3.41791e-10	0.32807	0.425	0.262	2.69947e-06
Fas3	1.66645e-09	0.601794	0.744	0.666	1.31616e-05
Abd-B	8.97185e-09	0.36902	0.214	0.097	7.08597e-05
bnb	4.84786e-08	0.432278	0.441	0.312	0.000382884
luna	1.52663e-07	0.312253	0.749	0.619	0.00120573
mbl	1.87979e-07	0.281412	0.491	0.341	0.00148466
Antp	3.02826e-07	0.56143	0.155	0.064	0.00239172
tyn	5.05838e-07	0.348812	0.2	0.1	0.00399511
CG9628	6.08001e-07	0.253493	0.216	0.11	0.00480199
CG42342	6.48106e-07	0.695881	0.474	0.372	0.00511874
ptc	9.62635e-07	0.38155	0.535	0.421	0.00760289
mgl	1.13776e-06	0.271766	0.702	0.588	0.00898599
disco	1.32986e-26	-0.592328	0.094	0.345	1.05032e-22
disco-r	7.15139e-21	-0.518067	0.082	0.293	5.64817e-17
ct	9.98883e-13	-0.554833	0.124	0.286	7.88917e-09
Pvf3	1.31511e-11	-0.552385	0.268	0.445	1.03868e-07
pb	5.92141e-09	-0.269975	0.031	0.122	4.67673e-05
Scr	1.0932e-08	-0.294364	0.12	0.245	8.63407e-05
cnc	2.38505e-08	-0.308301	0.082	0.19	0.000188371
chrb	1.47542e-07	-0.367729	0.477	0.614	0.00116529
BobA	2.0884e-07	-0.274504	0.443	0.564	0.00164942
Toll-6	3.36776e-07	-0.336275	0.244	0.372	0.00265986
CG13427	1.4607e-06	-0.519892	0.669	0.752	0.0115366
scyl	3.18412e-06	-0.302871	0.538	0.636	0.0251482
SoxN	6.16892e-06	-0.291623	0.308	0.421	0.0487221
Dl	0.000112931	-0.355109	0.557	0.621	0.891927
CG4440	0.000905091	-0.307478	0.693	0.728	1
