# Supplementary material for: Single-cell analysis of the early Drosophila salivary gland reveals that morphogenetic control involves both the induction and exclusion of gene expression programs
Source: PLoS Biol. 2025 Apr 21;23(4):e3003133. doi: 10.1371/journal.pbio.3003133 (PMC12043239; doi:10.1371/journal.pbio.3003133)
Supplement: S1 Data — (XLSX) [file pbio.3003133.s014.xlsx]

## Sheet: early
	earlier stages tollo in situ
	Tollo_1_preacpical
two placodes		area	StdDev	min	max	IntDen	RawIntDen		IntDen	area	IntDen/Area		ratio PS1/PS2
PS2	1	3065.16	28.676	2	255	123794	11764250		123794	3065.16	40.39		1.22
PS1	2	2265.24	32.106	2	255	112197	10662182		112197	2265.24	49.53
PS2	1	3129.02	30.538	0	255	122582	11649086		122582	3129.02	39.18		1.17
PS1	2	2079.71	31.72	0	255	95570	9082114		95570	2079.71	45.95
	TolloYFP_early_2
two placodes		area	StdDev	min	max	IntDen	RawIntDen		IntDen	area	IntDen/Area		ratio PS1/PS2
PS2	1	169548	49.195	9	255	13726396	13726396		13726396	169548	80.96		1.06
PS1	2	115206	49.952	11	255	9883252	9883252		9883252	115206	85.79
PS2	1	178395	48.255	6	255	13328320	13328320		13328320	178395	74.71		1.21
PS1	2	139391	57.041	6	255	12577777	12577777		12577777	139391	90.23
	TolloYFP_early_1
two placodes		area	StdDev	min	max	IntDen	RawIntDen		IntDen	area	IntDen/Area		ratio PS1/PS2
PS2	1	2227.26	40.356	0	255	114781	10907716		114781	2227.26	51.53		1.18
PS1	2	1989.62	45.82	0	255	121342	11531229		121342	1989.62	60.99
PS2	1	2103.07	40.096	0	255	106805	10149783		106805	2103.07	50.79		1.17
PS1	2	1898	46.419	0	255	112630	10703345		112630	1898	59.34
	TolloYFP_early_3
two placodes		area	StdDev	min	max	IntDen	RawIntDen		IntDen	area	IntDen/Area		ratio PS1/PS2
PS2	1	2626.93	35.51	0	255	106031	10076221		106031	2626.93	40.36		1.09
PS1	2	1819.08	38.626	0	255	80177.7	7619361		80177.7	1819.08	44.08
PS2	1	2507.56	38.581	0	255	104616	9941799		104616	2507.56	41.72		1.15
PS1	2	1956.34	40.954	0	255	93625.3	8897304		93625.3	1956.34	47.86
	TolloYFP_preAC_1
two placodes		area	StdDev	min	max	IntDen	RawIntDen		IntDen	area	IntDen/Area		ratio PS1/PS2
PS2	1	2009.16	42.991	0	255	86932.2	8261255		86932.2	2009.16	43.27		1.36
PS1	2	1848.44	48.223	0	255	108546	10315223		108546	1848.44	58.72
PS2	3	2158.54	37.696	0	255	76799.3	7298311		76799.3	2158.54	35.58		1.32
PS1	4	1967.83	42.895	0	255	93039.1	8841593		93039.1	1967.83	47.28
	Tollo_9_preapical
two placodes		area	StdDev	min	max	IntDen	RawIntDen		IntDen	area	IntDen/Area		ratio PS1/PS2
PS2	1	3274.3	28.717	2	255	136290	12951792		136290	3274.3	41.62		1.19
PS1	2	2945.58	33.72	5	255	146157	13889428		146157	2945.58	49.62
PS2	3	3319.19	27.102	2	255	126329	12005187		126329	3319.19	38.06		1.31
PS1	4	3121.27	30.855	2	255	146587	13930334		146587	3121.27	46.96

## Sheet: late
	later stages tollo in situ
	Tollo_17_apicalconstriction
two placodes		area	StdDev	min	max	IntDen	RawIntDen		IntDen	area	IntDen/Area		ratio PS1/PS2
PS2	1	3375.89	18.241	0	255	87540.6	8319072		3375.89	3375.89	25.93		1.88
PS1	2	3273.75	32.591	0	255	159959	15201051		159959	3273.75	48.86
PS2	3	2595.39	17.003	0	255	59619.5	5665696		59619.5	2595.39	22.97		2.04
PS1	4	2824.7	31.016	2	255	132666	12607348		132666	2824.7	46.97
	Tollo_8_apicalconstriction
two placodes		area	StdDev	min	max	IntDen	RawIntDen		IntDen	area	IntDen/Area		ratio PS1/PS2
PS2	1	2871.74	17.012	2	255	82007.2	7793223		82007.2	2871.74	28.56		2.06
PS1	2	2865.9	37.464	5	255	168894	16050188		168894	2865.9	58.93
PS2	3	2854.82	15.405	2	255	68826.7	6540664		68826.7	2854.82	24.11		1.88
PS1	4	3214.64	32.591	2	255	146393	13911827		146393	3214.64	45.54
	TolloYFP_postAC_2
two placodes		area	StdDev	min	max	IntDen	RawIntDen		IntDen	area	IntDen/Area		ratio PS1/PS2
PS2	1	2691.04	27.652	0	255	39382.5	3742556		39382.5	2691.04	14.64		4
PS1	2	2182.96	55.427	0	255	128041	12167858		128041	2182.96	58.65
PS2	3	2537.07	26.913	0	255	34596.9	3287778		34596.9	2537.07	13.64		4.47
PS1	4	2279.64	57.175	0	255	138944	13203991		138944	2279.64	60.95
	TolloYFP_postAC_3
two placodes		area	StdDev	min	max	IntDen	RawIntDen		IntDen	area	IntDen/Area		ratio PS1/PS2
PS2	1	2982.67	32.921	0	255	60669.7	5765505		60669.7	2982.67	20.34		3.2
PS1	2	2757.59	56.131	0	255	179809	17087418		179809	2757.59	65.21
PS2	3	2687.79	31.061	0	255	43107.1	4096507		43107.1	2687.79	16.04		2.99
PS1	4	2321.72	46.813	0	255	111673	10612424		111673	2321.72	48.1
	TolloYFP_turn_1
two placodes		area	StdDev	min	max	IntDen	RawIntDen		IntDen	area	IntDen/Area		ratio PS1/PS2
PS2	1	1684.92	30.677	0	255	34623.5	3290303		34623.5	1684.92	20.55		3.39
PS1	2	1504.56	58.694	0	255	104661	9946042		104661	1504.56	69.56
PS2	3	2101.53	19.843	0	255	28750.2	2732162		28750.2	2101.53	13.68		3.93
PS1	4	2039.27	48.328	0	255	109527	10408464		109527	2039.27	53.71
