# Supplementary material for: Single-cell analysis of the early Drosophila salivary gland reveals that morphogenetic control involves both the induction and exclusion of gene expression programs
Source: PLoS Biol. 2025 Apr 21;23(4):e3003133. doi: 10.1371/journal.pbio.3003133 (PMC12043239; doi:10.1371/journal.pbio.3003133)
Supplement: S3 Data — (XLSX) [file pbio.3003133.s016.xlsx]

## Sheet: fkhGal4_Final values in µ2
MAX_fkhgal4_AC_3-1_(2)_z3-6.tif	MAX_fkhgal4_AC_3-1_z3-6.tif	MAX_fkhgal4_AC_1-1_z3-6.tif	MAX_fkhgal4_AC_1-1(2)_z3-6.tif	MAX_fkhgal4_AC_11-1_(2)_z3-6.tif	MAX_fkhgal4_AC_11-1_z3-6.tif	MAX_fkhgal4_AC_4-1_z4-7.tif	MAX_fkhgal4_AC_8-1_z3-6.tif	MAX_fkhgal4_AC_8-1_z4-7.tif	MAX_fkhgal4_AC_10-1_z4-7.tif	MAX_fkhgal4_AC_2-1_z4-7.tif	MAX_fkhgal4_AC_5-1_z3-6.tif	MAX_fkhgal4_AC_6-1_z2-5.tif	MAX_fkhgal4_AC_7-1_(2)_z3-6.tif	MAX_fkhgal4_AC_7-1_z3-6.tif
103.891	37.7656	42	42.3125	39.3594	51.3281	41.5469	46.4375	43.7969	38.2656	48.1875	48.3594	42.9062	37.5781	35.3594
42.9531	34.3438	38.2344	42.2969	34.2812	48.5	41.3125	41.8906	35.1875	33.9219	32.5938	46.5	32.6719	37.1094	34.3281
42.6406	33.7969	35.6719	40.7031	33.8594	47.9688	39.4688	34.875	33.5	33.2812	30.6562	38.1875	30.2812	36.2344	31.5625
41.625	32.2344	34.7969	36.4688	33.7188	40.4375	36.3125	31.9844	32.8594	31.0312	29.7031	34.8438	30.2812	33.3438	29.375
40.1094	31.5156	34.5469	36.2812	33.1719	40.3594	36.1562	30.0469	32.3594	29.9219	29.4688	34.0156	30.0156	33.2188	29.1562
36.0625	30.4219	34.2656	35.9062	32.2344	39.1562	36	28.3125	32.0625	28.3594	29.2969	33.4531	28.8594	29.6094	28.1875
34.0469	29.4375	34.0312	33.3594	30.9531	38.7656	33.125	28.2656	31.8125	28.1094	27.9375	32.1719	28.25	26.0781	27.5156
33.7969	29.3438	33.1719	32.125	30.3438	38.0469	32.5156	27.7969	29.8438	27.6562	27.8438	31.9688	28.125	25.8125	26.125
33.4062	29.3125	32.625	31.3125	30.3438	37.625	31.3438	27.1094	29.3125	26.6719	27.7188	24.9219	27.5469	25.4531	25.7656
33.3125	29.25	32.2969	28.3281	29.0156	33.4375	31.0781	26.7344	27.7969	24.7812	27.3906	24.5	27.2188	24.8594	25.5
32.8594	28.9688	32.0625	27.8594	27.0156	33.3125	30.4375	26.4531	27.1406	24.7031	26.7969	24	26.9219	24.0938	25.4688
31.4375	26.6875	31.0625	27.625	26.9688	33	29.4531	25.5781	26.7812	24.6406	26.6719	23.9062	26.875	23.5625	24.9062
31.0625	26	30.5625	27.0625	26.8906	30.4375	28.4688	23.9688	26.625	23.9531	26.6562	23.0625	26.8281	23.2344	24.625
30.2812	25.6719	30.0938	27.0156	26.8281	30.3906	27.4219	23.4688	25.5469	23.7656	26.4531	22.7969	25.75	22.6719	24.0625
29.7344	24.6094	29.8125	26.875	26.7969	29.0312	26.5625	23.2188	25.25	22.75	26.3125	22.1875	25.5625	22.0938	23.75
29.6406	24.2188	29.6094	26.3594	26.25	27.4688	26.2344	22.75	25.0156	21.9688	26.2812	21.125	25.5469	21.6406	22.875
29.5625	24.125	29.2031	26.3125	26.0469	26.1094	25.9219	22.7031	24.9219	21.7812	26.0625	21.0469	25.5	21.4375	22.7188
29.3438	23.1406	29.1875	26.2656	25.6406	25.9531	25.75	22.2969	24.9062	21.7031	25.7969	20.9375	25.3594	20.9844	22.125
29.1875	23.0781	28.8594	26.1875	25.5938	25.4531	25.2344	22.1875	24.7812	21.3906	25.75	20.8281	24.9375	20.6875	22.0156
29.0938	22.5	28.2188	25.8906	25.3281	24.4219	25.1875	21.8906	24.7031	21	24.9375	20.7031	24.6406	19.8281	21.9375
29.0625	22.0312	27.5469	25.4531	24.2188	24.1719	25.1094	21.75	24.5156	20.8906	23.9062	20.5781	24.5938	19.0156	21.0469
26.7656	21.9688	27.25	25.2969	24.0469	23.9219	24.75	21.5625	23.9531	19.7188	23.9062	20.4062	24.3438	19	20.9062
26.5156	21.4688	26.2031	25.0156	23.1875	23.9062	24.625	21.5469	23.7031	18.7344	23.7656	20.2188	23.7969	18.9688	20.8281
26.3906	21.4531	26.1406	25.0156	22.2031	23.4688	23.9844	21.2344	23.6562	18.6719	23.2969	20.1094	23.75	18.9219	19.8438
25.4688	21.4062	25.3125	24.9844	22.1719	23.1875	23.9844	20.8281	23.375	18.6094	23.2188	20	23.5	18.9062	19.2344
25.0781	21.1719	24.8906	24.1406	22.125	22.2188	23.2188	20.8125	23.2188	18.4062	22.8125	19.7656	23.375	18.625	19.1094
24.75	21.1406	23.9688	23.7969	22.125	21.6875	23.1406	20.5625	23.125	18.3594	22.4062	19.3281	23.2969	18.375	18.9531
24.6406	21.0312	23.9062	23.7188	22.0469	21.4531	22.625	19.9375	22.7656	18.2188	22.3906	19.3281	23.2188	18.3125	18.9375
24.3438	20.9844	22.6562	23.5	21.5781	20.9219	22.5938	19.6875	22.1562	17.9062	22.3594	19.0938	23.1406	18.2656	18.875
24.125	20.7188	22.6406	23.0312	21.3125	20.7188	22.5625	19.5625	21.7969	17.75	22.0625	18.8281	23.0625	17.9375	18.5469
23.7656	20.2344	21.6875	22.7812	21.1719	20.5938	22.1406	19	20.9844	17.7344	21.8438	18.7812	22.4531	17.5625	18.4688
23.5625	20.0469	21.4219	22.2812	21.1406	20.5	22.125	18.9844	20.9844	16.9219	21.0312	18.2188	22.2812	17.4531	18.3438
23.5625	19.875	21.3125	22.2344	21.0938	20.125	21.6094	18.7031	20.7031	16.7031	20.9688	17.9062	22.1562	16.9375	18.2969
23.3906	19.5469	21.1875	21.9844	20.7812	19.7656	21.0156	18.6406	20.0625	16.7031	20.9375	17.8281	21.9531	16.9219	18
23.1406	19.4844	20.3906	21.0312	20.6406	19.5938	20.8281	18.5938	19.375	16.5625	20.6719	17.7969	21.7344	16.7969	17.9375
22.7344	19.4062	19.8906	20.8438	20.625	19.4531	20.8281	18.4688	19.0312	16.0469	20.5	17.625	21.5781	16.7812	17.8906
22.6094	19.1562	19.7188	20.6719	20.4688	19.4531	20.6094	18.3594	19.0156	15.75	20.3594	17.5938	21.4844	16.3594	17.875
22.0938	18.9375	19.3281	19.9062	20.2812	19.1094	20.1562	18.1406	18.875	15.7344	20.1719	16.8594	21.3438	16.1875	17.3594
21.8906	18.6562	19.1875	19.8594	19.9688	18.9844	20.0938	18.0938	18.5312	15.5156	19.9844	16.7656	21.0156	15.3281	17.2344
21.6719	18.5	18.9531	19.5	19.6406	18.875	19.875	17.7812	18.3906	15.3594	19.7812	16.6406	20.9062	15.1719	16.4062
21.625	18.4844	18.8125	19.4688	19.5781	18.2031	19.7656	17.4844	17.8281	15.3594	19.5156	16.625	20.3281	14.8438	15.9375
21.4531	18.4531	18.75	19.4219	19.0156	18.1875	19.7344	17.4688	17.8125	15.2969	19.4688	16.0312	20.2969	14.7188	15.75
21.4219	18.375	18.4375	18.8906	18.9062	18.1406	19.6406	17.3281	17.4531	14.8438	19.4531	15.8125	20.2031	14.5625	15.7188
21.2656	18.2188	18.3906	18.8125	18.8906	18.0469	19.625	17.2812	17.2031	14.8125	19.4219	15.5156	19.8125	14.125	15.6406
21.125	17.9062	17.9844	18.8125	18.625	18.0469	19.4219	17.125	17.1719	14.7656	19.3906	15.3125	19.8125	13.9844	15.5
21.125	17.8125	17.7812	18.5625	18.2969	18.0312	19.2656	17.0781	16.9219	14.6719	18.8438	14.875	19.6719	13.8125	15.0938
20.75	17.75	17.6875	18.2344	18.1875	17.9844	18.9375	16.9062	16.6719	14.6094	18.8125	14.8281	19.0625	13.7969	15.0625
20.5625	17.4844	17.6094	18.2031	18.1406	17.875	18.9062	16.8906	16.6406	14.375	18.3438	14.4688	18.5938	13.7656	15.0312
20.5312	17.4688	17.3594	17.9844	18.1094	17.6406	18.4688	16.4219	16.6094	14.2969	18.2344	14.3125	18.5625	13.7344	14.8906
20.4688	17.4531	16.7656	17.8125	17.9844	17.4062	18.3281	16.4062	16.5156	14.0938	18.1875	14.2188	18.3125	13.6562	14.75
20.4219	17.4062	16.5312	17.7812	17.7969	17.3438	17.0469	16.0781	16.5156	14.0156	18.1875	14.1562	18.125	13.6562	14.5469
20.2344	17.3906	16.3281	17.6562	17.4375	16.9219	17.0156	15.9844	16.3594	13.8281	18.1406	13.8438	18.125	13.6406	14.0625
20.2031	17.2656	16.3125	17.5312	17.3125	16.625	16.875	15.9688	16.1875	13.5469	17.9844	13.8281	18.0156	13.3281	13.9844
20.1406	16.9375	16.25	17.4688	17.1562	16.5625	16.8438	15.9531	16.1406	13.125	17.9219	13.6406	17.8281	13.1406	13.9844
20.1094	16.9375	16.0781	17.1719	16.875	16.3125	16.7031	15.4688	16.0156	12.9375	17.8906	13.3594	17.6719	13.1406	13.9688
19.8281	16.8906	15.875	17.1406	16.8594	16.125	16.7031	15.375	15.9219	12.875	17.8906	13.0781	17.6406	13.125	13.6562
19.2812	16.4688	15.7812	16.7188	16.7344	16.1094	16.6094	15.25	15.3438	12.8125	17.5938	13.0156	17.0625	12.9844	13.1406
18.8281	16.3438	15.5938	16.3281	16.7344	16.0312	16.3438	14.6406	15.2656	12.6094	17.5781	13.0156	17.0156	12.9688	13.0938
18.6562	16.3281	15.5781	16.2969	16.6875	15.7812	16.2188	14.5312	15.2344	12.2188	17.4688	12.9844	16.8125	12.9375	12.7812
18.2812	16.2656	15.5469	16.1406	16.6719	15.5156	16.2188	14.4219	15.2188	12.0312	17.4531	12.8438	16.6094	12.9219	12.1875
18.2344	16.2188	15.4375	16.0156	16.5938	15.1406	16.2031	14.2344	14.7969	11.8594	17.4375	12.625	16.4531	12.4062	11.7812
18.1562	15.9688	15.3906	15.8906	16.5312	14.9531	15.7812	14.1875	14.7344	11.7969	17.3906	12.3125	16.0938	12.375	11.7812
18.125	15.9062	15.2656	15.8906	16.1562	14.8438	15.7656	14.1719	14.6875	11.7969	17.3125	12.2344	16	12.3438	11.6719
17.8438	15.8438	15.2344	15.8594	15.8906	14.7344	15.3125	14.0156	14.3438	11.4844	17.2344	12.1875	15.8594	12.1094	11.5469
17.375	15.8125	15.0781	15.8281	15.8438	14.4688	15.3125	14	14.2031	11.4688	17.0156	12.0156	15.6094	11.875	11.4688
17.3125	15.7969	14.8125	15.7969	15.7031	14.1719	14.4219	13.8125	14.1562	11.4688	16.875	11.8438	15.4531	11.5469	11.4062
17.2656	15.7969	14.6562	15.6406	15.6562	14.125	14.2812	13.8125	14.0625	11.2344	16.5156	11.8125	15.2812	11.4062	11.1094
17.2188	15.625	14.6094	15.4531	15.6094	13.9375	14	13.375	13.7656	10.8906	16.25	11.7812	15.0625	11.3125	10.9844
17.0312	15.6094	14.5625	15.0938	15.4688	13.9062	13.9844	13.125	13.5625	10.8125	16.1562	11.7656	15	11.25	10.9844
16.2656	15.5156	14.5469	14.6719	15.3594	13.8281	13.8594	13.0781	13.5625	10.7656	16.0938	11.7344	14.9375	11.2344	10.9062
16.0938	15.4688	14.5156	14.6406	15.2031	13.4375	13.8281	13.0156	13.2969	10.7188	16.0469	11.2188	14.8906	11.0156	10.7344
16.0625	15.4219	14.0625	14.2969	15.1875	13.1719	13.5	12.9531	13.2969	10.625	15.75	11.1875	14.7969	10.9062	10.5781
16.0625	14.8438	13.8594	14.1875	15.1719	13.0469	13.4375	12.9219	13.2031	10.5625	15.6875	10.9844	14.6094	10.2969	10.5156
16.0469	14.75	13.2969	14.1562	14.8125	12.9531	13.3906	12.8594	13.0938	10.5625	15.5938	10.8125	14.4531	10.0312	10.3594
16	14.7031	12.9531	13.625	14.5312	12.9375	13.375	12.8281	13.0781	10.4688	15.5938	10.75	14.0312	10.0312	9.76562
16	14.6406	12.7031	13.5469	14.375	12.6875	13.2344	12.7969	13.0156	10.4531	15.5312	10.6875	14	10	9.6875
15.6875	14.5312	12.6094	13.4375	14.0625	12.1562	13.1875	12.7656	12.6875	10.3281	15.1719	10.625	13.9844	10	9.45312
15.6562	14.4844	12.5156	13.3438	13.6875	12.1562	13.1562	12.7031	12.625	10.2344	15	10.5312	13.8594	9.92188	9.07812
15.5625	14.4375	12.2031	13.2344	13.5938	12.0781	13.0938	12.6562	12.0938	10.2344	14.2188	10.5	13.6562	9.85938	9.01562
15.3125	14.3594	12.0156	13.1562	13.5625	12.0469	13.0156	12.5625	11.8594	10.2031	13.9531	10.4219	13.6094	9.84375	8.90625
15.2969	14.2969	11.8594	13.0938	13.4219	11.8125	12.8594	12.2812	11.6875	10.1562	13.9062	10.3594	13.4688	9.78125	8.82812
15.25	14.2812	11.7188	12.875	13.3281	11.7344	12.8281	12.1719	11.6094	10.0156	13.8125	10.3125	13.4688	9.76562	8.6875
15.125	14.125	11.5781	12.7812	13.2188	11.5938	12.7031	12.0625	11.2344	9.6875	13.7656	10.0781	13.2188	9.75	8.4375
15.0938	14.0625	11.4844	12.7812	13.2031	11.5	12.3125	11.8281	11.1562	9.64062	13.4375	10	13.1875	9.71875	8.07812
14.9375	14.0625	11.4531	12.5156	13.1562	11.375	12.1406	11.7969	11.0312	9.39062	13.3281	9.73438	13.1719	9.6875	7.95312
14.8125	13.9688	10.9219	12.4219	12.9531	11.3281	11.9844	11.7031	10.7188	9.39062	13.3125	9.3125	13.1406	9.42188	7.90625
14.6562	13.7969	10.7656	12.1562	12.6875	10.9844	11.8906	11.3906	10.7188	9.15625	12.9375	9.26562	12.6719	9.42188	7.85938
14.2656	13.7344	10.6875	12.1562	12.6875	10.8438	11.6406	11.3594	10.6562	9.0625	12.9219	9.125	12.5	9.21875	7.67188
13.8594	13.7031	10.6719	11.9531	12.0156	10.7656	11.5625	11.2812	10.4219	8.92188	12.6875	8.96875	12.375	8.84375	7.625
13.8281	13.5156	10.6406	11.7031	11.9688	10.7188	11.3594	11.2812	10.3594	8.59375	12.5781	8.9375	12.0938	8.84375	7.57812
13.7969	13.4531	10.6094	11.6406	11.8906	10.5156	11.3438	10.8594	10.1562	8.5	12.5625	8.82812	11.9219	8.625	7.5625
13.7031	13.3125	10.5312	11.5469	11.8438	10.2031	11.3125	10.7812	10.0625	8.21875	12.4688	8.46875	11.7188	8.60938	7.25
13.5938	12.9219	10.4219	11.5156	11.7969	10.1406	11.2344	10.7188	9.71875	8.21875	12.1875	8.3125	11.3594	8.53125	7.20312
13.125	12.7969	10.3594	11.4531	11.7656	10.0938	11.1094	10.5781	9.625	8.20312	12.1406	8.04688	11.1094	8.125	7.20312
13.0781	12.7188	10.3594	11.4219	11.6875	10.0781	11.0938	10.3594	9.59375	8.1875	12	8.01562	10.9688	8.07812	7.04688
12.9375	12.4844	10.2969	11.25	11.6406	9.9375	10.9531	10.2656	9.53125	7.84375	11.625	7.92188	10.5312	7.6875	7
12.9375	12.4844	10.2656	11.1875	11.5781	9.84375	10.8594	10.1719	9.4375	7.67188	11.6094	7.79688	10.1562	7.5	6.6875
12.7031	12.4688	9.89062	10.9531	11.5	9.8125	10.7969	9.9375	9.375	7.5	11.4375	7.64062	10.1406	7.23438	6.59375
12.5781	12.3594	9.85938	10.875	11.5	9.75	10.5156	9.875	9.1875	7.39062	11.4062	7.54688	9.9375	6.73438	6.32812
12.5469	12.1719	9.82812	10.625	11.4062	9.57812	10.4844	9.78125	8.98438	7.28125	11.3594	7.23438	9.79688	6.46875	6.04688
12.2656	12.1406	9.79688	10.2031	11.3594	9.48438	10.4219	9.48438	8.79688	7.26562	11.2031	7.15625	9.45312	6.34375	6
12.2344	12.0625	9.76562	9.82812	11.0938	9.40625	10.2344	9.45312	8.60938	7.17188	10.8906	5.90625	9.4375	6.1875	5.875
12	11.75	9.42188	9.32812	11.0312	9.32812	10.0938	9.20312	8.5625	7.07812	10.4688	5.85938	9.375	6.03125	5.76562
11.8594	11.7344	9.29688	9.26562	10.9375	9.3125	10.0312	8.85938	8.5625	6.98438	10.375	5.51562	9.29688	5.9375	5.70312
11.6094	11.5156	9.28125	9.21875	10.9219	9.28125	9.92188	8.85938	8.5625	6.90625	10.125	5.32812	9.0625	5.76562	5.65625
11.4844	11.5	8.875	9.03125	10.8594	9.26562	9.875	8.53125	8.46875	6.8125	10.0781	4.5625	8.70312	5.67188	5.0625
11.4219	11.4375	8.8125	8.95312	10.5938	9.10938	9.60938	8.45312	8.42188	6.45312	9.89062	4.53125	8.53125	5.42188	4.875
11.2656	11.4219	8.54688	8.75	10.5469	8.95312	9.54688	8.32812	8.42188	6.40625	9.875	4.45312	8.375	5.25	4.76562
11.25	11.3438	8.29688	8.67188	10.5	8.84375	9.48438	8.21875	8.35938	6.35938	9.73438	4.29688	8.01562	5.125	4.5625
11.1719	11.1562	8.21875	8.65625	10.3125	8.76562	9.42188	8.125	8.3125	6.35938	9.73438	4.29688	7.9375	4.98438	4.29688
10.9688	11.1562	8.17188	8.64062	10.25	8.57812	9.35938	7.96875	8.10938	6.28125	9.73438	4.28125	7.5	4.46875	4.20312
10.8594	10.9531	8.03125	8.29688	10.2188	8.54688	9.1875	7.89062	7.90625	6.04688	9.64062	3.82812	7.39062	3.64062	4
10.7031	10.9375	7.9375	8.21875	10.0625	8.375	8.3125	7.8125	7.84375	5.85938	9.60938	3.8125	7.26562	2.92188	3.57812
10.5625	10.9219	7.85938	8.20312	10.0469	8.28125	8.21875	7.73438	7.78125	5.76562	9.03125	3.57812	7.14062	2.45312	3.39062
10.1406	10.7969	7.42188	8.20312	9.9375	8.23438	7.73438	7.375	7.70312	5.76562	8.79688	3.34375	7.0625	1.8125	3.26562
9.8125	10.7812	7.39062	8.10938	9.8125	8.20312	7.65625	7.10938	7.67188	5.67188	8.76562	2.89062	6.95312		3.23438
9.75	10.6875	7.34375	8.09375	9.79688	8.1875	7.625	7	7.4375	5.625	8.375	2.65625	6.79688		3.03125
9.65625	10.6406	7.21875	8.01562	9.625	8.10938	7.59375	6.96875	7.40625	5.57812	8.34375	2.65625	6.78125		2.96875
9.5625	10.625	7.01562	7.90625	9.53125	8.04688	7.40625	6.875	7.375	5.32812	8.32812	2.125	6.75		2.6875
9.51562	10.5469	6.96875	7.85938	9.51562	7.98438	7.39062	6.64062	7.26562	5.28125	7.96875	1.375	6.39062		2.57812
9.21875	10.4219	6.9375	7.84375	9.5	7.98438	7.21875	6.375	6.6875	5.10938	7.78125		5.95312		2.09375
9.17188	10.375	6.85938	7.79688	9.5	7.875	7.17188	6.25	6.5	5.01562	7.54688		5.89062
8.34375	10.3438	6.25	7.40625	9.15625	7.76562	7.125	5.90625	6.40625	4.92188	7.48438		5.89062
8.34375	10.3281	5.67188	6.98438	9.09375	7.32812	7.0625	5.85938	6.34375	4.875	7.39062		5.79688
8.32812	10.3281	5.26562	6.98438	8.45312	7.26562	7	5.48438	6.07812	4.79688	7.35938		5.5
8	10.2812	4.32812	6.9375	8.45312	7.20312	6.75	5.10938	5.875	4.73438	6.79688		4.9375
7.9375	10.25	4.25	6.92188	8.34375	7.17188	6.73438	3.875	5.46875	4.70312	6.46875		4.89062
7.84375	10.1406	3.28125	6.89062	8.34375	7.04688	6.70312	3.51562	5.04688	4.6875	6.23438		4.5
7.70312	10.0781	0.328125	6.79688	8.1875	7	6.625	0.578125	4.71875	4.4375	6.125
7.6875	10.0625		6.71875	8.03125	6.6875	6.57812		4.51562	4.375	5.96875
7.35938	9.92188		6.35938	8	6.65625	6.57812		4.29688	4.1875	5.9375
7.32812	9.8125		6.34375	7.95312	6.65625	6.29688		4.15625	4.15625	5.70312
7.3125	9.70312		6.25	7.73438	6.625	6.21875		4.15625	4.10938	5.39062
7.28125	9.65625		5.96875	7.70312	6.1875	5.95312		4.04688	3.96875	4.8125
7.20312	9.34375		5.8125	7.54688	5.98438	5.70312		2.29688	3.54688	3.40625
7.07812	9.15625		5.75	7.32812	5.96875	5.14062		0.375	3.51562	3.1875
7.03125	9.14062		5.71875	7.17188	5.40625	5.03125			3.4375	3.15625
7.01562	9.14062		5.42188	7.125	5.375	5			3.20312	2.73438
6.89062	9.14062		5	6.82812	5.34375	4.65625			3.1875	2.59375
6.5	9.07812		4.9375	6.70312	5.3125	4.625			2.9375	2.46875
6.03125	9		4.59375	6.6875	5.1875	4.4375			2.65625	1.17188
5.59375	8.95312		3.79688	6.625	5.125	4.35938			2.53125	0.9375
5.5625	8.71875		3.625	6.59375	4.60938	3.40625			2.21875
4.20312	8.3125		3.48438	6.46875	4.07812	0.921875			1.71875
3.5	8.26562		1.85938	6.375	3.48438				1
2.95312	8.03125			6.1875	3.04688
2.09375	7.875			5.70312	2.8125
1.01562	7.85938

## Sheet: fkhGal4_RAW_to_µ2
MAX_fkhgal4_AC_3-1_(2)_z3-6.tif	MAX_fkhgal4_AC_3-1_z3-6.tif	MAX_fkhgal4_AC_1-1_z3-6.tif	MAX_fkhgal4_AC_1-1(2)_z3-6.tif	MAX_fkhgal4_AC_11-1_(2)_z3-6.tif	MAX_fkhgal4_AC_11-1_z3-6.tif	MAX_fkhgal4_AC_4-1_z4-7.tif	MAX_fkhgal4_AC_8-1_z3-6.tif	MAX_fkhgal4_AC_8-1_z4-7.tif	MAX_fkhgal4_AC_10-1_z4-7.tif	MAX_fkhgal4_AC_2-1_z4-7.tif	MAX_fkhgal4_AC_5-1_z3-6.tif	MAX_fkhgal4_AC_6-1_z2-5.tif	MAX_fkhgal4_AC_7-1_(2)_z3-6.tif	MAX_fkhgal4_AC_7-1_z3-6.tif			MAX_fkhgal4_AC_3-1_(2)_z3-6.tif	MAX_fkhgal4_AC_3-1_z3-6.tif	MAX_fkhgal4_AC_1-1_z3-6.tif	MAX_fkhgal4_AC_1-1(2)_z3-6.tif	MAX_fkhgal4_AC_11-1_(2)_z3-6.tif	MAX_fkhgal4_AC_11-1_z3-6.tif	MAX_fkhgal4_AC_4-1_z4-7.tif	MAX_fkhgal4_AC_8-1_z3-6.tif	MAX_fkhgal4_AC_8-1_z4-7.tif	MAX_fkhgal4_AC_10-1_z4-7.tif	MAX_fkhgal4_AC_2-1_z4-7.tif	MAX_fkhgal4_AC_5-1_z3-6.tif	MAX_fkhgal4_AC_6-1_z2-5.tif	MAX_fkhgal4_AC_7-1_(2)_z3-6.tif	MAX_fkhgal4_AC_7-1_z3-6.tif
227572	237066	256368	245577	241072	247685	253246	273485	262216	286395	248759	286877	257338	288047	275919			3555.81	3704.16	4005.75	3837.14	3766.75	3870.08	3956.97	4273.2	4097.12	4474.92	3886.86	4482.45	4020.91	4500.73	4311.23
6649	2417	4878	5770	4238	3466	2659	2972	5002	2449	5280	3207	5482	8302	18895			103.891	37.7656	76.2188	90.1562	66.2188	54.1562	41.5469	46.4375	78.1562	38.2656	82.5	50.1094	85.6562	129.719	295.234
2749	2198	2688	2708	2519	3285	2644	2681	2803	2171	3084	3095	2746	2405	2263			42.9531	34.3438	42	42.3125	39.3594	51.3281	41.3125	41.8906	43.7969	33.9219	48.1875	48.3594	42.9062	37.5781	35.3594
2729	2163	2447	2707	2194	3104	2526	2232	2252	2130	2086	2976	2091	2375	2197			42.6406	33.7969	38.2344	42.2969	34.2812	48.5	39.4688	34.875	35.1875	33.2812	32.5938	46.5	32.6719	37.1094	34.3281
2664	2063	2283	2605	2167	3070	2324	2047	2144	1986	1962	2444	1938	2319	2020			41.625	32.2344	35.6719	40.7031	33.8594	47.9688	36.3125	31.9844	33.5	31.0312	30.6562	38.1875	30.2812	36.2344	31.5625
2567	2017	2227	2334	2158	2588	2314	1923	2103	1915	1901	2230	1938	2134	1880			40.1094	31.5156	34.7969	36.4688	33.7188	40.4375	36.1562	30.0469	32.8594	29.9219	29.7031	34.8438	30.2812	33.3438	29.375
2308	1947	2211	2322	2123	2583	2304	1812	2071	1815	1886	2177	1921	2126	1866			36.0625	30.4219	34.5469	36.2812	33.1719	40.3594	36	28.3125	32.3594	28.3594	29.4688	34.0156	30.0156	33.2188	29.1562
2179	1884	2193	2298	2063	2506	2120	1809	2052	1799	1875	2141	1847	1895	1804			34.0469	29.4375	34.2656	35.9062	32.2344	39.1562	33.125	28.2656	32.0625	28.1094	29.2969	33.4531	28.8594	29.6094	28.1875
2163	1878	2178	2135	1981	2481	2081	1779	2036	1770	1788	2059	1808	1669	1761			33.7969	29.3438	34.0312	33.3594	30.9531	38.7656	32.5156	27.7969	31.8125	27.6562	27.9375	32.1719	28.25	26.0781	27.5156
2138	1876	2123	2056	1942	2435	2006	1735	1910	1707	1782	2046	1800	1652	1672			33.4062	29.3125	33.1719	32.125	30.3438	38.0469	31.3438	27.1094	29.8438	26.6719	27.8438	31.9688	28.125	25.8125	26.125
2132	1872	2088	2004	1942	2408	1989	1711	1876	1586	1774	1595	1763	1629	1649			33.3125	29.25	32.625	31.3125	30.3438	37.625	31.0781	26.7344	29.3125	24.7812	27.7188	24.9219	27.5469	25.4531	25.7656
2103	1854	2067	1813	1857	2140	1948	1693	1779	1581	1753	1568	1742	1591	1632			32.8594	28.9688	32.2969	28.3281	29.0156	33.4375	30.4375	26.4531	27.7969	24.7031	27.3906	24.5	27.2188	24.8594	25.5
2012	1708	2052	1783	1729	2132	1885	1637	1737	1577	1715	1536	1723	1542	1630			31.4375	26.6875	32.0625	27.8594	27.0156	33.3125	29.4531	25.5781	27.1406	24.6406	26.7969	24	26.9219	24.0938	25.4688
1988	1664	1988	1768	1726	2112	1822	1534	1714	1533	1707	1530	1720	1508	1594			31.0625	26	31.0625	27.625	26.9688	33	28.4688	23.9688	26.7812	23.9531	26.6719	23.9062	26.875	23.5625	24.9062
1938	1643	1956	1732	1721	1948	1755	1502	1704	1521	1706	1476	1717	1487	1576			30.2812	25.6719	30.5625	27.0625	26.8906	30.4375	27.4219	23.4688	26.625	23.7656	26.6562	23.0625	26.8281	23.2344	24.625
1903	1575	1926	1729	1717	1945	1700	1486	1635	1456	1693	1459	1648	1451	1540			29.7344	24.6094	30.0938	27.0156	26.8281	30.3906	26.5625	23.2188	25.5469	22.75	26.4531	22.7969	25.75	22.6719	24.0625
1897	1550	1908	1720	1715	1858	1679	1456	1616	1406	1684	1420	1636	1414	1520			29.6406	24.2188	29.8125	26.875	26.7969	29.0312	26.2344	22.75	25.25	21.9688	26.3125	22.1875	25.5625	22.0938	23.75
1892	1544	1895	1687	1680	1758	1659	1453	1601	1394	1682	1352	1635	1385	1464			29.5625	24.125	29.6094	26.3594	26.25	27.4688	25.9219	22.7031	25.0156	21.7812	26.2812	21.125	25.5469	21.6406	22.875
1878	1481	1869	1684	1667	1671	1648	1427	1595	1389	1668	1347	1632	1372	1454			29.3438	23.1406	29.2031	26.3125	26.0469	26.1094	25.75	22.2969	24.9219	21.7031	26.0625	21.0469	25.5	21.4375	22.7188
1868	1477	1868	1681	1641	1661	1615	1420	1594	1369	1651	1340	1623	1343	1416			29.1875	23.0781	29.1875	26.2656	25.6406	25.9531	25.2344	22.1875	24.9062	21.3906	25.7969	20.9375	25.3594	20.9844	22.125
1862	1440	1847	1676	1638	1629	1612	1401	1586	1344	1648	1333	1596	1324	1409			29.0938	22.5	28.8594	26.1875	25.5938	25.4531	25.1875	21.8906	24.7812	21	25.75	20.8281	24.9375	20.6875	22.0156
1860	1410	1806	1657	1621	1563	1607	1392	1581	1337	1596	1325	1577	1269	1404			29.0625	22.0312	28.2188	25.8906	25.3281	24.4219	25.1094	21.75	24.7031	20.8906	24.9375	20.7031	24.6406	19.8281	21.9375
1713	1406	1763	1629	1550	1547	1584	1380	1569	1262	1530	1317	1574	1217	1347			26.7656	21.9688	27.5469	25.4531	24.2188	24.1719	24.75	21.5625	24.5156	19.7188	23.9062	20.5781	24.5938	19.0156	21.0469
1697	1374	1744	1619	1539	1531	1576	1379	1533	1199	1530	1306	1558	1216	1338			26.5156	21.4688	27.25	25.2969	24.0469	23.9219	24.625	21.5469	23.9531	18.7344	23.9062	20.4062	24.3438	19	20.9062
1689	1373	1677	1601	1484	1530	1535	1359	1517	1195	1521	1294	1523	1214	1333			26.3906	21.4531	26.2031	25.0156	23.1875	23.9062	23.9844	21.2344	23.7031	18.6719	23.7656	20.2188	23.7969	18.9688	20.8281
1630	1370	1673	1601	1421	1502	1535	1333	1514	1191	1491	1287	1520	1211	1270			25.4688	21.4062	26.1406	25.0156	22.2031	23.4688	23.9844	20.8281	23.6562	18.6094	23.2969	20.1094	23.75	18.9219	19.8438
1605	1355	1620	1599	1419	1484	1486	1332	1496	1178	1486	1280	1504	1210	1231			25.0781	21.1719	25.3125	24.9844	22.1719	23.1875	23.2188	20.8125	23.375	18.4062	23.2188	20	23.5	18.9062	19.2344
1584	1353	1593	1545	1416	1422	1481	1316	1486	1175	1460	1265	1496	1192	1223			24.75	21.1406	24.8906	24.1406	22.125	22.2188	23.1406	20.5625	23.2188	18.3594	22.8125	19.7656	23.375	18.625	19.1094
1577	1346	1534	1523	1416	1388	1448	1276	1480	1166	1434	1237	1491	1176	1213			24.6406	21.0312	23.9688	23.7969	22.125	21.6875	22.625	19.9375	23.125	18.2188	22.4062	19.3281	23.2969	18.375	18.9531
1558	1343	1530	1518	1411	1373	1446	1260	1457	1146	1433	1237	1486	1172	1212			24.3438	20.9844	23.9062	23.7188	22.0469	21.4531	22.5938	19.6875	22.7656	17.9062	22.3906	19.3281	23.2188	18.3125	18.9375
1544	1326	1450	1504	1381	1339	1444	1252	1418	1136	1431	1222	1481	1169	1208			24.125	20.7188	22.6562	23.5	21.5781	20.9219	22.5625	19.5625	22.1562	17.75	22.3594	19.0938	23.1406	18.2656	18.875
1521	1295	1449	1474	1364	1326	1417	1216	1395	1135	1412	1205	1476	1148	1187			23.7656	20.2344	22.6406	23.0312	21.3125	20.7188	22.1406	19	21.7969	17.7344	22.0625	18.8281	23.0625	17.9375	18.5469
1508	1283	1388	1458	1355	1318	1416	1215	1343	1083	1398	1202	1437	1124	1182			23.5625	20.0469	21.6875	22.7812	21.1719	20.5938	22.125	18.9844	20.9844	16.9219	21.8438	18.7812	22.4531	17.5625	18.4688
1508	1272	1371	1426	1353	1312	1383	1197	1343	1069	1346	1166	1426	1117	1174			23.5625	19.875	21.4219	22.2812	21.1406	20.5	21.6094	18.7031	20.9844	16.7031	21.0312	18.2188	22.2812	17.4531	18.3438
1497	1251	1364	1423	1350	1288	1345	1193	1325	1069	1342	1146	1418	1084	1171			23.3906	19.5469	21.3125	22.2344	21.0938	20.125	21.0156	18.6406	20.7031	16.7031	20.9688	17.9062	22.1562	16.9375	18.2969
1481	1247	1356	1407	1330	1265	1333	1190	1284	1060	1340	1141	1405	1083	1152			23.1406	19.4844	21.1875	21.9844	20.7812	19.7656	20.8281	18.5938	20.0625	16.5625	20.9375	17.8281	21.9531	16.9219	18
1455	1242	1305	1346	1321	1254	1333	1182	1240	1027	1323	1139	1391	1075	1148			22.7344	19.4062	20.3906	21.0312	20.6406	19.5938	20.8281	18.4688	19.375	16.0469	20.6719	17.7969	21.7344	16.7969	17.9375
1447	1226	1273	1334	1320	1245	1319	1175	1218	1008	1312	1128	1381	1074	1145			22.6094	19.1562	19.8906	20.8438	20.625	19.4531	20.6094	18.3594	19.0312	15.75	20.5	17.625	21.5781	16.7812	17.8906
1414	1212	1262	1323	1310	1245	1290	1161	1217	1007	1303	1126	1375	1047	1144			22.0938	18.9375	19.7188	20.6719	20.4688	19.4531	20.1562	18.1406	19.0156	15.7344	20.3594	17.5938	21.4844	16.3594	17.875
1401	1194	1237	1274	1298	1223	1286	1158	1208	993	1291	1079	1366	1036	1111			21.8906	18.6562	19.3281	19.9062	20.2812	19.1094	20.0938	18.0938	18.875	15.5156	20.1719	16.8594	21.3438	16.1875	17.3594
1387	1184	1228	1271	1278	1215	1272	1138	1186	983	1279	1073	1345	981	1103			21.6719	18.5	19.1875	19.8594	19.9688	18.9844	19.875	17.7812	18.5312	15.3594	19.9844	16.7656	21.0156	15.3281	17.2344
1384	1183	1213	1248	1257	1208	1265	1119	1177	983	1266	1065	1338	971	1050			21.625	18.4844	18.9531	19.5	19.6406	18.875	19.7656	17.4844	18.3906	15.3594	19.7812	16.6406	20.9062	15.1719	16.4062
1373	1181	1204	1246	1253	1165	1263	1118	1141	979	1249	1064	1301	950	1020			21.4531	18.4531	18.8125	19.4688	19.5781	18.2031	19.7344	17.4688	17.8281	15.2969	19.5156	16.625	20.3281	14.8438	15.9375
1371	1176	1200	1243	1217	1164	1257	1109	1140	950	1246	1026	1299	942	1008			21.4219	18.375	18.75	19.4219	19.0156	18.1875	19.6406	17.3281	17.8125	14.8438	19.4688	16.0312	20.2969	14.7188	15.75
1361	1166	1180	1209	1210	1161	1256	1106	1117	948	1245	1012	1293	932	1006			21.2656	18.2188	18.4375	18.8906	18.9062	18.1406	19.625	17.2812	17.4531	14.8125	19.4531	15.8125	20.2031	14.5625	15.7188
1352	1146	1177	1204	1209	1155	1243	1096	1101	945	1243	993	1268	904	1001			21.125	17.9062	18.3906	18.8125	18.8906	18.0469	19.4219	17.125	17.2031	14.7656	19.4219	15.5156	19.8125	14.125	15.6406
1352	1140	1151	1204	1192	1155	1233	1093	1099	939	1241	980	1268	895	992			21.125	17.8125	17.9844	18.8125	18.625	18.0469	19.2656	17.0781	17.1719	14.6719	19.3906	15.3125	19.8125	13.9844	15.5
1328	1136	1138	1188	1171	1154	1212	1082	1083	935	1206	952	1259	884	966			20.75	17.75	17.7812	18.5625	18.2969	18.0312	18.9375	16.9062	16.9219	14.6094	18.8438	14.875	19.6719	13.8125	15.0938
1316	1119	1132	1167	1164	1151	1210	1081	1067	920	1204	949	1220	883	964			20.5625	17.4844	17.6875	18.2344	18.1875	17.9844	18.9062	16.8906	16.6719	14.375	18.8125	14.8281	19.0625	13.7969	15.0625
1314	1118	1127	1165	1161	1144	1182	1051	1065	915	1174	926	1190	881	962			20.5312	17.4688	17.6094	18.2031	18.1406	17.875	18.4688	16.4219	16.6406	14.2969	18.3438	14.4688	18.5938	13.7656	15.0312
1310	1117	1111	1151	1159	1129	1173	1050	1063	902	1167	916	1188	879	953			20.4688	17.4531	17.3594	17.9844	18.1094	17.6406	18.3281	16.4062	16.6094	14.0938	18.2344	14.3125	18.5625	13.7344	14.8906
1307	1114	1073	1140	1151	1114	1091	1029	1057	897	1164	910	1172	874	944			20.4219	17.4062	16.7656	17.8125	17.9844	17.4062	17.0469	16.0781	16.5156	14.0156	18.1875	14.2188	18.3125	13.6562	14.75
1295	1113	1058	1138	1139	1110	1089	1023	1057	885	1164	906	1160	874	931			20.2344	17.3906	16.5312	17.7812	17.7969	17.3438	17.0156	15.9844	16.5156	13.8281	18.1875	14.1562	18.125	13.6562	14.5469
1293	1105	1045	1130	1116	1083	1080	1022	1047	867	1161	886	1160	873	900			20.2031	17.2656	16.3281	17.6562	17.4375	16.9219	16.875	15.9688	16.3594	13.5469	18.1406	13.8438	18.125	13.6406	14.0625
1289	1084	1044	1122	1108	1064	1078	1021	1036	840	1151	885	1153	853	895			20.1406	16.9375	16.3125	17.5312	17.3125	16.625	16.8438	15.9531	16.1875	13.125	17.9844	13.8281	18.0156	13.3281	13.9844
1287	1084	1040	1118	1098	1060	1069	990	1033	828	1147	873	1141	841	895			20.1094	16.9375	16.25	17.4688	17.1562	16.5625	16.7031	15.4688	16.1406	12.9375	17.9219	13.6406	17.8281	13.1406	13.9844
1269	1081	1029	1099	1080	1044	1069	984	1025	824	1145	855	1131	841	894			19.8281	16.8906	16.0781	17.1719	16.875	16.3125	16.7031	15.375	16.0156	12.875	17.8906	13.3594	17.6719	13.1406	13.9688
1234	1054	1016	1097	1079	1032	1063	976	1019	820	1145	837	1129	840	874			19.2812	16.4688	15.875	17.1406	16.8594	16.125	16.6094	15.25	15.9219	12.8125	17.8906	13.0781	17.6406	13.125	13.6562
1205	1046	1010	1070	1071	1031	1046	937	982	807	1126	833	1092	831	841			18.8281	16.3438	15.7812	16.7188	16.7344	16.1094	16.3438	14.6406	15.3438	12.6094	17.5938	13.0156	17.0625	12.9844	13.1406
1194	1045	998	1045	1071	1026	1038	930	977	782	1125	833	1089	830	838			18.6562	16.3281	15.5938	16.3281	16.7344	16.0312	16.2188	14.5312	15.2656	12.2188	17.5781	13.0156	17.0156	12.9688	13.0938
1170	1041	997	1043	1068	1010	1038	923	975	770	1118	831	1076	828	818			18.2812	16.2656	15.5781	16.2969	16.6875	15.7812	16.2188	14.4219	15.2344	12.0312	17.4688	12.9844	16.8125	12.9375	12.7812
1167	1038	995	1033	1067	993	1037	911	974	759	1117	822	1063	827	780			18.2344	16.2188	15.5469	16.1406	16.6719	15.5156	16.2031	14.2344	15.2188	11.8594	17.4531	12.8438	16.6094	12.9219	12.1875
1162	1022	988	1025	1062	969	1010	908	947	755	1116	808	1053	794	754			18.1562	15.9688	15.4375	16.0156	16.5938	15.1406	15.7812	14.1875	14.7969	11.7969	17.4375	12.625	16.4531	12.4062	11.7812
1160	1018	985	1017	1058	957	1009	907	943	755	1113	788	1030	792	754			18.125	15.9062	15.3906	15.8906	16.5312	14.9531	15.7656	14.1719	14.7344	11.7969	17.3906	12.3125	16.0938	12.375	11.7812
1142	1014	977	1017	1034	950	980	897	940	735	1108	783	1024	790	747			17.8438	15.8438	15.2656	15.8906	16.1562	14.8438	15.3125	14.0156	14.6875	11.4844	17.3125	12.2344	16	12.3438	11.6719
1112	1012	975	1015	1017	943	980	896	918	734	1103	780	1015	775	739			17.375	15.8125	15.2344	15.8594	15.8906	14.7344	15.3125	14	14.3438	11.4688	17.2344	12.1875	15.8594	12.1094	11.5469
1108	1011	965	1013	1014	926	923	884	909	734	1089	769	999	760	734			17.3125	15.7969	15.0781	15.8281	15.8438	14.4688	14.4219	13.8125	14.2031	11.4688	17.0156	12.0156	15.6094	11.875	11.4688
1105	1011	948	1011	1005	907	914	884	906	719	1080	758	989	739	730			17.2656	15.7969	14.8125	15.7969	15.7031	14.1719	14.2812	13.8125	14.1562	11.2344	16.875	11.8438	15.4531	11.5469	11.4062
1102	1000	938	1001	1002	904	896	856	900	697	1057	756	978	730	711			17.2188	15.625	14.6562	15.6406	15.6562	14.125	14	13.375	14.0625	10.8906	16.5156	11.8125	15.2812	11.4062	11.1094
1090	999	935	989	999	892	895	840	881	692	1040	754	964	724	703			17.0312	15.6094	14.6094	15.4531	15.6094	13.9375	13.9844	13.125	13.7656	10.8125	16.25	11.7812	15.0625	11.3125	10.9844
1041	993	932	966	990	890	887	837	868	689	1034	753	960	720	703			16.2656	15.5156	14.5625	15.0938	15.4688	13.9062	13.8594	13.0781	13.5625	10.7656	16.1562	11.7656	15	11.25	10.9844
1030	990	931	939	983	885	885	833	868	686	1030	751	956	719	698			16.0938	15.4688	14.5469	14.6719	15.3594	13.8281	13.8281	13.0156	13.5625	10.7188	16.0938	11.7344	14.9375	11.2344	10.9062
1028	987	929	937	973	860	864	829	851	680	1027	718	953	705	687			16.0625	15.4219	14.5156	14.6406	15.2031	13.4375	13.5	12.9531	13.2969	10.625	16.0469	11.2188	14.8906	11.0156	10.7344
1028	950	900	915	972	843	860	827	851	676	1008	716	947	698	677			16.0625	14.8438	14.0625	14.2969	15.1875	13.1719	13.4375	12.9219	13.2969	10.5625	15.75	11.1875	14.7969	10.9062	10.5781
1027	944	887	908	971	835	857	823	845	676	1004	703	935	659	673			16.0469	14.75	13.8594	14.1875	15.1719	13.0469	13.3906	12.8594	13.2031	10.5625	15.6875	10.9844	14.6094	10.2969	10.5156
1024	941	851	906	948	829	856	821	838	670	998	692	925	642	663			16	14.7031	13.2969	14.1562	14.8125	12.9531	13.375	12.8281	13.0938	10.4688	15.5938	10.8125	14.4531	10.0312	10.3594
1024	937	829	872	930	828	847	819	837	669	998	688	898	642	625			16	14.6406	12.9531	13.625	14.5312	12.9375	13.2344	12.7969	13.0781	10.4531	15.5938	10.75	14.0312	10.0312	9.76562
1004	930	813	867	920	812	844	817	833	661	994	684	896	640	620			15.6875	14.5312	12.7031	13.5469	14.375	12.6875	13.1875	12.7656	13.0156	10.3281	15.5312	10.6875	14	10	9.6875
1002	927	807	860	900	778	842	813	812	655	971	680	895	640	605			15.6562	14.4844	12.6094	13.4375	14.0625	12.1562	13.1562	12.7031	12.6875	10.2344	15.1719	10.625	13.9844	10	9.45312
996	924	801	854	876	778	838	810	808	655	960	674	887	635	581			15.5625	14.4375	12.5156	13.3438	13.6875	12.1562	13.0938	12.6562	12.625	10.2344	15	10.5312	13.8594	9.92188	9.07812
980	919	781	847	870	773	833	804	774	653	910	672	874	631	577			15.3125	14.3594	12.2031	13.2344	13.5938	12.0781	13.0156	12.5625	12.0938	10.2031	14.2188	10.5	13.6562	9.85938	9.01562
979	915	769	842	868	771	823	786	759	650	893	667	871	630	570			15.2969	14.2969	12.0156	13.1562	13.5625	12.0469	12.8594	12.2812	11.8594	10.1562	13.9531	10.4219	13.6094	9.84375	8.90625
976	914	759	838	859	756	821	779	748	641	890	663	862	626	565			15.25	14.2812	11.8594	13.0938	13.4219	11.8125	12.8281	12.1719	11.6875	10.0156	13.9062	10.3594	13.4688	9.78125	8.82812
968	904	750	824	853	751	813	772	743	620	884	660	862	625	556			15.125	14.125	11.7188	12.875	13.3281	11.7344	12.7031	12.0625	11.6094	9.6875	13.8125	10.3125	13.4688	9.76562	8.6875
966	900	741	818	846	742	788	757	719	617	881	645	846	624	540			15.0938	14.0625	11.5781	12.7812	13.2188	11.5938	12.3125	11.8281	11.2344	9.64062	13.7656	10.0781	13.2188	9.75	8.4375
956	900	735	818	845	736	777	755	714	601	860	640	844	622	517			14.9375	14.0625	11.4844	12.7812	13.2031	11.5	12.1406	11.7969	11.1562	9.39062	13.4375	10	13.1875	9.71875	8.07812
948	894	733	801	842	728	767	749	706	601	853	623	843	620	509			14.8125	13.9688	11.4531	12.5156	13.1562	11.375	11.9844	11.7031	11.0312	9.39062	13.3281	9.73438	13.1719	9.6875	7.95312
938	883	699	795	829	725	761	729	686	586	852	596	841	603	506			14.6562	13.7969	10.9219	12.4219	12.9531	11.3281	11.8906	11.3906	10.7188	9.15625	13.3125	9.3125	13.1406	9.42188	7.90625
913	879	689	778	812	703	745	727	686	580	828	593	811	603	503			14.2656	13.7344	10.7656	12.1562	12.6875	10.9844	11.6406	11.3594	10.7188	9.0625	12.9375	9.26562	12.6719	9.42188	7.85938
887	877	684	778	812	694	740	722	682	571	827	584	800	590	491			13.8594	13.7031	10.6875	12.1562	12.6875	10.8438	11.5625	11.2812	10.6562	8.92188	12.9219	9.125	12.5	9.21875	7.67188
885	865	683	765	769	689	727	722	667	550	812	574	792	566	488			13.8281	13.5156	10.6719	11.9531	12.0156	10.7656	11.3594	11.2812	10.4219	8.59375	12.6875	8.96875	12.375	8.84375	7.625
883	861	681	749	766	686	726	695	663	544	805	572	774	566	485			13.7969	13.4531	10.6406	11.7031	11.9688	10.7188	11.3438	10.8594	10.3594	8.5	12.5781	8.9375	12.0938	8.84375	7.57812
877	852	679	745	761	673	724	690	650	526	804	565	763	552	484			13.7031	13.3125	10.6094	11.6406	11.8906	10.5156	11.3125	10.7812	10.1562	8.21875	12.5625	8.82812	11.9219	8.625	7.5625
870	827	674	739	758	653	719	686	644	526	798	542	750	551	464			13.5938	12.9219	10.5312	11.5469	11.8438	10.2031	11.2344	10.7188	10.0625	8.21875	12.4688	8.46875	11.7188	8.60938	7.25
840	819	667	737	755	649	711	677	622	525	780	532	727	546	461			13.125	12.7969	10.4219	11.5156	11.7969	10.1406	11.1094	10.5781	9.71875	8.20312	12.1875	8.3125	11.3594	8.53125	7.20312
837	814	663	733	753	646	710	663	616	524	777	515	711	520	461			13.0781	12.7188	10.3594	11.4531	11.7656	10.0938	11.0938	10.3594	9.625	8.1875	12.1406	8.04688	11.1094	8.125	7.20312
828	799	663	731	748	645	701	657	614	502	768	513	702	517	451			12.9375	12.4844	10.3594	11.4219	11.6875	10.0781	10.9531	10.2656	9.59375	7.84375	12	8.01562	10.9688	8.07812	7.04688
828	799	659	720	745	636	695	651	610	491	744	507	674	492	448			12.9375	12.4844	10.2969	11.25	11.6406	9.9375	10.8594	10.1719	9.53125	7.67188	11.625	7.92188	10.5312	7.6875	7
813	798	657	716	741	630	691	636	604	480	743	499	650	480	428			12.7031	12.4688	10.2656	11.1875	11.5781	9.84375	10.7969	9.9375	9.4375	7.5	11.6094	7.79688	10.1562	7.5	6.6875
805	791	633	701	736	628	673	632	600	473	732	489	649	463	422			12.5781	12.3594	9.89062	10.9531	11.5	9.8125	10.5156	9.875	9.375	7.39062	11.4375	7.64062	10.1406	7.23438	6.59375
803	779	631	696	736	624	671	626	588	466	730	483	636	431	405			12.5469	12.1719	9.85938	10.875	11.5	9.75	10.4844	9.78125	9.1875	7.28125	11.4062	7.54688	9.9375	6.73438	6.32812
785	777	629	680	730	613	667	607	575	465	727	463	627	414	387			12.2656	12.1406	9.82812	10.625	11.4062	9.57812	10.4219	9.48438	8.98438	7.26562	11.3594	7.23438	9.79688	6.46875	6.04688
783	772	627	653	727	607	655	605	563	459	717	458	605	406	384			12.2344	12.0625	9.79688	10.2031	11.3594	9.48438	10.2344	9.45312	8.79688	7.17188	11.2031	7.15625	9.45312	6.34375	6
768	752	625	629	710	602	646	589	551	453	697	378	604	396	376			12	11.75	9.76562	9.82812	11.0938	9.40625	10.0938	9.20312	8.60938	7.07812	10.8906	5.90625	9.4375	6.1875	5.875
759	751	603	597	706	597	642	567	548	447	670	375	600	386	369			11.8594	11.7344	9.42188	9.32812	11.0312	9.32812	10.0312	8.85938	8.5625	6.98438	10.4688	5.85938	9.375	6.03125	5.76562
743	737	595	593	700	596	635	567	548	442	664	353	595	380	365			11.6094	11.5156	9.29688	9.26562	10.9375	9.3125	9.92188	8.85938	8.5625	6.90625	10.375	5.51562	9.29688	5.9375	5.70312
735	736	594	590	699	594	632	546	548	436	648	341	580	369	362			11.4844	11.5	9.28125	9.21875	10.9219	9.28125	9.875	8.53125	8.5625	6.8125	10.125	5.32812	9.0625	5.76562	5.65625
731	732	568	578	695	593	615	541	542	413	645	292	557	363	324			11.4219	11.4375	8.875	9.03125	10.8594	9.26562	9.60938	8.45312	8.46875	6.45312	10.0781	4.5625	8.70312	5.67188	5.0625
721	731	564	573	678	583	611	533	539	410	633	290	546	347	312			11.2656	11.4219	8.8125	8.95312	10.5938	9.10938	9.54688	8.32812	8.42188	6.40625	9.89062	4.53125	8.53125	5.42188	4.875
720	726	547	560	675	573	607	526	539	407	632	285	536	336	305			11.25	11.3438	8.54688	8.75	10.5469	8.95312	9.48438	8.21875	8.42188	6.35938	9.875	4.45312	8.375	5.25	4.76562
715	714	531	555	672	566	603	520	535	407	623	275	513	328	292			11.1719	11.1562	8.29688	8.67188	10.5	8.84375	9.42188	8.125	8.35938	6.35938	9.73438	4.29688	8.01562	5.125	4.5625
702	714	526	554	660	561	599	510	532	402	623	275	508	319	275			10.9688	11.1562	8.21875	8.65625	10.3125	8.76562	9.35938	7.96875	8.3125	6.28125	9.73438	4.29688	7.9375	4.98438	4.29688
695	701	523	553	656	549	588	505	519	387	623	274	480	286	269			10.8594	10.9531	8.17188	8.64062	10.25	8.57812	9.1875	7.89062	8.10938	6.04688	9.73438	4.28125	7.5	4.46875	4.20312
685	700	514	531	654	547	532	500	506	375	617	245	473	233	256			10.7031	10.9375	8.03125	8.29688	10.2188	8.54688	8.3125	7.8125	7.90625	5.85938	9.64062	3.82812	7.39062	3.64062	4
676	699	508	526	644	536	526	495	502	369	615	244	465	187	229			10.5625	10.9219	7.9375	8.21875	10.0625	8.375	8.21875	7.73438	7.84375	5.76562	9.60938	3.8125	7.26562	2.92188	3.57812
649	691	503	525	643	530	495	472	498	369	578	229	457	157	217			10.1406	10.7969	7.85938	8.20312	10.0469	8.28125	7.73438	7.375	7.78125	5.76562	9.03125	3.57812	7.14062	2.45312	3.39062
628	690	475	525	636	527	490	455	493	363	563	214	452	116	209			9.8125	10.7812	7.42188	8.20312	9.9375	8.23438	7.65625	7.10938	7.70312	5.67188	8.79688	3.34375	7.0625	1.8125	3.26562
624	684	473	519	628	525	488	448	491	360	561	185	445		207			9.75	10.6875	7.39062	8.10938	9.8125	8.20312	7.625	7	7.67188	5.625	8.76562	2.89062	6.95312		3.23438
618	681	470	518	627	524	486	446	476	357	536	170	435		194			9.65625	10.6406	7.34375	8.09375	9.79688	8.1875	7.59375	6.96875	7.4375	5.57812	8.375	2.65625	6.79688		3.03125
612	680	462	513	616	519	474	440	474	341	534	170	434		190			9.5625	10.625	7.21875	8.01562	9.625	8.10938	7.40625	6.875	7.40625	5.32812	8.34375	2.65625	6.78125		2.96875
609	675	449	506	610	515	473	425	472	338	533	136	432		172			9.51562	10.5469	7.01562	7.90625	9.53125	8.04688	7.39062	6.64062	7.375	5.28125	8.32812	2.125	6.75		2.6875
590	667	446	503	609	511	462	408	465	327	510	88	409		165			9.21875	10.4219	6.96875	7.85938	9.51562	7.98438	7.21875	6.375	7.26562	5.10938	7.96875	1.375	6.39062		2.57812
587	664	444	502	608	511	459	400	428	321	498		381		134			9.17188	10.375	6.9375	7.84375	9.5	7.98438	7.17188	6.25	6.6875	5.01562	7.78125		5.95312		2.09375
534	662	439	499	608	504	456	378	416	315	483		377					8.34375	10.3438	6.85938	7.79688	9.5	7.875	7.125	5.90625	6.5	4.92188	7.54688		5.89062
534	661	400	474	586	497	452	375	410	312	479		377					8.34375	10.3281	6.25	7.40625	9.15625	7.76562	7.0625	5.85938	6.40625	4.875	7.48438		5.89062
533	661	363	447	582	469	448	351	406	307	473		371					8.32812	10.3281	5.67188	6.98438	9.09375	7.32812	7	5.48438	6.34375	4.79688	7.39062		5.79688
512	658	337	447	541	465	432	327	389	303	471		352					8	10.2812	5.26562	6.98438	8.45312	7.26562	6.75	5.10938	6.07812	4.73438	7.35938		5.5
508	656	277	444	541	461	431	248	376	301	435		316					7.9375	10.25	4.32812	6.9375	8.45312	7.20312	6.73438	3.875	5.875	4.70312	6.79688		4.9375
502	649	272	443	534	459	429	225	350	300	414		313					7.84375	10.1406	4.25	6.92188	8.34375	7.17188	6.70312	3.51562	5.46875	4.6875	6.46875		4.89062
493	645	210	441	534	451	424	37	323	284	399		288					7.70312	10.0781	3.28125	6.89062	8.34375	7.04688	6.625	0.578125	5.04688	4.4375	6.23438		4.5
492	644	21	435	524	448	421		302	280	392							7.6875	10.0625	0.328125	6.79688	8.1875	7	6.57812		4.71875	4.375	6.125
471	635		430	514	428	421		289	268	382							7.35938	9.92188		6.71875	8.03125	6.6875	6.57812		4.51562	4.1875	5.96875
469	628		407	512	426	403		275	266	380							7.32812	9.8125		6.35938	8	6.65625	6.29688		4.29688	4.15625	5.9375
468	621		406	509	426	398		266	263	365							7.3125	9.70312		6.34375	7.95312	6.65625	6.21875		4.15625	4.10938	5.70312
466	618		400	495	424	381		266	254	345							7.28125	9.65625		6.25	7.73438	6.625	5.95312		4.15625	3.96875	5.39062
461	598		382	493	396	365		259	227	308							7.20312	9.34375		5.96875	7.70312	6.1875	5.70312		4.04688	3.54688	4.8125
453	586		372	483	383	329		147	225	218							7.07812	9.15625		5.8125	7.54688	5.98438	5.14062		2.29688	3.51562	3.40625
450	585		368	469	382	322		24	220	204							7.03125	9.14062		5.75	7.32812	5.96875	5.03125		0.375	3.4375	3.1875
449	585		366	459	346	320			205	202							7.01562	9.14062		5.71875	7.17188	5.40625	5			3.20312	3.15625
441	585		347	456	344	298			204	175							6.89062	9.14062		5.42188	7.125	5.375	4.65625			3.1875	2.73438
416	581		320	437	342	296			188	166							6.5	9.07812		5	6.82812	5.34375	4.625			2.9375	2.59375
386	576		316	429	340	284			170	158							6.03125	9		4.9375	6.70312	5.3125	4.4375			2.65625	2.46875
358	573		294	428	332	279			162	75							5.59375	8.95312		4.59375	6.6875	5.1875	4.35938			2.53125	1.17188
356	558		243	424	328	218			142	60							5.5625	8.71875		3.79688	6.625	5.125	3.40625			2.21875	0.9375
269	532		232	422	295	59			110								4.20312	8.3125		3.625	6.59375	4.60938	0.921875			1.71875
224	529		223	414	261				64								3.5	8.26562		3.48438	6.46875	4.07812				1
189	514		119	408	223												2.95312	8.03125		1.85938	6.375	3.48438
134	504			396	195												2.09375	7.875			6.1875	3.04688
65	503			365	180												1.01562	7.85938			5.70312	2.8125
	484			357	178
	481			338	158
	476			317	146
	457			283	97
	454			236	93
	439			218
	423			175
	422			154
	413			141
	408			128
	407			81
	393			38
	386
	382
	377
	377
	302
	251
	131

## Sheet: RAW_fkhgal4
filename	area_cells	Micron conversion
MAX_fkhgal4_AC_1-1_z3-6.tif	256368	4005.75
MAX_fkhgal4_AC_1-1_z3-6.tif	21	0.328125
MAX_fkhgal4_AC_1-1_z3-6.tif	1177	18.3906
MAX_fkhgal4_AC_1-1_z3-6.tif	829	12.9531
MAX_fkhgal4_AC_1-1_z3-6.tif	735	11.4844
MAX_fkhgal4_AC_1-1_z3-6.tif	1262	19.7188
MAX_fkhgal4_AC_1-1_z3-6.tif	813	12.7031
MAX_fkhgal4_AC_1-1_z3-6.tif	1763	27.5469
MAX_fkhgal4_AC_1-1_z3-6.tif	1908	29.8125
MAX_fkhgal4_AC_1-1_z3-6.tif	1016	15.875
MAX_fkhgal4_AC_1-1_z3-6.tif	2283	35.6719
MAX_fkhgal4_AC_1-1_z3-6.tif	1988	31.0625
MAX_fkhgal4_AC_1-1_z3-6.tif	807	12.6094
MAX_fkhgal4_AC_1-1_z3-6.tif	935	14.6094
MAX_fkhgal4_AC_1-1_z3-6.tif	1926	30.0938
MAX_fkhgal4_AC_1-1_z3-6.tif	473	7.39062
MAX_fkhgal4_AC_1-1_z3-6.tif	547	8.54688
MAX_fkhgal4_AC_1-1_z3-6.tif	2178	34.0312
MAX_fkhgal4_AC_1-1_z3-6.tif	1111	17.3594
MAX_fkhgal4_AC_1-1_z3-6.tif	462	7.21875
MAX_fkhgal4_AC_1-1_z3-6.tif	1180	18.4375
MAX_fkhgal4_AC_1-1_z3-6.tif	750	11.7188
MAX_fkhgal4_AC_1-1_z3-6.tif	657	10.2656
MAX_fkhgal4_AC_1-1_z3-6.tif	470	7.34375
MAX_fkhgal4_AC_1-1_z3-6.tif	1593	24.8906
MAX_fkhgal4_AC_1-1_z3-6.tif	1305	20.3906
MAX_fkhgal4_AC_1-1_z3-6.tif	689	10.7656
MAX_fkhgal4_AC_1-1_z3-6.tif	2211	34.5469
MAX_fkhgal4_AC_1-1_z3-6.tif	759	11.8594
MAX_fkhgal4_AC_1-1_z3-6.tif	1127	17.6094
MAX_fkhgal4_AC_1-1_z3-6.tif	667	10.4219
MAX_fkhgal4_AC_1-1_z3-6.tif	1956	30.5625
MAX_fkhgal4_AC_1-1_z3-6.tif	1200	18.75
MAX_fkhgal4_AC_1-1_z3-6.tif	1237	19.3281
MAX_fkhgal4_AC_1-1_z3-6.tif	733	11.4531
MAX_fkhgal4_AC_1-1_z3-6.tif	1388	21.6875
MAX_fkhgal4_AC_1-1_z3-6.tif	684	10.6875
MAX_fkhgal4_AC_1-1_z3-6.tif	985	15.3906
MAX_fkhgal4_AC_1-1_z3-6.tif	1806	28.2188
MAX_fkhgal4_AC_1-1_z3-6.tif	1677	26.2031
MAX_fkhgal4_AC_1-1_z3-6.tif	1364	21.3125
MAX_fkhgal4_AC_1-1_z3-6.tif	679	10.6094
MAX_fkhgal4_AC_1-1_z3-6.tif	659	10.2969
MAX_fkhgal4_AC_1-1_z3-6.tif	781	12.2031
MAX_fkhgal4_AC_1-1_z3-6.tif	446	6.96875
MAX_fkhgal4_AC_1-1_z3-6.tif	1138	17.7812
MAX_fkhgal4_AC_1-1_z3-6.tif	1058	16.5312
MAX_fkhgal4_AC_1-1_z3-6.tif	526	8.21875
MAX_fkhgal4_AC_1-1_z3-6.tif	1045	16.3281
MAX_fkhgal4_AC_1-1_z3-6.tif	1673	26.1406
MAX_fkhgal4_AC_1-1_z3-6.tif	564	8.8125
MAX_fkhgal4_AC_1-1_z3-6.tif	277	4.32812
MAX_fkhgal4_AC_1-1_z3-6.tif	931	14.5469
MAX_fkhgal4_AC_1-1_z3-6.tif	663	10.3594
MAX_fkhgal4_AC_1-1_z3-6.tif	1204	18.8125
MAX_fkhgal4_AC_1-1_z3-6.tif	995	15.5469
MAX_fkhgal4_AC_1-1_z3-6.tif	1868	29.1875
MAX_fkhgal4_AC_1-1_z3-6.tif	997	15.5781
MAX_fkhgal4_AC_1-1_z3-6.tif	1620	25.3125
MAX_fkhgal4_AC_1-1_z3-6.tif	988	15.4375
MAX_fkhgal4_AC_1-1_z3-6.tif	977	15.2656
MAX_fkhgal4_AC_1-1_z3-6.tif	1029	16.0781
MAX_fkhgal4_AC_1-1_z3-6.tif	1744	27.25
MAX_fkhgal4_AC_1-1_z3-6.tif	851	13.2969
MAX_fkhgal4_AC_1-1_z3-6.tif	631	9.85938
MAX_fkhgal4_AC_1-1_z3-6.tif	1847	28.8594
MAX_fkhgal4_AC_1-1_z3-6.tif	363	5.67188
MAX_fkhgal4_AC_1-1_z3-6.tif	887	13.8594
MAX_fkhgal4_AC_1-1_z3-6.tif	531	8.29688
MAX_fkhgal4_AC_1-1_z3-6.tif	699	10.9219
MAX_fkhgal4_AC_1-1_z3-6.tif	1273	19.8906
MAX_fkhgal4_AC_1-1_z3-6.tif	1151	17.9844
MAX_fkhgal4_AC_1-1_z3-6.tif	1869	29.2031
MAX_fkhgal4_AC_1-1_z3-6.tif	633	9.89062
MAX_fkhgal4_AC_1-1_z3-6.tif	1534	23.9688
MAX_fkhgal4_AC_1-1_z3-6.tif	272	4.25
MAX_fkhgal4_AC_1-1_z3-6.tif	2123	33.1719
MAX_fkhgal4_AC_1-1_z3-6.tif	932	14.5625
MAX_fkhgal4_AC_1-1_z3-6.tif	503	7.85938
MAX_fkhgal4_AC_1-1_z3-6.tif	475	7.42188
MAX_fkhgal4_AC_1-1_z3-6.tif	2447	38.2344
MAX_fkhgal4_AC_1-1_z3-6.tif	595	9.29688
MAX_fkhgal4_AC_1-1_z3-6.tif	1371	21.4219
MAX_fkhgal4_AC_1-1_z3-6.tif	741	11.5781
MAX_fkhgal4_AC_1-1_z3-6.tif	965	15.0781
MAX_fkhgal4_AC_1-1_z3-6.tif	568	8.875
MAX_fkhgal4_AC_1-1_z3-6.tif	439	6.85938
MAX_fkhgal4_AC_1-1_z3-6.tif	594	9.28125
MAX_fkhgal4_AC_1-1_z3-6.tif	674	10.5312
MAX_fkhgal4_AC_1-1_z3-6.tif	1040	16.25
MAX_fkhgal4_AC_1-1_z3-6.tif	2067	32.2969
MAX_fkhgal4_AC_1-1_z3-6.tif	210	3.28125
MAX_fkhgal4_AC_1-1_z3-6.tif	938	14.6562
MAX_fkhgal4_AC_1-1_z3-6.tif	514	8.03125
MAX_fkhgal4_AC_1-1_z3-6.tif	929	14.5156
MAX_fkhgal4_AC_1-1_z3-6.tif	508	7.9375
MAX_fkhgal4_AC_1-1_z3-6.tif	629	9.82812
MAX_fkhgal4_AC_1-1_z3-6.tif	625	9.76562
MAX_fkhgal4_AC_1-1_z3-6.tif	523	8.17188
MAX_fkhgal4_AC_1-1_z3-6.tif	1895	29.6094
MAX_fkhgal4_AC_1-1_z3-6.tif	337	5.26562
MAX_fkhgal4_AC_1-1_z3-6.tif	2193	34.2656
MAX_fkhgal4_AC_1-1_z3-6.tif	1449	22.6406
MAX_fkhgal4_AC_1-1_z3-6.tif	998	15.5938
MAX_fkhgal4_AC_1-1_z3-6.tif	1213	18.9531
MAX_fkhgal4_AC_1-1_z3-6.tif	663	10.3594
MAX_fkhgal4_AC_1-1_z3-6.tif	683	10.6719
MAX_fkhgal4_AC_1-1_z3-6.tif	444	6.9375
MAX_fkhgal4_AC_1-1_z3-6.tif	603	9.42188
MAX_fkhgal4_AC_1-1_z3-6.tif	4878	76.2188
MAX_fkhgal4_AC_1-1_z3-6.tif	449	7.01562
MAX_fkhgal4_AC_1-1_z3-6.tif	2052	32.0625
MAX_fkhgal4_AC_1-1_z3-6.tif	681	10.6406
MAX_fkhgal4_AC_1-1_z3-6.tif	1010	15.7812
MAX_fkhgal4_AC_1-1_z3-6.tif	1228	19.1875
MAX_fkhgal4_AC_1-1_z3-6.tif	1450	22.6562
MAX_fkhgal4_AC_1-1_z3-6.tif	769	12.0156
MAX_fkhgal4_AC_1-1_z3-6.tif	1356	21.1875
MAX_fkhgal4_AC_1-1_z3-6.tif	627	9.79688
MAX_fkhgal4_AC_1-1_z3-6.tif	900	14.0625
MAX_fkhgal4_AC_1-1_z3-6.tif	2227	34.7969
MAX_fkhgal4_AC_1-1_z3-6.tif	400	6.25
MAX_fkhgal4_AC_1-1_z3-6.tif	975	15.2344
MAX_fkhgal4_AC_1-1_z3-6.tif	1132	17.6875
MAX_fkhgal4_AC_1-1_z3-6.tif	1073	16.7656
MAX_fkhgal4_AC_1-1_z3-6.tif	948	14.8125
MAX_fkhgal4_AC_1-1_z3-6.tif	2688	42
MAX_fkhgal4_AC_1-1_z3-6.tif	1044	16.3125
MAX_fkhgal4_AC_1-1_z3-6.tif	801	12.5156
MAX_fkhgal4_AC_1-1_z3-6.tif	2088	32.625
MAX_fkhgal4_AC_1-1_z3-6.tif	1530	23.9062
MAX_fkhgal4_AC_1-1(2)_z3-6.tif	245577	3837.14
MAX_fkhgal4_AC_1-1(2)_z3-6.tif	2298	35.9062
MAX_fkhgal4_AC_1-1(2)_z3-6.tif	1015	15.8594
MAX_fkhgal4_AC_1-1(2)_z3-6.tif	1423	22.2344
MAX_fkhgal4_AC_1-1(2)_z3-6.tif	795	12.4219
MAX_fkhgal4_AC_1-1(2)_z3-6.tif	2707	42.2969
MAX_fkhgal4_AC_1-1(2)_z3-6.tif	1122	17.5312
MAX_fkhgal4_AC_1-1(2)_z3-6.tif	1130	17.6562
MAX_fkhgal4_AC_1-1(2)_z3-6.tif	1523	23.7969
MAX_fkhgal4_AC_1-1(2)_z3-6.tif	2605	40.7031
MAX_fkhgal4_AC_1-1(2)_z3-6.tif	701	10.9531
MAX_fkhgal4_AC_1-1(2)_z3-6.tif	1017	15.8906
MAX_fkhgal4_AC_1-1(2)_z3-6.tif	908	14.1875
MAX_fkhgal4_AC_1-1(2)_z3-6.tif	1017	15.8906
MAX_fkhgal4_AC_1-1(2)_z3-6.tif	778	12.1562
MAX_fkhgal4_AC_1-1(2)_z3-6.tif	1681	26.2656
MAX_fkhgal4_AC_1-1(2)_z3-6.tif	590	9.21875
MAX_fkhgal4_AC_1-1(2)_z3-6.tif	838	13.0938
MAX_fkhgal4_AC_1-1(2)_z3-6.tif	366	5.71875
MAX_fkhgal4_AC_1-1(2)_z3-6.tif	2004	31.3125
MAX_fkhgal4_AC_1-1(2)_z3-6.tif	223	3.48438
MAX_fkhgal4_AC_1-1(2)_z3-6.tif	1033	16.1406
MAX_fkhgal4_AC_1-1(2)_z3-6.tif	1011	15.7969
MAX_fkhgal4_AC_1-1(2)_z3-6.tif	526	8.21875
MAX_fkhgal4_AC_1-1(2)_z3-6.tif	731	11.4219
MAX_fkhgal4_AC_1-1(2)_z3-6.tif	765	11.9531
MAX_fkhgal4_AC_1-1(2)_z3-6.tif	1243	19.4219
MAX_fkhgal4_AC_1-1(2)_z3-6.tif	1043	16.2969
MAX_fkhgal4_AC_1-1(2)_z3-6.tif	1729	27.0156
MAX_fkhgal4_AC_1-1(2)_z3-6.tif	1458	22.7812
MAX_fkhgal4_AC_1-1(2)_z3-6.tif	696	10.875
MAX_fkhgal4_AC_1-1(2)_z3-6.tif	1732	27.0625
MAX_fkhgal4_AC_1-1(2)_z3-6.tif	1783	27.8594
MAX_fkhgal4_AC_1-1(2)_z3-6.tif	1720	26.875
MAX_fkhgal4_AC_1-1(2)_z3-6.tif	243	3.79688
MAX_fkhgal4_AC_1-1(2)_z3-6.tif	525	8.20312
MAX_fkhgal4_AC_1-1(2)_z3-6.tif	737	11.5156
MAX_fkhgal4_AC_1-1(2)_z3-6.tif	1209	18.8906
MAX_fkhgal4_AC_1-1(2)_z3-6.tif	400	6.25
MAX_fkhgal4_AC_1-1(2)_z3-6.tif	854	13.3438
MAX_fkhgal4_AC_1-1(2)_z3-6.tif	597	9.32812
MAX_fkhgal4_AC_1-1(2)_z3-6.tif	716	11.1875
MAX_fkhgal4_AC_1-1(2)_z3-6.tif	801	12.5156
MAX_fkhgal4_AC_1-1(2)_z3-6.tif	1188	18.5625
MAX_fkhgal4_AC_1-1(2)_z3-6.tif	906	14.1562
MAX_fkhgal4_AC_1-1(2)_z3-6.tif	867	13.5469
MAX_fkhgal4_AC_1-1(2)_z3-6.tif	1204	18.8125
MAX_fkhgal4_AC_1-1(2)_z3-6.tif	407	6.35938
MAX_fkhgal4_AC_1-1(2)_z3-6.tif	1768	27.625
MAX_fkhgal4_AC_1-1(2)_z3-6.tif	1138	17.7812
MAX_fkhgal4_AC_1-1(2)_z3-6.tif	119	1.85938
MAX_fkhgal4_AC_1-1(2)_z3-6.tif	444	6.9375
MAX_fkhgal4_AC_1-1(2)_z3-6.tif	1619	25.2969
MAX_fkhgal4_AC_1-1(2)_z3-6.tif	1601	25.0156
MAX_fkhgal4_AC_1-1(2)_z3-6.tif	1013	15.8281
MAX_fkhgal4_AC_1-1(2)_z3-6.tif	1025	16.0156
MAX_fkhgal4_AC_1-1(2)_z3-6.tif	1204	18.8125
MAX_fkhgal4_AC_1-1(2)_z3-6.tif	1070	16.7188
MAX_fkhgal4_AC_1-1(2)_z3-6.tif	443	6.92188
MAX_fkhgal4_AC_1-1(2)_z3-6.tif	573	8.95312
MAX_fkhgal4_AC_1-1(2)_z3-6.tif	915	14.2969
MAX_fkhgal4_AC_1-1(2)_z3-6.tif	818	12.7812
MAX_fkhgal4_AC_1-1(2)_z3-6.tif	842	13.1562
MAX_fkhgal4_AC_1-1(2)_z3-6.tif	2056	32.125
MAX_fkhgal4_AC_1-1(2)_z3-6.tif	578	9.03125
MAX_fkhgal4_AC_1-1(2)_z3-6.tif	1504	23.5
MAX_fkhgal4_AC_1-1(2)_z3-6.tif	937	14.6406
MAX_fkhgal4_AC_1-1(2)_z3-6.tif	1599	24.9844
MAX_fkhgal4_AC_1-1(2)_z3-6.tif	966	15.0938
MAX_fkhgal4_AC_1-1(2)_z3-6.tif	1676	26.1875
MAX_fkhgal4_AC_1-1(2)_z3-6.tif	555	8.67188
MAX_fkhgal4_AC_1-1(2)_z3-6.tif	593	9.26562
MAX_fkhgal4_AC_1-1(2)_z3-6.tif	778	12.1562
MAX_fkhgal4_AC_1-1(2)_z3-6.tif	872	13.625
MAX_fkhgal4_AC_1-1(2)_z3-6.tif	502	7.84375
MAX_fkhgal4_AC_1-1(2)_z3-6.tif	506	7.90625
MAX_fkhgal4_AC_1-1(2)_z3-6.tif	503	7.85938
MAX_fkhgal4_AC_1-1(2)_z3-6.tif	531	8.29688
MAX_fkhgal4_AC_1-1(2)_z3-6.tif	1323	20.6719
MAX_fkhgal4_AC_1-1(2)_z3-6.tif	733	11.4531
MAX_fkhgal4_AC_1-1(2)_z3-6.tif	447	6.98438
MAX_fkhgal4_AC_1-1(2)_z3-6.tif	519	8.10938
MAX_fkhgal4_AC_1-1(2)_z3-6.tif	629	9.82812
MAX_fkhgal4_AC_1-1(2)_z3-6.tif	553	8.64062
MAX_fkhgal4_AC_1-1(2)_z3-6.tif	720	11.25
MAX_fkhgal4_AC_1-1(2)_z3-6.tif	824	12.875
MAX_fkhgal4_AC_1-1(2)_z3-6.tif	382	5.96875
MAX_fkhgal4_AC_1-1(2)_z3-6.tif	1346	21.0312
MAX_fkhgal4_AC_1-1(2)_z3-6.tif	1099	17.1719
MAX_fkhgal4_AC_1-1(2)_z3-6.tif	525	8.20312
MAX_fkhgal4_AC_1-1(2)_z3-6.tif	513	8.01562
MAX_fkhgal4_AC_1-1(2)_z3-6.tif	347	5.42188
MAX_fkhgal4_AC_1-1(2)_z3-6.tif	1246	19.4688
MAX_fkhgal4_AC_1-1(2)_z3-6.tif	320	5
MAX_fkhgal4_AC_1-1(2)_z3-6.tif	1165	18.2031
MAX_fkhgal4_AC_1-1(2)_z3-6.tif	1813	28.3281
MAX_fkhgal4_AC_1-1(2)_z3-6.tif	1167	18.2344
MAX_fkhgal4_AC_1-1(2)_z3-6.tif	316	4.9375
MAX_fkhgal4_AC_1-1(2)_z3-6.tif	1687	26.3594
MAX_fkhgal4_AC_1-1(2)_z3-6.tif	653	10.2031
MAX_fkhgal4_AC_1-1(2)_z3-6.tif	499	7.79688
MAX_fkhgal4_AC_1-1(2)_z3-6.tif	294	4.59375
MAX_fkhgal4_AC_1-1(2)_z3-6.tif	680	10.625
MAX_fkhgal4_AC_1-1(2)_z3-6.tif	1140	17.8125
MAX_fkhgal4_AC_1-1(2)_z3-6.tif	372	5.8125
MAX_fkhgal4_AC_1-1(2)_z3-6.tif	847	13.2344
MAX_fkhgal4_AC_1-1(2)_z3-6.tif	739	11.5469
MAX_fkhgal4_AC_1-1(2)_z3-6.tif	1629	25.4531
MAX_fkhgal4_AC_1-1(2)_z3-6.tif	818	12.7812
MAX_fkhgal4_AC_1-1(2)_z3-6.tif	447	6.98438
MAX_fkhgal4_AC_1-1(2)_z3-6.tif	441	6.89062
MAX_fkhgal4_AC_1-1(2)_z3-6.tif	560	8.75
MAX_fkhgal4_AC_1-1(2)_z3-6.tif	232	3.625
MAX_fkhgal4_AC_1-1(2)_z3-6.tif	1334	20.8438
MAX_fkhgal4_AC_1-1(2)_z3-6.tif	5770	90.1562
MAX_fkhgal4_AC_1-1(2)_z3-6.tif	1271	19.8594
MAX_fkhgal4_AC_1-1(2)_z3-6.tif	749	11.7031
MAX_fkhgal4_AC_1-1(2)_z3-6.tif	1001	15.6406
MAX_fkhgal4_AC_1-1(2)_z3-6.tif	554	8.65625
MAX_fkhgal4_AC_1-1(2)_z3-6.tif	1545	24.1406
MAX_fkhgal4_AC_1-1(2)_z3-6.tif	745	11.6406
MAX_fkhgal4_AC_1-1(2)_z3-6.tif	2322	36.2812
MAX_fkhgal4_AC_1-1(2)_z3-6.tif	1097	17.1406
MAX_fkhgal4_AC_1-1(2)_z3-6.tif	1118	17.4688
MAX_fkhgal4_AC_1-1(2)_z3-6.tif	1518	23.7188
MAX_fkhgal4_AC_1-1(2)_z3-6.tif	1274	19.9062
MAX_fkhgal4_AC_1-1(2)_z3-6.tif	435	6.79688
MAX_fkhgal4_AC_1-1(2)_z3-6.tif	2708	42.3125
MAX_fkhgal4_AC_1-1(2)_z3-6.tif	406	6.34375
MAX_fkhgal4_AC_1-1(2)_z3-6.tif	2334	36.4688
MAX_fkhgal4_AC_1-1(2)_z3-6.tif	860	13.4375
MAX_fkhgal4_AC_1-1(2)_z3-6.tif	474	7.40625
MAX_fkhgal4_AC_1-1(2)_z3-6.tif	368	5.75
MAX_fkhgal4_AC_1-1(2)_z3-6.tif	1657	25.8906
MAX_fkhgal4_AC_1-1(2)_z3-6.tif	989	15.4531
MAX_fkhgal4_AC_1-1(2)_z3-6.tif	518	8.09375
MAX_fkhgal4_AC_1-1(2)_z3-6.tif	2135	33.3594
MAX_fkhgal4_AC_1-1(2)_z3-6.tif	1601	25.0156
MAX_fkhgal4_AC_1-1(2)_z3-6.tif	1151	17.9844
MAX_fkhgal4_AC_1-1(2)_z3-6.tif	1474	23.0312
MAX_fkhgal4_AC_1-1(2)_z3-6.tif	1045	16.3281
MAX_fkhgal4_AC_1-1(2)_z3-6.tif	1248	19.5
MAX_fkhgal4_AC_1-1(2)_z3-6.tif	1426	22.2812
MAX_fkhgal4_AC_1-1(2)_z3-6.tif	1684	26.3125
MAX_fkhgal4_AC_1-1(2)_z3-6.tif	430	6.71875
MAX_fkhgal4_AC_1-1(2)_z3-6.tif	939	14.6719
MAX_fkhgal4_AC_1-1(2)_z3-6.tif	1407	21.9844
MAX_fkhgal4_AC_2-1_z4-7.tif	248759	3886.86
MAX_fkhgal4_AC_2-1_z4-7.tif	60	0.9375
MAX_fkhgal4_AC_2-1_z4-7.tif	1089	17.0156
MAX_fkhgal4_AC_2-1_z4-7.tif	2086	32.5938
MAX_fkhgal4_AC_2-1_z4-7.tif	744	11.625
MAX_fkhgal4_AC_2-1_z4-7.tif	1116	17.4375
MAX_fkhgal4_AC_2-1_z4-7.tif	1167	18.2344
MAX_fkhgal4_AC_2-1_z4-7.tif	1161	18.1406
MAX_fkhgal4_AC_2-1_z4-7.tif	1057	16.5156
MAX_fkhgal4_AC_2-1_z4-7.tif	498	7.78125
MAX_fkhgal4_AC_2-1_z4-7.tif	1875	29.2969
MAX_fkhgal4_AC_2-1_z4-7.tif	1715	26.7969
MAX_fkhgal4_AC_2-1_z4-7.tif	1962	30.6562
MAX_fkhgal4_AC_2-1_z4-7.tif	1312	20.5
MAX_fkhgal4_AC_2-1_z4-7.tif	534	8.34375
MAX_fkhgal4_AC_2-1_z4-7.tif	1117	17.4531
MAX_fkhgal4_AC_2-1_z4-7.tif	994	15.5312
MAX_fkhgal4_AC_2-1_z4-7.tif	1008	15.75
MAX_fkhgal4_AC_2-1_z4-7.tif	1346	21.0312
MAX_fkhgal4_AC_2-1_z4-7.tif	1486	23.2188
MAX_fkhgal4_AC_2-1_z4-7.tif	1668	26.0625
MAX_fkhgal4_AC_2-1_z4-7.tif	1682	26.2812
MAX_fkhgal4_AC_2-1_z4-7.tif	1245	19.4531
MAX_fkhgal4_AC_2-1_z4-7.tif	697	10.8906
MAX_fkhgal4_AC_2-1_z4-7.tif	1040	16.25
MAX_fkhgal4_AC_2-1_z4-7.tif	1279	19.9844
MAX_fkhgal4_AC_2-1_z4-7.tif	1693	26.4531
MAX_fkhgal4_AC_2-1_z4-7.tif	1034	16.1562
MAX_fkhgal4_AC_2-1_z4-7.tif	166	2.59375
MAX_fkhgal4_AC_2-1_z4-7.tif	798	12.4688
MAX_fkhgal4_AC_2-1_z4-7.tif	1342	20.9688
MAX_fkhgal4_AC_2-1_z4-7.tif	623	9.73438
MAX_fkhgal4_AC_2-1_z4-7.tif	617	9.64062
MAX_fkhgal4_AC_2-1_z4-7.tif	1030	16.0938
MAX_fkhgal4_AC_2-1_z4-7.tif	1782	27.8438
MAX_fkhgal4_AC_2-1_z4-7.tif	780	12.1875
MAX_fkhgal4_AC_2-1_z4-7.tif	633	9.89062
MAX_fkhgal4_AC_2-1_z4-7.tif	1113	17.3906
MAX_fkhgal4_AC_2-1_z4-7.tif	881	13.7656
MAX_fkhgal4_AC_2-1_z4-7.tif	623	9.73438
MAX_fkhgal4_AC_2-1_z4-7.tif	777	12.1406
MAX_fkhgal4_AC_2-1_z4-7.tif	308	4.8125
MAX_fkhgal4_AC_2-1_z4-7.tif	1530	23.9062
MAX_fkhgal4_AC_2-1_z4-7.tif	727	11.3594
MAX_fkhgal4_AC_2-1_z4-7.tif	158	2.46875
MAX_fkhgal4_AC_2-1_z4-7.tif	1080	16.875
MAX_fkhgal4_AC_2-1_z4-7.tif	1145	17.8906
MAX_fkhgal4_AC_2-1_z4-7.tif	717	11.2031
MAX_fkhgal4_AC_2-1_z4-7.tif	479	7.48438
MAX_fkhgal4_AC_2-1_z4-7.tif	435	6.79688
MAX_fkhgal4_AC_2-1_z4-7.tif	998	15.5938
MAX_fkhgal4_AC_2-1_z4-7.tif	768	12
MAX_fkhgal4_AC_2-1_z4-7.tif	645	10.0781
MAX_fkhgal4_AC_2-1_z4-7.tif	380	5.9375
MAX_fkhgal4_AC_2-1_z4-7.tif	365	5.70312
MAX_fkhgal4_AC_2-1_z4-7.tif	204	3.1875
MAX_fkhgal4_AC_2-1_z4-7.tif	533	8.32812
MAX_fkhgal4_AC_2-1_z4-7.tif	1648	25.75
MAX_fkhgal4_AC_2-1_z4-7.tif	1108	17.3125
MAX_fkhgal4_AC_2-1_z4-7.tif	414	6.46875
MAX_fkhgal4_AC_2-1_z4-7.tif	1753	27.3906
MAX_fkhgal4_AC_2-1_z4-7.tif	828	12.9375
MAX_fkhgal4_AC_2-1_z4-7.tif	1707	26.6719
MAX_fkhgal4_AC_2-1_z4-7.tif	884	13.8125
MAX_fkhgal4_AC_2-1_z4-7.tif	812	12.6875
MAX_fkhgal4_AC_2-1_z4-7.tif	998	15.5938
MAX_fkhgal4_AC_2-1_z4-7.tif	1684	26.3125
MAX_fkhgal4_AC_2-1_z4-7.tif	804	12.5625
MAX_fkhgal4_AC_2-1_z4-7.tif	805	12.5781
MAX_fkhgal4_AC_2-1_z4-7.tif	1303	20.3594
MAX_fkhgal4_AC_2-1_z4-7.tif	75	1.17188
MAX_fkhgal4_AC_2-1_z4-7.tif	1521	23.7656
MAX_fkhgal4_AC_2-1_z4-7.tif	1241	19.3906
MAX_fkhgal4_AC_2-1_z4-7.tif	1004	15.6875
MAX_fkhgal4_AC_2-1_z4-7.tif	561	8.76562
MAX_fkhgal4_AC_2-1_z4-7.tif	1433	22.3906
MAX_fkhgal4_AC_2-1_z4-7.tif	1147	17.9219
MAX_fkhgal4_AC_2-1_z4-7.tif	853	13.3281
MAX_fkhgal4_AC_2-1_z4-7.tif	860	13.4375
MAX_fkhgal4_AC_2-1_z4-7.tif	1412	22.0625
MAX_fkhgal4_AC_2-1_z4-7.tif	202	3.15625
MAX_fkhgal4_AC_2-1_z4-7.tif	218	3.40625
MAX_fkhgal4_AC_2-1_z4-7.tif	392	6.125
MAX_fkhgal4_AC_2-1_z4-7.tif	1291	20.1719
MAX_fkhgal4_AC_2-1_z4-7.tif	664	10.375
MAX_fkhgal4_AC_2-1_z4-7.tif	1340	20.9375
MAX_fkhgal4_AC_2-1_z4-7.tif	1164	18.1875
MAX_fkhgal4_AC_2-1_z4-7.tif	670	10.4688
MAX_fkhgal4_AC_2-1_z4-7.tif	1246	19.4688
MAX_fkhgal4_AC_2-1_z4-7.tif	615	9.60938
MAX_fkhgal4_AC_2-1_z4-7.tif	1126	17.5938
MAX_fkhgal4_AC_2-1_z4-7.tif	971	15.1719
MAX_fkhgal4_AC_2-1_z4-7.tif	382	5.96875
MAX_fkhgal4_AC_2-1_z4-7.tif	345	5.39062
MAX_fkhgal4_AC_2-1_z4-7.tif	852	13.3125
MAX_fkhgal4_AC_2-1_z4-7.tif	1206	18.8438
MAX_fkhgal4_AC_2-1_z4-7.tif	399	6.23438
MAX_fkhgal4_AC_2-1_z4-7.tif	563	8.79688
MAX_fkhgal4_AC_2-1_z4-7.tif	910	14.2188
MAX_fkhgal4_AC_2-1_z4-7.tif	730	11.4062
MAX_fkhgal4_AC_2-1_z4-7.tif	1431	22.3594
MAX_fkhgal4_AC_2-1_z4-7.tif	732	11.4375
MAX_fkhgal4_AC_2-1_z4-7.tif	1491	23.2969
MAX_fkhgal4_AC_2-1_z4-7.tif	3084	48.1875
MAX_fkhgal4_AC_2-1_z4-7.tif	510	7.96875
MAX_fkhgal4_AC_2-1_z4-7.tif	1788	27.9375
MAX_fkhgal4_AC_2-1_z4-7.tif	1266	19.7812
MAX_fkhgal4_AC_2-1_z4-7.tif	1125	17.5781
MAX_fkhgal4_AC_2-1_z4-7.tif	890	13.9062
MAX_fkhgal4_AC_2-1_z4-7.tif	1249	19.5156
MAX_fkhgal4_AC_2-1_z4-7.tif	960	15
MAX_fkhgal4_AC_2-1_z4-7.tif	623	9.73438
MAX_fkhgal4_AC_2-1_z4-7.tif	1204	18.8125
MAX_fkhgal4_AC_2-1_z4-7.tif	1164	18.1875
MAX_fkhgal4_AC_2-1_z4-7.tif	1460	22.8125
MAX_fkhgal4_AC_2-1_z4-7.tif	1596	24.9375
MAX_fkhgal4_AC_2-1_z4-7.tif	175	2.73438
MAX_fkhgal4_AC_2-1_z4-7.tif	1118	17.4688
MAX_fkhgal4_AC_2-1_z4-7.tif	648	10.125
MAX_fkhgal4_AC_2-1_z4-7.tif	473	7.39062
MAX_fkhgal4_AC_2-1_z4-7.tif	5280	82.5
MAX_fkhgal4_AC_2-1_z4-7.tif	1145	17.8906
MAX_fkhgal4_AC_2-1_z4-7.tif	893	13.9531
MAX_fkhgal4_AC_2-1_z4-7.tif	471	7.35938
MAX_fkhgal4_AC_2-1_z4-7.tif	483	7.54688
MAX_fkhgal4_AC_2-1_z4-7.tif	1398	21.8438
MAX_fkhgal4_AC_2-1_z4-7.tif	578	9.03125
MAX_fkhgal4_AC_2-1_z4-7.tif	1151	17.9844
MAX_fkhgal4_AC_2-1_z4-7.tif	743	11.6094
MAX_fkhgal4_AC_2-1_z4-7.tif	632	9.875
MAX_fkhgal4_AC_2-1_z4-7.tif	1886	29.4688
MAX_fkhgal4_AC_2-1_z4-7.tif	1651	25.7969
MAX_fkhgal4_AC_2-1_z4-7.tif	1434	22.4062
MAX_fkhgal4_AC_2-1_z4-7.tif	1706	26.6562
MAX_fkhgal4_AC_2-1_z4-7.tif	1901	29.7031
MAX_fkhgal4_AC_2-1_z4-7.tif	1243	19.4219
MAX_fkhgal4_AC_2-1_z4-7.tif	1774	27.7188
MAX_fkhgal4_AC_2-1_z4-7.tif	1174	18.3438
MAX_fkhgal4_AC_2-1_z4-7.tif	827	12.9219
MAX_fkhgal4_AC_2-1_z4-7.tif	536	8.375
MAX_fkhgal4_AC_2-1_z4-7.tif	1323	20.6719
MAX_fkhgal4_AC_2-1_z4-7.tif	1103	17.2344
MAX_fkhgal4_AC_2-1_z4-7.tif	1530	23.9062
MAX_fkhgal4_AC_2-1_z4-7.tif	1027	16.0469
MAX_fkhgal4_AC_3-1_(2)_z3-6.tif	227572	3555.81
MAX_fkhgal4_AC_3-1_(2)_z3-6.tif	6649	103.891
MAX_fkhgal4_AC_3-1_(2)_z3-6.tif	2749	42.9531
MAX_fkhgal4_AC_3-1_(2)_z3-6.tif	2729	42.6406
MAX_fkhgal4_AC_3-1_(2)_z3-6.tif	2664	41.625
MAX_fkhgal4_AC_3-1_(2)_z3-6.tif	2567	40.1094
MAX_fkhgal4_AC_3-1_(2)_z3-6.tif	2308	36.0625
MAX_fkhgal4_AC_3-1_(2)_z3-6.tif	2179	34.0469
MAX_fkhgal4_AC_3-1_(2)_z3-6.tif	2163	33.7969
MAX_fkhgal4_AC_3-1_(2)_z3-6.tif	2138	33.4062
MAX_fkhgal4_AC_3-1_(2)_z3-6.tif	2132	33.3125
MAX_fkhgal4_AC_3-1_(2)_z3-6.tif	2103	32.8594
MAX_fkhgal4_AC_3-1_(2)_z3-6.tif	2012	31.4375
MAX_fkhgal4_AC_3-1_(2)_z3-6.tif	1988	31.0625
MAX_fkhgal4_AC_3-1_(2)_z3-6.tif	1938	30.2812
MAX_fkhgal4_AC_3-1_(2)_z3-6.tif	1903	29.7344
MAX_fkhgal4_AC_3-1_(2)_z3-6.tif	1897	29.6406
MAX_fkhgal4_AC_3-1_(2)_z3-6.tif	1892	29.5625
MAX_fkhgal4_AC_3-1_(2)_z3-6.tif	1878	29.3438
MAX_fkhgal4_AC_3-1_(2)_z3-6.tif	1868	29.1875
MAX_fkhgal4_AC_3-1_(2)_z3-6.tif	1862	29.0938
MAX_fkhgal4_AC_3-1_(2)_z3-6.tif	1860	29.0625
MAX_fkhgal4_AC_3-1_(2)_z3-6.tif	1713	26.7656
MAX_fkhgal4_AC_3-1_(2)_z3-6.tif	1697	26.5156
MAX_fkhgal4_AC_3-1_(2)_z3-6.tif	1689	26.3906
MAX_fkhgal4_AC_3-1_(2)_z3-6.tif	1630	25.4688
MAX_fkhgal4_AC_3-1_(2)_z3-6.tif	1605	25.0781
MAX_fkhgal4_AC_3-1_(2)_z3-6.tif	1584	24.75
MAX_fkhgal4_AC_3-1_(2)_z3-6.tif	1577	24.6406
MAX_fkhgal4_AC_3-1_(2)_z3-6.tif	1558	24.3438
MAX_fkhgal4_AC_3-1_(2)_z3-6.tif	1544	24.125
MAX_fkhgal4_AC_3-1_(2)_z3-6.tif	1521	23.7656
MAX_fkhgal4_AC_3-1_(2)_z3-6.tif	1508	23.5625
MAX_fkhgal4_AC_3-1_(2)_z3-6.tif	1508	23.5625
MAX_fkhgal4_AC_3-1_(2)_z3-6.tif	1497	23.3906
MAX_fkhgal4_AC_3-1_(2)_z3-6.tif	1481	23.1406
MAX_fkhgal4_AC_3-1_(2)_z3-6.tif	1455	22.7344
MAX_fkhgal4_AC_3-1_(2)_z3-6.tif	1447	22.6094
MAX_fkhgal4_AC_3-1_(2)_z3-6.tif	1414	22.0938
MAX_fkhgal4_AC_3-1_(2)_z3-6.tif	1401	21.8906
MAX_fkhgal4_AC_3-1_(2)_z3-6.tif	1387	21.6719
MAX_fkhgal4_AC_3-1_(2)_z3-6.tif	1384	21.625
MAX_fkhgal4_AC_3-1_(2)_z3-6.tif	1373	21.4531
MAX_fkhgal4_AC_3-1_(2)_z3-6.tif	1371	21.4219
MAX_fkhgal4_AC_3-1_(2)_z3-6.tif	1361	21.2656
MAX_fkhgal4_AC_3-1_(2)_z3-6.tif	1352	21.125
MAX_fkhgal4_AC_3-1_(2)_z3-6.tif	1352	21.125
MAX_fkhgal4_AC_3-1_(2)_z3-6.tif	1328	20.75
MAX_fkhgal4_AC_3-1_(2)_z3-6.tif	1316	20.5625
MAX_fkhgal4_AC_3-1_(2)_z3-6.tif	1314	20.5312
MAX_fkhgal4_AC_3-1_(2)_z3-6.tif	1310	20.4688
MAX_fkhgal4_AC_3-1_(2)_z3-6.tif	1307	20.4219
MAX_fkhgal4_AC_3-1_(2)_z3-6.tif	1295	20.2344
MAX_fkhgal4_AC_3-1_(2)_z3-6.tif	1293	20.2031
MAX_fkhgal4_AC_3-1_(2)_z3-6.tif	1289	20.1406
MAX_fkhgal4_AC_3-1_(2)_z3-6.tif	1287	20.1094
MAX_fkhgal4_AC_3-1_(2)_z3-6.tif	1269	19.8281
MAX_fkhgal4_AC_3-1_(2)_z3-6.tif	1234	19.2812
MAX_fkhgal4_AC_3-1_(2)_z3-6.tif	1205	18.8281
MAX_fkhgal4_AC_3-1_(2)_z3-6.tif	1194	18.6562
MAX_fkhgal4_AC_3-1_(2)_z3-6.tif	1170	18.2812
MAX_fkhgal4_AC_3-1_(2)_z3-6.tif	1167	18.2344
MAX_fkhgal4_AC_3-1_(2)_z3-6.tif	1162	18.1562
MAX_fkhgal4_AC_3-1_(2)_z3-6.tif	1160	18.125
MAX_fkhgal4_AC_3-1_(2)_z3-6.tif	1142	17.8438
MAX_fkhgal4_AC_3-1_(2)_z3-6.tif	1112	17.375
MAX_fkhgal4_AC_3-1_(2)_z3-6.tif	1108	17.3125
MAX_fkhgal4_AC_3-1_(2)_z3-6.tif	1105	17.2656
MAX_fkhgal4_AC_3-1_(2)_z3-6.tif	1102	17.2188
MAX_fkhgal4_AC_3-1_(2)_z3-6.tif	1090	17.0312
MAX_fkhgal4_AC_3-1_(2)_z3-6.tif	1041	16.2656
MAX_fkhgal4_AC_3-1_(2)_z3-6.tif	1030	16.0938
MAX_fkhgal4_AC_3-1_(2)_z3-6.tif	1028	16.0625
MAX_fkhgal4_AC_3-1_(2)_z3-6.tif	1028	16.0625
MAX_fkhgal4_AC_3-1_(2)_z3-6.tif	1027	16.0469
MAX_fkhgal4_AC_3-1_(2)_z3-6.tif	1024	16
MAX_fkhgal4_AC_3-1_(2)_z3-6.tif	1024	16
MAX_fkhgal4_AC_3-1_(2)_z3-6.tif	1004	15.6875
MAX_fkhgal4_AC_3-1_(2)_z3-6.tif	1002	15.6562
MAX_fkhgal4_AC_3-1_(2)_z3-6.tif	996	15.5625
MAX_fkhgal4_AC_3-1_(2)_z3-6.tif	980	15.3125
MAX_fkhgal4_AC_3-1_(2)_z3-6.tif	979	15.2969
MAX_fkhgal4_AC_3-1_(2)_z3-6.tif	976	15.25
MAX_fkhgal4_AC_3-1_(2)_z3-6.tif	968	15.125
MAX_fkhgal4_AC_3-1_(2)_z3-6.tif	966	15.0938
MAX_fkhgal4_AC_3-1_(2)_z3-6.tif	956	14.9375
MAX_fkhgal4_AC_3-1_(2)_z3-6.tif	948	14.8125
MAX_fkhgal4_AC_3-1_(2)_z3-6.tif	938	14.6562
MAX_fkhgal4_AC_3-1_(2)_z3-6.tif	913	14.2656
MAX_fkhgal4_AC_3-1_(2)_z3-6.tif	887	13.8594
MAX_fkhgal4_AC_3-1_(2)_z3-6.tif	885	13.8281
MAX_fkhgal4_AC_3-1_(2)_z3-6.tif	883	13.7969
MAX_fkhgal4_AC_3-1_(2)_z3-6.tif	877	13.7031
MAX_fkhgal4_AC_3-1_(2)_z3-6.tif	870	13.5938
MAX_fkhgal4_AC_3-1_(2)_z3-6.tif	840	13.125
MAX_fkhgal4_AC_3-1_(2)_z3-6.tif	837	13.0781
MAX_fkhgal4_AC_3-1_(2)_z3-6.tif	828	12.9375
MAX_fkhgal4_AC_3-1_(2)_z3-6.tif	828	12.9375
MAX_fkhgal4_AC_3-1_(2)_z3-6.tif	813	12.7031
MAX_fkhgal4_AC_3-1_(2)_z3-6.tif	805	12.5781
MAX_fkhgal4_AC_3-1_(2)_z3-6.tif	803	12.5469
MAX_fkhgal4_AC_3-1_(2)_z3-6.tif	785	12.2656
MAX_fkhgal4_AC_3-1_(2)_z3-6.tif	783	12.2344
MAX_fkhgal4_AC_3-1_(2)_z3-6.tif	768	12
MAX_fkhgal4_AC_3-1_(2)_z3-6.tif	759	11.8594
MAX_fkhgal4_AC_3-1_(2)_z3-6.tif	743	11.6094
MAX_fkhgal4_AC_3-1_(2)_z3-6.tif	735	11.4844
MAX_fkhgal4_AC_3-1_(2)_z3-6.tif	731	11.4219
MAX_fkhgal4_AC_3-1_(2)_z3-6.tif	721	11.2656
MAX_fkhgal4_AC_3-1_(2)_z3-6.tif	720	11.25
MAX_fkhgal4_AC_3-1_(2)_z3-6.tif	715	11.1719
MAX_fkhgal4_AC_3-1_(2)_z3-6.tif	702	10.9688
MAX_fkhgal4_AC_3-1_(2)_z3-6.tif	695	10.8594
MAX_fkhgal4_AC_3-1_(2)_z3-6.tif	685	10.7031
MAX_fkhgal4_AC_3-1_(2)_z3-6.tif	676	10.5625
MAX_fkhgal4_AC_3-1_(2)_z3-6.tif	649	10.1406
MAX_fkhgal4_AC_3-1_(2)_z3-6.tif	628	9.8125
MAX_fkhgal4_AC_3-1_(2)_z3-6.tif	624	9.75
MAX_fkhgal4_AC_3-1_(2)_z3-6.tif	618	9.65625
MAX_fkhgal4_AC_3-1_(2)_z3-6.tif	612	9.5625
MAX_fkhgal4_AC_3-1_(2)_z3-6.tif	609	9.51562
MAX_fkhgal4_AC_3-1_(2)_z3-6.tif	590	9.21875
MAX_fkhgal4_AC_3-1_(2)_z3-6.tif	587	9.17188
MAX_fkhgal4_AC_3-1_(2)_z3-6.tif	534	8.34375
MAX_fkhgal4_AC_3-1_(2)_z3-6.tif	534	8.34375
MAX_fkhgal4_AC_3-1_(2)_z3-6.tif	533	8.32812
MAX_fkhgal4_AC_3-1_(2)_z3-6.tif	512	8
MAX_fkhgal4_AC_3-1_(2)_z3-6.tif	508	7.9375
MAX_fkhgal4_AC_3-1_(2)_z3-6.tif	502	7.84375
MAX_fkhgal4_AC_3-1_(2)_z3-6.tif	493	7.70312
MAX_fkhgal4_AC_3-1_(2)_z3-6.tif	492	7.6875
MAX_fkhgal4_AC_3-1_(2)_z3-6.tif	471	7.35938
MAX_fkhgal4_AC_3-1_(2)_z3-6.tif	469	7.32812
MAX_fkhgal4_AC_3-1_(2)_z3-6.tif	468	7.3125
MAX_fkhgal4_AC_3-1_(2)_z3-6.tif	466	7.28125
MAX_fkhgal4_AC_3-1_(2)_z3-6.tif	461	7.20312
MAX_fkhgal4_AC_3-1_(2)_z3-6.tif	453	7.07812
MAX_fkhgal4_AC_3-1_(2)_z3-6.tif	450	7.03125
MAX_fkhgal4_AC_3-1_(2)_z3-6.tif	449	7.01562
MAX_fkhgal4_AC_3-1_(2)_z3-6.tif	441	6.89062
MAX_fkhgal4_AC_3-1_(2)_z3-6.tif	416	6.5
MAX_fkhgal4_AC_3-1_(2)_z3-6.tif	386	6.03125
MAX_fkhgal4_AC_3-1_(2)_z3-6.tif	358	5.59375
MAX_fkhgal4_AC_3-1_(2)_z3-6.tif	356	5.5625
MAX_fkhgal4_AC_3-1_(2)_z3-6.tif	269	4.20312
MAX_fkhgal4_AC_3-1_(2)_z3-6.tif	224	3.5
MAX_fkhgal4_AC_3-1_(2)_z3-6.tif	189	2.95312
MAX_fkhgal4_AC_3-1_(2)_z3-6.tif	134	2.09375
MAX_fkhgal4_AC_3-1_(2)_z3-6.tif	65	1.01562
MAX_fkhgal4_AC_3-1_z3-6.tif	237066	3704.16
MAX_fkhgal4_AC_3-1_z3-6.tif	927	14.4844
MAX_fkhgal4_AC_3-1_z3-6.tif	1410	22.0312
MAX_fkhgal4_AC_3-1_z3-6.tif	1146	17.9062
MAX_fkhgal4_AC_3-1_z3-6.tif	1374	21.4688
MAX_fkhgal4_AC_3-1_z3-6.tif	1014	15.8438
MAX_fkhgal4_AC_3-1_z3-6.tif	2198	34.3438
MAX_fkhgal4_AC_3-1_z3-6.tif	2063	32.2344
MAX_fkhgal4_AC_3-1_z3-6.tif	1105	17.2656
MAX_fkhgal4_AC_3-1_z3-6.tif	1000	15.625
MAX_fkhgal4_AC_3-1_z3-6.tif	987	15.4219
MAX_fkhgal4_AC_3-1_z3-6.tif	681	10.6406
MAX_fkhgal4_AC_3-1_z3-6.tif	1947	30.4219
MAX_fkhgal4_AC_3-1_z3-6.tif	1011	15.7969
MAX_fkhgal4_AC_3-1_z3-6.tif	1184	18.5
MAX_fkhgal4_AC_3-1_z3-6.tif	1884	29.4375
MAX_fkhgal4_AC_3-1_z3-6.tif	618	9.65625
MAX_fkhgal4_AC_3-1_z3-6.tif	1708	26.6875
MAX_fkhgal4_AC_3-1_z3-6.tif	1355	21.1719
MAX_fkhgal4_AC_3-1_z3-6.tif	1575	24.6094
MAX_fkhgal4_AC_3-1_z3-6.tif	990	15.4688
MAX_fkhgal4_AC_3-1_z3-6.tif	644	10.0625
MAX_fkhgal4_AC_3-1_z3-6.tif	1117	17.4531
MAX_fkhgal4_AC_3-1_z3-6.tif	1038	16.2188
MAX_fkhgal4_AC_3-1_z3-6.tif	661	10.3281
MAX_fkhgal4_AC_3-1_z3-6.tif	423	6.60938
MAX_fkhgal4_AC_3-1_z3-6.tif	690	10.7812
MAX_fkhgal4_AC_3-1_z3-6.tif	585	9.14062
MAX_fkhgal4_AC_3-1_z3-6.tif	1018	15.9062
MAX_fkhgal4_AC_3-1_z3-6.tif	1251	19.5469
MAX_fkhgal4_AC_3-1_z3-6.tif	894	13.9688
MAX_fkhgal4_AC_3-1_z3-6.tif	1872	29.25
MAX_fkhgal4_AC_3-1_z3-6.tif	1022	15.9688
MAX_fkhgal4_AC_3-1_z3-6.tif	1041	16.2656
MAX_fkhgal4_AC_3-1_z3-6.tif	581	9.07812
MAX_fkhgal4_AC_3-1_z3-6.tif	827	12.9219
MAX_fkhgal4_AC_3-1_z3-6.tif	684	10.6875
MAX_fkhgal4_AC_3-1_z3-6.tif	691	10.7969
MAX_fkhgal4_AC_3-1_z3-6.tif	772	12.0625
MAX_fkhgal4_AC_3-1_z3-6.tif	900	14.0625
MAX_fkhgal4_AC_3-1_z3-6.tif	941	14.7031
MAX_fkhgal4_AC_3-1_z3-6.tif	1343	20.9844
MAX_fkhgal4_AC_3-1_z3-6.tif	532	8.3125
MAX_fkhgal4_AC_3-1_z3-6.tif	779	12.1719
MAX_fkhgal4_AC_3-1_z3-6.tif	382	5.96875
MAX_fkhgal4_AC_3-1_z3-6.tif	877	13.7031
MAX_fkhgal4_AC_3-1_z3-6.tif	701	10.9531
MAX_fkhgal4_AC_3-1_z3-6.tif	621	9.70312
MAX_fkhgal4_AC_3-1_z3-6.tif	664	10.375
MAX_fkhgal4_AC_3-1_z3-6.tif	573	8.95312
MAX_fkhgal4_AC_3-1_z3-6.tif	408	6.375
MAX_fkhgal4_AC_3-1_z3-6.tif	635	9.92188
MAX_fkhgal4_AC_3-1_z3-6.tif	2163	33.7969
MAX_fkhgal4_AC_3-1_z3-6.tif	393	6.14062
MAX_fkhgal4_AC_3-1_z3-6.tif	576	9
MAX_fkhgal4_AC_3-1_z3-6.tif	879	13.7344
MAX_fkhgal4_AC_3-1_z3-6.tif	661	10.3281
MAX_fkhgal4_AC_3-1_z3-6.tif	658	10.2812
MAX_fkhgal4_AC_3-1_z3-6.tif	852	13.3125
MAX_fkhgal4_AC_3-1_z3-6.tif	915	14.2969
MAX_fkhgal4_AC_3-1_z3-6.tif	514	8.03125
MAX_fkhgal4_AC_3-1_z3-6.tif	1118	17.4688
MAX_fkhgal4_AC_3-1_z3-6.tif	1011	15.7969
MAX_fkhgal4_AC_3-1_z3-6.tif	900	14.0625
MAX_fkhgal4_AC_3-1_z3-6.tif	1283	20.0469
MAX_fkhgal4_AC_3-1_z3-6.tif	484	7.5625
MAX_fkhgal4_AC_3-1_z3-6.tif	598	9.34375
MAX_fkhgal4_AC_3-1_z3-6.tif	799	12.4844
MAX_fkhgal4_AC_3-1_z3-6.tif	1353	21.1406
MAX_fkhgal4_AC_3-1_z3-6.tif	752	11.75
MAX_fkhgal4_AC_3-1_z3-6.tif	930	14.5312
MAX_fkhgal4_AC_3-1_z3-6.tif	1212	18.9375
MAX_fkhgal4_AC_3-1_z3-6.tif	558	8.71875
MAX_fkhgal4_AC_3-1_z3-6.tif	1242	19.4062
MAX_fkhgal4_AC_3-1_z3-6.tif	662	10.3438
MAX_fkhgal4_AC_3-1_z3-6.tif	1084	16.9375
MAX_fkhgal4_AC_3-1_z3-6.tif	1854	28.9688
MAX_fkhgal4_AC_3-1_z3-6.tif	883	13.7969
MAX_fkhgal4_AC_3-1_z3-6.tif	302	4.71875
MAX_fkhgal4_AC_3-1_z3-6.tif	1046	16.3438
MAX_fkhgal4_AC_3-1_z3-6.tif	1643	25.6719
MAX_fkhgal4_AC_3-1_z3-6.tif	586	9.15625
MAX_fkhgal4_AC_3-1_z3-6.tif	1544	24.125
MAX_fkhgal4_AC_3-1_z3-6.tif	645	10.0781
MAX_fkhgal4_AC_3-1_z3-6.tif	131	2.04688
MAX_fkhgal4_AC_3-1_z3-6.tif	731	11.4219
MAX_fkhgal4_AC_3-1_z3-6.tif	1226	19.1562
MAX_fkhgal4_AC_3-1_z3-6.tif	737	11.5156
MAX_fkhgal4_AC_3-1_z3-6.tif	1295	20.2344
MAX_fkhgal4_AC_3-1_z3-6.tif	861	13.4531
MAX_fkhgal4_AC_3-1_z3-6.tif	675	10.5469
MAX_fkhgal4_AC_3-1_z3-6.tif	628	9.8125
MAX_fkhgal4_AC_3-1_z3-6.tif	814	12.7188
MAX_fkhgal4_AC_3-1_z3-6.tif	680	10.625
MAX_fkhgal4_AC_3-1_z3-6.tif	454	7.09375
MAX_fkhgal4_AC_3-1_z3-6.tif	736	11.5
MAX_fkhgal4_AC_3-1_z3-6.tif	791	12.3594
MAX_fkhgal4_AC_3-1_z3-6.tif	529	8.26562
MAX_fkhgal4_AC_3-1_z3-6.tif	1119	17.4844
MAX_fkhgal4_AC_3-1_z3-6.tif	924	14.4375
MAX_fkhgal4_AC_3-1_z3-6.tif	904	14.125
MAX_fkhgal4_AC_3-1_z3-6.tif	1012	15.8125
MAX_fkhgal4_AC_3-1_z3-6.tif	865	13.5156
MAX_fkhgal4_AC_3-1_z3-6.tif	413	6.45312
MAX_fkhgal4_AC_3-1_z3-6.tif	251	3.92188
MAX_fkhgal4_AC_3-1_z3-6.tif	699	10.9219
MAX_fkhgal4_AC_3-1_z3-6.tif	993	15.5156
MAX_fkhgal4_AC_3-1_z3-6.tif	714	11.1562
MAX_fkhgal4_AC_3-1_z3-6.tif	1081	16.8906
MAX_fkhgal4_AC_3-1_z3-6.tif	1440	22.5
MAX_fkhgal4_AC_3-1_z3-6.tif	1181	18.4531
MAX_fkhgal4_AC_3-1_z3-6.tif	585	9.14062
MAX_fkhgal4_AC_3-1_z3-6.tif	481	7.51562
MAX_fkhgal4_AC_3-1_z3-6.tif	751	11.7344
MAX_fkhgal4_AC_3-1_z3-6.tif	726	11.3438
MAX_fkhgal4_AC_3-1_z3-6.tif	1373	21.4531
MAX_fkhgal4_AC_3-1_z3-6.tif	585	9.14062
MAX_fkhgal4_AC_3-1_z3-6.tif	819	12.7969
MAX_fkhgal4_AC_3-1_z3-6.tif	1113	17.3906
MAX_fkhgal4_AC_3-1_z3-6.tif	1370	21.4062
MAX_fkhgal4_AC_3-1_z3-6.tif	377	5.89062
MAX_fkhgal4_AC_3-1_z3-6.tif	1176	18.375
MAX_fkhgal4_AC_3-1_z3-6.tif	1406	21.9688
MAX_fkhgal4_AC_3-1_z3-6.tif	1136	17.75
MAX_fkhgal4_AC_3-1_z3-6.tif	914	14.2812
MAX_fkhgal4_AC_3-1_z3-6.tif	798	12.4688
MAX_fkhgal4_AC_3-1_z3-6.tif	1326	20.7188
MAX_fkhgal4_AC_3-1_z3-6.tif	714	11.1562
MAX_fkhgal4_AC_3-1_z3-6.tif	407	6.35938
MAX_fkhgal4_AC_3-1_z3-6.tif	1183	18.4844
MAX_fkhgal4_AC_3-1_z3-6.tif	1481	23.1406
MAX_fkhgal4_AC_3-1_z3-6.tif	476	7.4375
MAX_fkhgal4_AC_3-1_z3-6.tif	1247	19.4844
MAX_fkhgal4_AC_3-1_z3-6.tif	1114	17.4062
MAX_fkhgal4_AC_3-1_z3-6.tif	777	12.1406
MAX_fkhgal4_AC_3-1_z3-6.tif	386	6.03125
MAX_fkhgal4_AC_3-1_z3-6.tif	503	7.85938
MAX_fkhgal4_AC_3-1_z3-6.tif	377	5.89062
MAX_fkhgal4_AC_3-1_z3-6.tif	919	14.3594
MAX_fkhgal4_AC_3-1_z3-6.tif	1166	18.2188
MAX_fkhgal4_AC_3-1_z3-6.tif	799	12.4844
MAX_fkhgal4_AC_3-1_z3-6.tif	700	10.9375
MAX_fkhgal4_AC_3-1_z3-6.tif	649	10.1406
MAX_fkhgal4_AC_3-1_z3-6.tif	504	7.875
MAX_fkhgal4_AC_3-1_z3-6.tif	1054	16.4688
MAX_fkhgal4_AC_3-1_z3-6.tif	457	7.14062
MAX_fkhgal4_AC_3-1_z3-6.tif	2417	37.7656
MAX_fkhgal4_AC_3-1_z3-6.tif	656	10.25
MAX_fkhgal4_AC_3-1_z3-6.tif	1878	29.3438
MAX_fkhgal4_AC_3-1_z3-6.tif	1346	21.0312
MAX_fkhgal4_AC_3-1_z3-6.tif	950	14.8438
MAX_fkhgal4_AC_3-1_z3-6.tif	439	6.85938
MAX_fkhgal4_AC_3-1_z3-6.tif	944	14.75
MAX_fkhgal4_AC_3-1_z3-6.tif	1876	29.3125
MAX_fkhgal4_AC_3-1_z3-6.tif	422	6.59375
MAX_fkhgal4_AC_3-1_z3-6.tif	667	10.4219
MAX_fkhgal4_AC_3-1_z3-6.tif	1664	26
MAX_fkhgal4_AC_3-1_z3-6.tif	1084	16.9375
MAX_fkhgal4_AC_3-1_z3-6.tif	2017	31.5156
MAX_fkhgal4_AC_3-1_z3-6.tif	999	15.6094
MAX_fkhgal4_AC_3-1_z3-6.tif	1140	17.8125
MAX_fkhgal4_AC_3-1_z3-6.tif	937	14.6406
MAX_fkhgal4_AC_3-1_z3-6.tif	1194	18.6562
MAX_fkhgal4_AC_3-1_z3-6.tif	1272	19.875
MAX_fkhgal4_AC_3-1_z3-6.tif	1045	16.3281
MAX_fkhgal4_AC_3-1_z3-6.tif	732	11.4375
MAX_fkhgal4_AC_3-1_z3-6.tif	1477	23.0781
MAX_fkhgal4_AC_3-1_z3-6.tif	1550	24.2188
MAX_fkhgal4_AC_4-1_z4-7.tif	253246	3956.97
MAX_fkhgal4_AC_4-1_z4-7.tif	59	0.921875
MAX_fkhgal4_AC_4-1_z4-7.tif	1444	22.5625
MAX_fkhgal4_AC_4-1_z4-7.tif	1486	23.2188
MAX_fkhgal4_AC_4-1_z4-7.tif	1037	16.2031
MAX_fkhgal4_AC_4-1_z4-7.tif	1069	16.7031
MAX_fkhgal4_AC_4-1_z4-7.tif	1755	27.4219
MAX_fkhgal4_AC_4-1_z4-7.tif	2304	36
MAX_fkhgal4_AC_4-1_z4-7.tif	1448	22.625
MAX_fkhgal4_AC_4-1_z4-7.tif	1080	16.875
MAX_fkhgal4_AC_4-1_z4-7.tif	2324	36.3125
MAX_fkhgal4_AC_4-1_z4-7.tif	1416	22.125
MAX_fkhgal4_AC_4-1_z4-7.tif	788	12.3125
MAX_fkhgal4_AC_4-1_z4-7.tif	365	5.70312
MAX_fkhgal4_AC_4-1_z4-7.tif	2526	39.4688
MAX_fkhgal4_AC_4-1_z4-7.tif	421	6.57812
MAX_fkhgal4_AC_4-1_z4-7.tif	860	13.4375
MAX_fkhgal4_AC_4-1_z4-7.tif	1063	16.6094
MAX_fkhgal4_AC_4-1_z4-7.tif	456	7.125
MAX_fkhgal4_AC_4-1_z4-7.tif	1615	25.2344
MAX_fkhgal4_AC_4-1_z4-7.tif	320	5
MAX_fkhgal4_AC_4-1_z4-7.tif	740	11.5625
MAX_fkhgal4_AC_4-1_z4-7.tif	1333	20.8281
MAX_fkhgal4_AC_4-1_z4-7.tif	691	10.7969
MAX_fkhgal4_AC_4-1_z4-7.tif	322	5.03125
MAX_fkhgal4_AC_4-1_z4-7.tif	1885	29.4531
MAX_fkhgal4_AC_4-1_z4-7.tif	1010	15.7812
MAX_fkhgal4_AC_4-1_z4-7.tif	701	10.9531
MAX_fkhgal4_AC_4-1_z4-7.tif	1078	16.8438
MAX_fkhgal4_AC_4-1_z4-7.tif	1612	25.1875
MAX_fkhgal4_AC_4-1_z4-7.tif	431	6.73438
MAX_fkhgal4_AC_4-1_z4-7.tif	813	12.7031
MAX_fkhgal4_AC_4-1_z4-7.tif	1679	26.2344
MAX_fkhgal4_AC_4-1_z4-7.tif	1257	19.6406
MAX_fkhgal4_AC_4-1_z4-7.tif	1091	17.0469
MAX_fkhgal4_AC_4-1_z4-7.tif	448	7
MAX_fkhgal4_AC_4-1_z4-7.tif	887	13.8594
MAX_fkhgal4_AC_4-1_z4-7.tif	424	6.625
MAX_fkhgal4_AC_4-1_z4-7.tif	711	11.1094
MAX_fkhgal4_AC_4-1_z4-7.tif	667	10.4219
MAX_fkhgal4_AC_4-1_z4-7.tif	980	15.3125
MAX_fkhgal4_AC_4-1_z4-7.tif	1535	23.9844
MAX_fkhgal4_AC_4-1_z4-7.tif	1272	19.875
MAX_fkhgal4_AC_4-1_z4-7.tif	896	14
MAX_fkhgal4_AC_4-1_z4-7.tif	615	9.60938
MAX_fkhgal4_AC_4-1_z4-7.tif	1319	20.6094
MAX_fkhgal4_AC_4-1_z4-7.tif	923	14.4219
MAX_fkhgal4_AC_4-1_z4-7.tif	1822	28.4688
MAX_fkhgal4_AC_4-1_z4-7.tif	847	13.2344
MAX_fkhgal4_AC_4-1_z4-7.tif	1212	18.9375
MAX_fkhgal4_AC_4-1_z4-7.tif	1535	23.9844
MAX_fkhgal4_AC_4-1_z4-7.tif	864	13.5
MAX_fkhgal4_AC_4-1_z4-7.tif	218	3.40625
MAX_fkhgal4_AC_4-1_z4-7.tif	488	7.625
MAX_fkhgal4_AC_4-1_z4-7.tif	1173	18.3281
MAX_fkhgal4_AC_4-1_z4-7.tif	1243	19.4219
MAX_fkhgal4_AC_4-1_z4-7.tif	838	13.0938
MAX_fkhgal4_AC_4-1_z4-7.tif	298	4.65625
MAX_fkhgal4_AC_4-1_z4-7.tif	473	7.39062
MAX_fkhgal4_AC_4-1_z4-7.tif	421	6.57812
MAX_fkhgal4_AC_4-1_z4-7.tif	1038	16.2188
MAX_fkhgal4_AC_4-1_z4-7.tif	673	10.5156
MAX_fkhgal4_AC_4-1_z4-7.tif	727	11.3594
MAX_fkhgal4_AC_4-1_z4-7.tif	1182	18.4688
MAX_fkhgal4_AC_4-1_z4-7.tif	526	8.21875
MAX_fkhgal4_AC_4-1_z4-7.tif	719	11.2344
MAX_fkhgal4_AC_4-1_z4-7.tif	1038	16.2188
MAX_fkhgal4_AC_4-1_z4-7.tif	1290	20.1562
MAX_fkhgal4_AC_4-1_z4-7.tif	459	7.17188
MAX_fkhgal4_AC_4-1_z4-7.tif	1584	24.75
MAX_fkhgal4_AC_4-1_z4-7.tif	642	10.0312
MAX_fkhgal4_AC_4-1_z4-7.tif	1446	22.5938
MAX_fkhgal4_AC_4-1_z4-7.tif	1607	25.1094
MAX_fkhgal4_AC_4-1_z4-7.tif	1383	21.6094
MAX_fkhgal4_AC_4-1_z4-7.tif	1333	20.8281
MAX_fkhgal4_AC_4-1_z4-7.tif	452	7.0625
MAX_fkhgal4_AC_4-1_z4-7.tif	1009	15.7656
MAX_fkhgal4_AC_4-1_z4-7.tif	1256	19.625
MAX_fkhgal4_AC_4-1_z4-7.tif	1263	19.7344
MAX_fkhgal4_AC_4-1_z4-7.tif	1417	22.1406
MAX_fkhgal4_AC_4-1_z4-7.tif	1046	16.3438
MAX_fkhgal4_AC_4-1_z4-7.tif	1481	23.1406
MAX_fkhgal4_AC_4-1_z4-7.tif	1233	19.2656
MAX_fkhgal4_AC_4-1_z4-7.tif	885	13.8281
MAX_fkhgal4_AC_4-1_z4-7.tif	1576	24.625
MAX_fkhgal4_AC_4-1_z4-7.tif	1265	19.7656
MAX_fkhgal4_AC_4-1_z4-7.tif	695	10.8594
MAX_fkhgal4_AC_4-1_z4-7.tif	1948	30.4375
MAX_fkhgal4_AC_4-1_z4-7.tif	767	11.9844
MAX_fkhgal4_AC_4-1_z4-7.tif	1345	21.0156
MAX_fkhgal4_AC_4-1_z4-7.tif	761	11.8906
MAX_fkhgal4_AC_4-1_z4-7.tif	429	6.70312
MAX_fkhgal4_AC_4-1_z4-7.tif	777	12.1406
MAX_fkhgal4_AC_4-1_z4-7.tif	856	13.375
MAX_fkhgal4_AC_4-1_z4-7.tif	844	13.1875
MAX_fkhgal4_AC_4-1_z4-7.tif	329	5.14062
MAX_fkhgal4_AC_4-1_z4-7.tif	671	10.4844
MAX_fkhgal4_AC_4-1_z4-7.tif	857	13.3906
MAX_fkhgal4_AC_4-1_z4-7.tif	1659	25.9219
MAX_fkhgal4_AC_4-1_z4-7.tif	1210	18.9062
MAX_fkhgal4_AC_4-1_z4-7.tif	745	11.6406
MAX_fkhgal4_AC_4-1_z4-7.tif	403	6.29688
MAX_fkhgal4_AC_4-1_z4-7.tif	2314	36.1562
MAX_fkhgal4_AC_4-1_z4-7.tif	1700	26.5625
MAX_fkhgal4_AC_4-1_z4-7.tif	296	4.625
MAX_fkhgal4_AC_4-1_z4-7.tif	284	4.4375
MAX_fkhgal4_AC_4-1_z4-7.tif	607	9.48438
MAX_fkhgal4_AC_4-1_z4-7.tif	2081	32.5156
MAX_fkhgal4_AC_4-1_z4-7.tif	823	12.8594
MAX_fkhgal4_AC_4-1_z4-7.tif	532	8.3125
MAX_fkhgal4_AC_4-1_z4-7.tif	381	5.95312
MAX_fkhgal4_AC_4-1_z4-7.tif	726	11.3438
MAX_fkhgal4_AC_4-1_z4-7.tif	611	9.54688
MAX_fkhgal4_AC_4-1_z4-7.tif	646	10.0938
MAX_fkhgal4_AC_4-1_z4-7.tif	632	9.875
MAX_fkhgal4_AC_4-1_z4-7.tif	980	15.3125
MAX_fkhgal4_AC_4-1_z4-7.tif	724	11.3125
MAX_fkhgal4_AC_4-1_z4-7.tif	914	14.2812
MAX_fkhgal4_AC_4-1_z4-7.tif	2644	41.3125
MAX_fkhgal4_AC_4-1_z4-7.tif	635	9.92188
MAX_fkhgal4_AC_4-1_z4-7.tif	2006	31.3438
MAX_fkhgal4_AC_4-1_z4-7.tif	821	12.8281
MAX_fkhgal4_AC_4-1_z4-7.tif	895	13.9844
MAX_fkhgal4_AC_4-1_z4-7.tif	474	7.40625
MAX_fkhgal4_AC_4-1_z4-7.tif	2659	41.5469
MAX_fkhgal4_AC_4-1_z4-7.tif	599	9.35938
MAX_fkhgal4_AC_4-1_z4-7.tif	432	6.75
MAX_fkhgal4_AC_4-1_z4-7.tif	279	4.35938
MAX_fkhgal4_AC_4-1_z4-7.tif	1089	17.0156
MAX_fkhgal4_AC_4-1_z4-7.tif	655	10.2344
MAX_fkhgal4_AC_4-1_z4-7.tif	398	6.21875
MAX_fkhgal4_AC_4-1_z4-7.tif	486	7.59375
MAX_fkhgal4_AC_4-1_z4-7.tif	1989	31.0781
MAX_fkhgal4_AC_4-1_z4-7.tif	588	9.1875
MAX_fkhgal4_AC_4-1_z4-7.tif	462	7.21875
MAX_fkhgal4_AC_4-1_z4-7.tif	495	7.73438
MAX_fkhgal4_AC_4-1_z4-7.tif	842	13.1562
MAX_fkhgal4_AC_4-1_z4-7.tif	710	11.0938
MAX_fkhgal4_AC_4-1_z4-7.tif	490	7.65625
MAX_fkhgal4_AC_4-1_z4-7.tif	1648	25.75
MAX_fkhgal4_AC_4-1_z4-7.tif	1069	16.7031
MAX_fkhgal4_AC_4-1_z4-7.tif	603	9.42188
MAX_fkhgal4_AC_4-1_z4-7.tif	2120	33.125
MAX_fkhgal4_AC_4-1_z4-7.tif	833	13.0156
MAX_fkhgal4_AC_4-1_z4-7.tif	1286	20.0938
MAX_fkhgal4_AC_5-1_z3-6.tif	286877	4482.45
MAX_fkhgal4_AC_5-1_z3-6.tif	3095	48.3594
MAX_fkhgal4_AC_5-1_z3-6.tif	1146	17.9062
MAX_fkhgal4_AC_5-1_z3-6.tif	2046	31.9688
MAX_fkhgal4_AC_5-1_z3-6.tif	1568	24.5
MAX_fkhgal4_AC_5-1_z3-6.tif	596	9.3125
MAX_fkhgal4_AC_5-1_z3-6.tif	2141	33.4531
MAX_fkhgal4_AC_5-1_z3-6.tif	1340	20.9375
MAX_fkhgal4_AC_5-1_z3-6.tif	980	15.3125
MAX_fkhgal4_AC_5-1_z3-6.tif	1420	22.1875
MAX_fkhgal4_AC_5-1_z3-6.tif	783	12.2344
MAX_fkhgal4_AC_5-1_z3-6.tif	1222	19.0938
MAX_fkhgal4_AC_5-1_z3-6.tif	1352	21.125
MAX_fkhgal4_AC_5-1_z3-6.tif	1595	24.9219
MAX_fkhgal4_AC_5-1_z3-6.tif	1079	16.8594
MAX_fkhgal4_AC_5-1_z3-6.tif	837	13.0781
MAX_fkhgal4_AC_5-1_z3-6.tif	1064	16.625
MAX_fkhgal4_AC_5-1_z3-6.tif	515	8.04688
MAX_fkhgal4_AC_5-1_z3-6.tif	593	9.26562
MAX_fkhgal4_AC_5-1_z3-6.tif	1530	23.9062
MAX_fkhgal4_AC_5-1_z3-6.tif	833	13.0156
MAX_fkhgal4_AC_5-1_z3-6.tif	833	13.0156
MAX_fkhgal4_AC_5-1_z3-6.tif	788	12.3125
MAX_fkhgal4_AC_5-1_z3-6.tif	1128	17.625
MAX_fkhgal4_AC_5-1_z3-6.tif	1065	16.6406
MAX_fkhgal4_AC_5-1_z3-6.tif	1333	20.8281
MAX_fkhgal4_AC_5-1_z3-6.tif	718	11.2188
MAX_fkhgal4_AC_5-1_z3-6.tif	716	11.1875
MAX_fkhgal4_AC_5-1_z3-6.tif	1347	21.0469
MAX_fkhgal4_AC_5-1_z3-6.tif	949	14.8281
MAX_fkhgal4_AC_5-1_z3-6.tif	1141	17.8281
MAX_fkhgal4_AC_5-1_z3-6.tif	873	13.6406
MAX_fkhgal4_AC_5-1_z3-6.tif	1459	22.7969
MAX_fkhgal4_AC_5-1_z3-6.tif	910	14.2188
MAX_fkhgal4_AC_5-1_z3-6.tif	769	12.0156
MAX_fkhgal4_AC_5-1_z3-6.tif	1325	20.7031
MAX_fkhgal4_AC_5-1_z3-6.tif	1294	20.2188
MAX_fkhgal4_AC_5-1_z3-6.tif	993	15.5156
MAX_fkhgal4_AC_5-1_z3-6.tif	1237	19.3281
MAX_fkhgal4_AC_5-1_z3-6.tif	1126	17.5938
MAX_fkhgal4_AC_5-1_z3-6.tif	565	8.82812
MAX_fkhgal4_AC_5-1_z3-6.tif	885	13.8281
MAX_fkhgal4_AC_5-1_z3-6.tif	2177	34.0156
MAX_fkhgal4_AC_5-1_z3-6.tif	1073	16.7656
MAX_fkhgal4_AC_5-1_z3-6.tif	692	10.8125
MAX_fkhgal4_AC_5-1_z3-6.tif	663	10.3594
MAX_fkhgal4_AC_5-1_z3-6.tif	463	7.23438
MAX_fkhgal4_AC_5-1_z3-6.tif	489	7.64062
MAX_fkhgal4_AC_5-1_z3-6.tif	1166	18.2188
MAX_fkhgal4_AC_5-1_z3-6.tif	574	8.96875
MAX_fkhgal4_AC_5-1_z3-6.tif	584	9.125
MAX_fkhgal4_AC_5-1_z3-6.tif	1012	15.8125
MAX_fkhgal4_AC_5-1_z3-6.tif	886	13.8438
MAX_fkhgal4_AC_5-1_z3-6.tif	1202	18.7812
MAX_fkhgal4_AC_5-1_z3-6.tif	640	10
MAX_fkhgal4_AC_5-1_z3-6.tif	353	5.51562
MAX_fkhgal4_AC_5-1_z3-6.tif	275	4.29688
MAX_fkhgal4_AC_5-1_z3-6.tif	244	3.8125
MAX_fkhgal4_AC_5-1_z3-6.tif	660	10.3125
MAX_fkhgal4_AC_5-1_z3-6.tif	688	10.75
MAX_fkhgal4_AC_5-1_z3-6.tif	245	3.82812
MAX_fkhgal4_AC_5-1_z3-6.tif	808	12.625
MAX_fkhgal4_AC_5-1_z3-6.tif	542	8.46875
MAX_fkhgal4_AC_5-1_z3-6.tif	2230	34.8438
MAX_fkhgal4_AC_5-1_z3-6.tif	88	1.375
MAX_fkhgal4_AC_5-1_z3-6.tif	375	5.85938
MAX_fkhgal4_AC_5-1_z3-6.tif	1205	18.8281
MAX_fkhgal4_AC_5-1_z3-6.tif	274	4.28125
MAX_fkhgal4_AC_5-1_z3-6.tif	1306	20.4062
MAX_fkhgal4_AC_5-1_z3-6.tif	285	4.45312
MAX_fkhgal4_AC_5-1_z3-6.tif	703	10.9844
MAX_fkhgal4_AC_5-1_z3-6.tif	1317	20.5781
MAX_fkhgal4_AC_5-1_z3-6.tif	756	11.8125
MAX_fkhgal4_AC_5-1_z3-6.tif	229	3.57812
MAX_fkhgal4_AC_5-1_z3-6.tif	822	12.8438
MAX_fkhgal4_AC_5-1_z3-6.tif	645	10.0781
MAX_fkhgal4_AC_5-1_z3-6.tif	684	10.6875
MAX_fkhgal4_AC_5-1_z3-6.tif	572	8.9375
MAX_fkhgal4_AC_5-1_z3-6.tif	214	3.34375
MAX_fkhgal4_AC_5-1_z3-6.tif	1476	23.0625
MAX_fkhgal4_AC_5-1_z3-6.tif	532	8.3125
MAX_fkhgal4_AC_5-1_z3-6.tif	1237	19.3281
MAX_fkhgal4_AC_5-1_z3-6.tif	680	10.625
MAX_fkhgal4_AC_5-1_z3-6.tif	170	2.65625
MAX_fkhgal4_AC_5-1_z3-6.tif	1287	20.1094
MAX_fkhgal4_AC_5-1_z3-6.tif	513	8.01562
MAX_fkhgal4_AC_5-1_z3-6.tif	753	11.7656
MAX_fkhgal4_AC_5-1_z3-6.tif	483	7.54688
MAX_fkhgal4_AC_5-1_z3-6.tif	2444	38.1875
MAX_fkhgal4_AC_5-1_z3-6.tif	341	5.32812
MAX_fkhgal4_AC_5-1_z3-6.tif	672	10.5
MAX_fkhgal4_AC_5-1_z3-6.tif	1026	16.0312
MAX_fkhgal4_AC_5-1_z3-6.tif	667	10.4219
MAX_fkhgal4_AC_5-1_z3-6.tif	507	7.92188
MAX_fkhgal4_AC_5-1_z3-6.tif	499	7.79688
MAX_fkhgal4_AC_5-1_z3-6.tif	1536	24
MAX_fkhgal4_AC_5-1_z3-6.tif	1280	20
MAX_fkhgal4_AC_5-1_z3-6.tif	855	13.3594
MAX_fkhgal4_AC_5-1_z3-6.tif	275	4.29688
MAX_fkhgal4_AC_5-1_z3-6.tif	754	11.7812
MAX_fkhgal4_AC_5-1_z3-6.tif	170	2.65625
MAX_fkhgal4_AC_5-1_z3-6.tif	623	9.73438
MAX_fkhgal4_AC_5-1_z3-6.tif	831	12.9844
MAX_fkhgal4_AC_5-1_z3-6.tif	458	7.15625
MAX_fkhgal4_AC_5-1_z3-6.tif	906	14.1562
MAX_fkhgal4_AC_5-1_z3-6.tif	3207	50.1094
MAX_fkhgal4_AC_5-1_z3-6.tif	1139	17.7969
MAX_fkhgal4_AC_5-1_z3-6.tif	674	10.5312
MAX_fkhgal4_AC_5-1_z3-6.tif	290	4.53125
MAX_fkhgal4_AC_5-1_z3-6.tif	2976	46.5
MAX_fkhgal4_AC_5-1_z3-6.tif	751	11.7344
MAX_fkhgal4_AC_5-1_z3-6.tif	292	4.5625
MAX_fkhgal4_AC_5-1_z3-6.tif	916	14.3125
MAX_fkhgal4_AC_5-1_z3-6.tif	2059	32.1719
MAX_fkhgal4_AC_5-1_z3-6.tif	758	11.8438
MAX_fkhgal4_AC_5-1_z3-6.tif	136	2.125
MAX_fkhgal4_AC_5-1_z3-6.tif	780	12.1875
MAX_fkhgal4_AC_5-1_z3-6.tif	378	5.90625
MAX_fkhgal4_AC_5-1_z3-6.tif	952	14.875
MAX_fkhgal4_AC_5-1_z3-6.tif	1265	19.7656
MAX_fkhgal4_AC_5-1_z3-6.tif	926	14.4688
MAX_fkhgal4_AC_5-1_z3-6.tif	185	2.89062
MAX_fkhgal4_AC_6-1_z2-5.tif	257338	4020.91
MAX_fkhgal4_AC_6-1_z2-5.tif	1476	23.0625
MAX_fkhgal4_AC_6-1_z2-5.tif	1405	21.9531
MAX_fkhgal4_AC_6-1_z2-5.tif	1623	25.3594
MAX_fkhgal4_AC_6-1_z2-5.tif	1131	17.6719
MAX_fkhgal4_AC_6-1_z2-5.tif	1800	28.125
MAX_fkhgal4_AC_6-1_z2-5.tif	1391	21.7344
MAX_fkhgal4_AC_6-1_z2-5.tif	1053	16.4531
MAX_fkhgal4_AC_6-1_z2-5.tif	1717	26.8281
MAX_fkhgal4_AC_6-1_z2-5.tif	377	5.89062
MAX_fkhgal4_AC_6-1_z2-5.tif	1486	23.2188
MAX_fkhgal4_AC_6-1_z2-5.tif	763	11.9219
MAX_fkhgal4_AC_6-1_z2-5.tif	1426	22.2812
MAX_fkhgal4_AC_6-1_z2-5.tif	1504	23.5
MAX_fkhgal4_AC_6-1_z2-5.tif	898	14.0312
MAX_fkhgal4_AC_6-1_z2-5.tif	1491	23.2969
MAX_fkhgal4_AC_6-1_z2-5.tif	1129	17.6406
MAX_fkhgal4_AC_6-1_z2-5.tif	925	14.4531
MAX_fkhgal4_AC_6-1_z2-5.tif	1299	20.2969
MAX_fkhgal4_AC_6-1_z2-5.tif	595	9.29688
MAX_fkhgal4_AC_6-1_z2-5.tif	1188	18.5625
MAX_fkhgal4_AC_6-1_z2-5.tif	1030	16.0938
MAX_fkhgal4_AC_6-1_z2-5.tif	1938	30.2812
MAX_fkhgal4_AC_6-1_z2-5.tif	844	13.1875
MAX_fkhgal4_AC_6-1_z2-5.tif	774	12.0938
MAX_fkhgal4_AC_6-1_z2-5.tif	432	6.75
MAX_fkhgal4_AC_6-1_z2-5.tif	1496	23.375
MAX_fkhgal4_AC_6-1_z2-5.tif	953	14.8906
MAX_fkhgal4_AC_6-1_z2-5.tif	600	9.375
MAX_fkhgal4_AC_6-1_z2-5.tif	702	10.9688
MAX_fkhgal4_AC_6-1_z2-5.tif	1268	19.8125
MAX_fkhgal4_AC_6-1_z2-5.tif	1293	20.2031
MAX_fkhgal4_AC_6-1_z2-5.tif	1092	17.0625
MAX_fkhgal4_AC_6-1_z2-5.tif	1190	18.5938
MAX_fkhgal4_AC_6-1_z2-5.tif	727	11.3594
MAX_fkhgal4_AC_6-1_z2-5.tif	999	15.6094
MAX_fkhgal4_AC_6-1_z2-5.tif	1015	15.8594
MAX_fkhgal4_AC_6-1_z2-5.tif	956	14.9375
MAX_fkhgal4_AC_6-1_z2-5.tif	1345	21.0156
MAX_fkhgal4_AC_6-1_z2-5.tif	887	13.8594
MAX_fkhgal4_AC_6-1_z2-5.tif	874	13.6562
MAX_fkhgal4_AC_6-1_z2-5.tif	1648	25.75
MAX_fkhgal4_AC_6-1_z2-5.tif	381	5.95312
MAX_fkhgal4_AC_6-1_z2-5.tif	546	8.53125
MAX_fkhgal4_AC_6-1_z2-5.tif	1720	26.875
MAX_fkhgal4_AC_6-1_z2-5.tif	465	7.26562
MAX_fkhgal4_AC_6-1_z2-5.tif	862	13.4688
MAX_fkhgal4_AC_6-1_z2-5.tif	1418	22.1562
MAX_fkhgal4_AC_6-1_z2-5.tif	457	7.14062
MAX_fkhgal4_AC_6-1_z2-5.tif	1220	19.0625
MAX_fkhgal4_AC_6-1_z2-5.tif	1577	24.6406
MAX_fkhgal4_AC_6-1_z2-5.tif	674	10.5312
MAX_fkhgal4_AC_6-1_z2-5.tif	800	12.5
MAX_fkhgal4_AC_6-1_z2-5.tif	989	15.4531
MAX_fkhgal4_AC_6-1_z2-5.tif	371	5.79688
MAX_fkhgal4_AC_6-1_z2-5.tif	1141	17.8281
MAX_fkhgal4_AC_6-1_z2-5.tif	580	9.0625
MAX_fkhgal4_AC_6-1_z2-5.tif	508	7.9375
MAX_fkhgal4_AC_6-1_z2-5.tif	604	9.4375
MAX_fkhgal4_AC_6-1_z2-5.tif	473	7.39062
MAX_fkhgal4_AC_6-1_z2-5.tif	1437	22.4531
MAX_fkhgal4_AC_6-1_z2-5.tif	1172	18.3125
MAX_fkhgal4_AC_6-1_z2-5.tif	1089	17.0156
MAX_fkhgal4_AC_6-1_z2-5.tif	316	4.9375
MAX_fkhgal4_AC_6-1_z2-5.tif	862	13.4688
MAX_fkhgal4_AC_6-1_z2-5.tif	1742	27.2188
MAX_fkhgal4_AC_6-1_z2-5.tif	1558	24.3438
MAX_fkhgal4_AC_6-1_z2-5.tif	935	14.6094
MAX_fkhgal4_AC_6-1_z2-5.tif	843	13.1719
MAX_fkhgal4_AC_6-1_z2-5.tif	1160	18.125
MAX_fkhgal4_AC_6-1_z2-5.tif	313	4.89062
MAX_fkhgal4_AC_6-1_z2-5.tif	846	13.2188
MAX_fkhgal4_AC_6-1_z2-5.tif	605	9.45312
MAX_fkhgal4_AC_6-1_z2-5.tif	627	9.79688
MAX_fkhgal4_AC_6-1_z2-5.tif	896	14
MAX_fkhgal4_AC_6-1_z2-5.tif	649	10.1406
MAX_fkhgal4_AC_6-1_z2-5.tif	1523	23.7969
MAX_fkhgal4_AC_6-1_z2-5.tif	636	9.9375
MAX_fkhgal4_AC_6-1_z2-5.tif	650	10.1562
MAX_fkhgal4_AC_6-1_z2-5.tif	1381	21.5781
MAX_fkhgal4_AC_6-1_z2-5.tif	871	13.6094
MAX_fkhgal4_AC_6-1_z2-5.tif	1723	26.9219
MAX_fkhgal4_AC_6-1_z2-5.tif	480	7.5
MAX_fkhgal4_AC_6-1_z2-5.tif	536	8.375
MAX_fkhgal4_AC_6-1_z2-5.tif	1063	16.6094
MAX_fkhgal4_AC_6-1_z2-5.tif	711	11.1094
MAX_fkhgal4_AC_6-1_z2-5.tif	1153	18.0156
MAX_fkhgal4_AC_6-1_z2-5.tif	1301	20.3281
MAX_fkhgal4_AC_6-1_z2-5.tif	452	7.0625
MAX_fkhgal4_AC_6-1_z2-5.tif	445	6.95312
MAX_fkhgal4_AC_6-1_z2-5.tif	1574	24.5938
MAX_fkhgal4_AC_6-1_z2-5.tif	1635	25.5469
MAX_fkhgal4_AC_6-1_z2-5.tif	947	14.7969
MAX_fkhgal4_AC_6-1_z2-5.tif	750	11.7188
MAX_fkhgal4_AC_6-1_z2-5.tif	435	6.79688
MAX_fkhgal4_AC_6-1_z2-5.tif	841	13.1406
MAX_fkhgal4_AC_6-1_z2-5.tif	1808	28.25
MAX_fkhgal4_AC_6-1_z2-5.tif	1636	25.5625
MAX_fkhgal4_AC_6-1_z2-5.tif	1259	19.6719
MAX_fkhgal4_AC_6-1_z2-5.tif	352	5.5
MAX_fkhgal4_AC_6-1_z2-5.tif	1076	16.8125
MAX_fkhgal4_AC_6-1_z2-5.tif	811	12.6719
MAX_fkhgal4_AC_6-1_z2-5.tif	1938	30.2812
MAX_fkhgal4_AC_6-1_z2-5.tif	434	6.78125
MAX_fkhgal4_AC_6-1_z2-5.tif	895	13.9844
MAX_fkhgal4_AC_6-1_z2-5.tif	1520	23.75
MAX_fkhgal4_AC_6-1_z2-5.tif	964	15.0625
MAX_fkhgal4_AC_6-1_z2-5.tif	377	5.89062
MAX_fkhgal4_AC_6-1_z2-5.tif	792	12.375
MAX_fkhgal4_AC_6-1_z2-5.tif	1596	24.9375
MAX_fkhgal4_AC_6-1_z2-5.tif	513	8.01562
MAX_fkhgal4_AC_6-1_z2-5.tif	288	4.5
MAX_fkhgal4_AC_6-1_z2-5.tif	1921	30.0156
MAX_fkhgal4_AC_6-1_z2-5.tif	960	15
MAX_fkhgal4_AC_6-1_z2-5.tif	2746	42.9062
MAX_fkhgal4_AC_6-1_z2-5.tif	409	6.39062
MAX_fkhgal4_AC_6-1_z2-5.tif	5482	85.6562
MAX_fkhgal4_AC_6-1_z2-5.tif	1024	16
MAX_fkhgal4_AC_6-1_z2-5.tif	1632	25.5
MAX_fkhgal4_AC_6-1_z2-5.tif	1268	19.8125
MAX_fkhgal4_AC_6-1_z2-5.tif	1847	28.8594
MAX_fkhgal4_AC_6-1_z2-5.tif	1338	20.9062
MAX_fkhgal4_AC_6-1_z2-5.tif	1375	21.4844
MAX_fkhgal4_AC_6-1_z2-5.tif	1160	18.125
MAX_fkhgal4_AC_6-1_z2-5.tif	1366	21.3438
MAX_fkhgal4_AC_6-1_z2-5.tif	2091	32.6719
MAX_fkhgal4_AC_6-1_z2-5.tif	557	8.70312
MAX_fkhgal4_AC_6-1_z2-5.tif	1481	23.1406
MAX_fkhgal4_AC_6-1_z2-5.tif	978	15.2812
MAX_fkhgal4_AC_6-1_z2-5.tif	1763	27.5469
MAX_fkhgal4_AC_7-1_(2)_z3-6.tif	288047	4500.73
MAX_fkhgal4_AC_7-1_(2)_z3-6.tif	1591	24.8594
MAX_fkhgal4_AC_7-1_(2)_z3-6.tif	2405	37.5781
MAX_fkhgal4_AC_7-1_(2)_z3-6.tif	1075	16.7969
MAX_fkhgal4_AC_7-1_(2)_z3-6.tif	406	6.34375
MAX_fkhgal4_AC_7-1_(2)_z3-6.tif	2319	36.2344
MAX_fkhgal4_AC_7-1_(2)_z3-6.tif	517	8.07812
MAX_fkhgal4_AC_7-1_(2)_z3-6.tif	932	14.5625
MAX_fkhgal4_AC_7-1_(2)_z3-6.tif	853	13.3281
MAX_fkhgal4_AC_7-1_(2)_z3-6.tif	1629	25.4531
MAX_fkhgal4_AC_7-1_(2)_z3-6.tif	705	11.0156
MAX_fkhgal4_AC_7-1_(2)_z3-6.tif	431	6.73438
MAX_fkhgal4_AC_7-1_(2)_z3-6.tif	2375	37.1094
MAX_fkhgal4_AC_7-1_(2)_z3-6.tif	841	13.1406
MAX_fkhgal4_AC_7-1_(2)_z3-6.tif	463	7.23438
MAX_fkhgal4_AC_7-1_(2)_z3-6.tif	157	2.45312
MAX_fkhgal4_AC_7-1_(2)_z3-6.tif	635	9.92188
MAX_fkhgal4_AC_7-1_(2)_z3-6.tif	2134	33.3438
MAX_fkhgal4_AC_7-1_(2)_z3-6.tif	1169	18.2656
MAX_fkhgal4_AC_7-1_(2)_z3-6.tif	1324	20.6875
MAX_fkhgal4_AC_7-1_(2)_z3-6.tif	590	9.21875
MAX_fkhgal4_AC_7-1_(2)_z3-6.tif	2126	33.2188
MAX_fkhgal4_AC_7-1_(2)_z3-6.tif	724	11.3125
MAX_fkhgal4_AC_7-1_(2)_z3-6.tif	775	12.1094
MAX_fkhgal4_AC_7-1_(2)_z3-6.tif	386	6.03125
MAX_fkhgal4_AC_7-1_(2)_z3-6.tif	1036	16.1875
MAX_fkhgal4_AC_7-1_(2)_z3-6.tif	1211	18.9219
MAX_fkhgal4_AC_7-1_(2)_z3-6.tif	841	13.1406
MAX_fkhgal4_AC_7-1_(2)_z3-6.tif	1895	29.6094
MAX_fkhgal4_AC_7-1_(2)_z3-6.tif	566	8.84375
MAX_fkhgal4_AC_7-1_(2)_z3-6.tif	942	14.7188
MAX_fkhgal4_AC_7-1_(2)_z3-6.tif	1414	22.0938
MAX_fkhgal4_AC_7-1_(2)_z3-6.tif	950	14.8438
MAX_fkhgal4_AC_7-1_(2)_z3-6.tif	874	13.6562
MAX_fkhgal4_AC_7-1_(2)_z3-6.tif	414	6.46875
MAX_fkhgal4_AC_7-1_(2)_z3-6.tif	1192	18.625
MAX_fkhgal4_AC_7-1_(2)_z3-6.tif	620	9.6875
MAX_fkhgal4_AC_7-1_(2)_z3-6.tif	719	11.2344
MAX_fkhgal4_AC_7-1_(2)_z3-6.tif	624	9.75
MAX_fkhgal4_AC_7-1_(2)_z3-6.tif	566	8.84375
MAX_fkhgal4_AC_7-1_(2)_z3-6.tif	1083	16.9219
MAX_fkhgal4_AC_7-1_(2)_z3-6.tif	794	12.4062
MAX_fkhgal4_AC_7-1_(2)_z3-6.tif	1508	23.5625
MAX_fkhgal4_AC_7-1_(2)_z3-6.tif	790	12.3438
MAX_fkhgal4_AC_7-1_(2)_z3-6.tif	1176	18.375
MAX_fkhgal4_AC_7-1_(2)_z3-6.tif	895	13.9844
MAX_fkhgal4_AC_7-1_(2)_z3-6.tif	603	9.42188
MAX_fkhgal4_AC_7-1_(2)_z3-6.tif	286	4.46875
MAX_fkhgal4_AC_7-1_(2)_z3-6.tif	551	8.60938
MAX_fkhgal4_AC_7-1_(2)_z3-6.tif	881	13.7656
MAX_fkhgal4_AC_7-1_(2)_z3-6.tif	630	9.84375
MAX_fkhgal4_AC_7-1_(2)_z3-6.tif	1074	16.7812
MAX_fkhgal4_AC_7-1_(2)_z3-6.tif	520	8.125
MAX_fkhgal4_AC_7-1_(2)_z3-6.tif	1047	16.3594
MAX_fkhgal4_AC_7-1_(2)_z3-6.tif	625	9.76562
MAX_fkhgal4_AC_7-1_(2)_z3-6.tif	1542	24.0938
MAX_fkhgal4_AC_7-1_(2)_z3-6.tif	1269	19.8281
MAX_fkhgal4_AC_7-1_(2)_z3-6.tif	363	5.67188
MAX_fkhgal4_AC_7-1_(2)_z3-6.tif	981	15.3281
MAX_fkhgal4_AC_7-1_(2)_z3-6.tif	640	10
MAX_fkhgal4_AC_7-1_(2)_z3-6.tif	884	13.8125
MAX_fkhgal4_AC_7-1_(2)_z3-6.tif	720	11.25
MAX_fkhgal4_AC_7-1_(2)_z3-6.tif	626	9.78125
MAX_fkhgal4_AC_7-1_(2)_z3-6.tif	792	12.375
MAX_fkhgal4_AC_7-1_(2)_z3-6.tif	347	5.42188
MAX_fkhgal4_AC_7-1_(2)_z3-6.tif	492	7.6875
MAX_fkhgal4_AC_7-1_(2)_z3-6.tif	828	12.9375
MAX_fkhgal4_AC_7-1_(2)_z3-6.tif	830	12.9688
MAX_fkhgal4_AC_7-1_(2)_z3-6.tif	319	4.98438
MAX_fkhgal4_AC_7-1_(2)_z3-6.tif	480	7.5
MAX_fkhgal4_AC_7-1_(2)_z3-6.tif	546	8.53125
MAX_fkhgal4_AC_7-1_(2)_z3-6.tif	1210	18.9062
MAX_fkhgal4_AC_7-1_(2)_z3-6.tif	873	13.6406
MAX_fkhgal4_AC_7-1_(2)_z3-6.tif	659	10.2969
MAX_fkhgal4_AC_7-1_(2)_z3-6.tif	1372	21.4375
MAX_fkhgal4_AC_7-1_(2)_z3-6.tif	1117	17.4531
MAX_fkhgal4_AC_7-1_(2)_z3-6.tif	631	9.85938
MAX_fkhgal4_AC_7-1_(2)_z3-6.tif	827	12.9219
MAX_fkhgal4_AC_7-1_(2)_z3-6.tif	603	9.42188
MAX_fkhgal4_AC_7-1_(2)_z3-6.tif	760	11.875
MAX_fkhgal4_AC_7-1_(2)_z3-6.tif	1172	18.3125
MAX_fkhgal4_AC_7-1_(2)_z3-6.tif	883	13.7969
MAX_fkhgal4_AC_7-1_(2)_z3-6.tif	380	5.9375
MAX_fkhgal4_AC_7-1_(2)_z3-6.tif	1487	23.2344
MAX_fkhgal4_AC_7-1_(2)_z3-6.tif	328	5.125
MAX_fkhgal4_AC_7-1_(2)_z3-6.tif	8302	129.719
MAX_fkhgal4_AC_7-1_(2)_z3-6.tif	904	14.125
MAX_fkhgal4_AC_7-1_(2)_z3-6.tif	116	1.8125
MAX_fkhgal4_AC_7-1_(2)_z3-6.tif	336	5.25
MAX_fkhgal4_AC_7-1_(2)_z3-6.tif	971	15.1719
MAX_fkhgal4_AC_7-1_(2)_z3-6.tif	739	11.5469
MAX_fkhgal4_AC_7-1_(2)_z3-6.tif	640	10
MAX_fkhgal4_AC_7-1_(2)_z3-6.tif	233	3.64062
MAX_fkhgal4_AC_7-1_(2)_z3-6.tif	187	2.92188
MAX_fkhgal4_AC_7-1_(2)_z3-6.tif	369	5.76562
MAX_fkhgal4_AC_7-1_(2)_z3-6.tif	642	10.0312
MAX_fkhgal4_AC_7-1_(2)_z3-6.tif	1084	16.9375
MAX_fkhgal4_AC_7-1_(2)_z3-6.tif	1451	22.6719
MAX_fkhgal4_AC_7-1_(2)_z3-6.tif	874	13.6562
MAX_fkhgal4_AC_7-1_(2)_z3-6.tif	698	10.9062
MAX_fkhgal4_AC_7-1_(2)_z3-6.tif	1652	25.8125
MAX_fkhgal4_AC_7-1_(2)_z3-6.tif	1669	26.0781
MAX_fkhgal4_AC_7-1_(2)_z3-6.tif	1216	19
MAX_fkhgal4_AC_7-1_(2)_z3-6.tif	552	8.625
MAX_fkhgal4_AC_7-1_(2)_z3-6.tif	1343	20.9844
MAX_fkhgal4_AC_7-1_(2)_z3-6.tif	1214	18.9688
MAX_fkhgal4_AC_7-1_(2)_z3-6.tif	831	12.9844
MAX_fkhgal4_AC_7-1_(2)_z3-6.tif	1385	21.6406
MAX_fkhgal4_AC_7-1_(2)_z3-6.tif	1148	17.9375
MAX_fkhgal4_AC_7-1_(2)_z3-6.tif	1124	17.5625
MAX_fkhgal4_AC_7-1_(2)_z3-6.tif	622	9.71875
MAX_fkhgal4_AC_7-1_(2)_z3-6.tif	840	13.125
MAX_fkhgal4_AC_7-1_(2)_z3-6.tif	396	6.1875
MAX_fkhgal4_AC_7-1_(2)_z3-6.tif	642	10.0312
MAX_fkhgal4_AC_7-1_(2)_z3-6.tif	730	11.4062
MAX_fkhgal4_AC_7-1_(2)_z3-6.tif	1217	19.0156
MAX_fkhgal4_AC_7-1_(2)_z3-6.tif	879	13.7344
MAX_fkhgal4_AC_7-1_z3-6.tif	275919	4311.23
MAX_fkhgal4_AC_7-1_z3-6.tif	2020	31.5625
MAX_fkhgal4_AC_7-1_z3-6.tif	1761	27.5156
MAX_fkhgal4_AC_7-1_z3-6.tif	1880	29.375
MAX_fkhgal4_AC_7-1_z3-6.tif	1520	23.75
MAX_fkhgal4_AC_7-1_z3-6.tif	673	10.5156
MAX_fkhgal4_AC_7-1_z3-6.tif	1464	22.875
MAX_fkhgal4_AC_7-1_z3-6.tif	2263	35.3594
MAX_fkhgal4_AC_7-1_z3-6.tif	1649	25.7656
MAX_fkhgal4_AC_7-1_z3-6.tif	2197	34.3281
MAX_fkhgal4_AC_7-1_z3-6.tif	1006	15.7188
MAX_fkhgal4_AC_7-1_z3-6.tif	605	9.45312
MAX_fkhgal4_AC_7-1_z3-6.tif	405	6.32812
MAX_fkhgal4_AC_7-1_z3-6.tif	1594	24.9062
MAX_fkhgal4_AC_7-1_z3-6.tif	1804	28.1875
MAX_fkhgal4_AC_7-1_z3-6.tif	895	13.9844
MAX_fkhgal4_AC_7-1_z3-6.tif	1866	29.1562
MAX_fkhgal4_AC_7-1_z3-6.tif	754	11.7812
MAX_fkhgal4_AC_7-1_z3-6.tif	134	2.09375
MAX_fkhgal4_AC_7-1_z3-6.tif	485	7.57812
MAX_fkhgal4_AC_7-1_z3-6.tif	464	7.25
MAX_fkhgal4_AC_7-1_z3-6.tif	663	10.3594
MAX_fkhgal4_AC_7-1_z3-6.tif	895	13.9844
MAX_fkhgal4_AC_7-1_z3-6.tif	581	9.07812
MAX_fkhgal4_AC_7-1_z3-6.tif	754	11.7812
MAX_fkhgal4_AC_7-1_z3-6.tif	1672	26.125
MAX_fkhgal4_AC_7-1_z3-6.tif	1338	20.9062
MAX_fkhgal4_AC_7-1_z3-6.tif	488	7.625
MAX_fkhgal4_AC_7-1_z3-6.tif	1632	25.5
MAX_fkhgal4_AC_7-1_z3-6.tif	451	7.04688
MAX_fkhgal4_AC_7-1_z3-6.tif	448	7
MAX_fkhgal4_AC_7-1_z3-6.tif	491	7.67188
MAX_fkhgal4_AC_7-1_z3-6.tif	818	12.7812
MAX_fkhgal4_AC_7-1_z3-6.tif	422	6.59375
MAX_fkhgal4_AC_7-1_z3-6.tif	428	6.6875
MAX_fkhgal4_AC_7-1_z3-6.tif	509	7.95312
MAX_fkhgal4_AC_7-1_z3-6.tif	384	6
MAX_fkhgal4_AC_7-1_z3-6.tif	1540	24.0625
MAX_fkhgal4_AC_7-1_z3-6.tif	556	8.6875
MAX_fkhgal4_AC_7-1_z3-6.tif	517	8.07812
MAX_fkhgal4_AC_7-1_z3-6.tif	570	8.90625
MAX_fkhgal4_AC_7-1_z3-6.tif	703	10.9844
MAX_fkhgal4_AC_7-1_z3-6.tif	1111	17.3594
MAX_fkhgal4_AC_7-1_z3-6.tif	1270	19.8438
MAX_fkhgal4_AC_7-1_z3-6.tif	565	8.82812
MAX_fkhgal4_AC_7-1_z3-6.tif	894	13.9688
MAX_fkhgal4_AC_7-1_z3-6.tif	217	3.39062
MAX_fkhgal4_AC_7-1_z3-6.tif	992	15.5
MAX_fkhgal4_AC_7-1_z3-6.tif	687	10.7344
MAX_fkhgal4_AC_7-1_z3-6.tif	620	9.6875
MAX_fkhgal4_AC_7-1_z3-6.tif	194	3.03125
MAX_fkhgal4_AC_7-1_z3-6.tif	1212	18.9375
MAX_fkhgal4_AC_7-1_z3-6.tif	1152	18
MAX_fkhgal4_AC_7-1_z3-6.tif	461	7.20312
MAX_fkhgal4_AC_7-1_z3-6.tif	900	14.0625
MAX_fkhgal4_AC_7-1_z3-6.tif	1144	17.875
MAX_fkhgal4_AC_7-1_z3-6.tif	484	7.5625
MAX_fkhgal4_AC_7-1_z3-6.tif	1020	15.9375
MAX_fkhgal4_AC_7-1_z3-6.tif	703	10.9844
MAX_fkhgal4_AC_7-1_z3-6.tif	312	4.875
MAX_fkhgal4_AC_7-1_z3-6.tif	503	7.85938
MAX_fkhgal4_AC_7-1_z3-6.tif	1416	22.125
MAX_fkhgal4_AC_7-1_z3-6.tif	711	11.1094
MAX_fkhgal4_AC_7-1_z3-6.tif	780	12.1875
MAX_fkhgal4_AC_7-1_z3-6.tif	165	2.57812
MAX_fkhgal4_AC_7-1_z3-6.tif	275	4.29688
MAX_fkhgal4_AC_7-1_z3-6.tif	387	6.04688
MAX_fkhgal4_AC_7-1_z3-6.tif	1213	18.9531
MAX_fkhgal4_AC_7-1_z3-6.tif	874	13.6562
MAX_fkhgal4_AC_7-1_z3-6.tif	506	7.90625
MAX_fkhgal4_AC_7-1_z3-6.tif	953	14.8906
MAX_fkhgal4_AC_7-1_z3-6.tif	739	11.5469
MAX_fkhgal4_AC_7-1_z3-6.tif	207	3.23438
MAX_fkhgal4_AC_7-1_z3-6.tif	964	15.0625
MAX_fkhgal4_AC_7-1_z3-6.tif	1223	19.1094
MAX_fkhgal4_AC_7-1_z3-6.tif	362	5.65625
MAX_fkhgal4_AC_7-1_z3-6.tif	1050	16.4062
MAX_fkhgal4_AC_7-1_z3-6.tif	324	5.0625
MAX_fkhgal4_AC_7-1_z3-6.tif	172	2.6875
MAX_fkhgal4_AC_7-1_z3-6.tif	305	4.76562
MAX_fkhgal4_AC_7-1_z3-6.tif	1404	21.9375
MAX_fkhgal4_AC_7-1_z3-6.tif	1103	17.2344
MAX_fkhgal4_AC_7-1_z3-6.tif	269	4.20312
MAX_fkhgal4_AC_7-1_z3-6.tif	209	3.26562
MAX_fkhgal4_AC_7-1_z3-6.tif	577	9.01562
MAX_fkhgal4_AC_7-1_z3-6.tif	18895	295.234
MAX_fkhgal4_AC_7-1_z3-6.tif	365	5.70312
MAX_fkhgal4_AC_7-1_z3-6.tif	1333	20.8281
MAX_fkhgal4_AC_7-1_z3-6.tif	841	13.1406
MAX_fkhgal4_AC_7-1_z3-6.tif	1630	25.4688
MAX_fkhgal4_AC_7-1_z3-6.tif	698	10.9062
MAX_fkhgal4_AC_7-1_z3-6.tif	1145	17.8906
MAX_fkhgal4_AC_7-1_z3-6.tif	1148	17.9375
MAX_fkhgal4_AC_7-1_z3-6.tif	376	5.875
MAX_fkhgal4_AC_7-1_z3-6.tif	625	9.76562
MAX_fkhgal4_AC_7-1_z3-6.tif	1347	21.0469
MAX_fkhgal4_AC_7-1_z3-6.tif	1171	18.2969
MAX_fkhgal4_AC_7-1_z3-6.tif	1576	24.625
MAX_fkhgal4_AC_7-1_z3-6.tif	1008	15.75
MAX_fkhgal4_AC_7-1_z3-6.tif	966	15.0938
MAX_fkhgal4_AC_7-1_z3-6.tif	229	3.57812
MAX_fkhgal4_AC_7-1_z3-6.tif	1208	18.875
MAX_fkhgal4_AC_7-1_z3-6.tif	677	10.5781
MAX_fkhgal4_AC_7-1_z3-6.tif	1187	18.5469
MAX_fkhgal4_AC_7-1_z3-6.tif	190	2.96875
MAX_fkhgal4_AC_7-1_z3-6.tif	730	11.4062
MAX_fkhgal4_AC_7-1_z3-6.tif	256	4
MAX_fkhgal4_AC_7-1_z3-6.tif	931	14.5469
MAX_fkhgal4_AC_7-1_z3-6.tif	734	11.4688
MAX_fkhgal4_AC_7-1_z3-6.tif	1231	19.2344
MAX_fkhgal4_AC_7-1_z3-6.tif	944	14.75
MAX_fkhgal4_AC_7-1_z3-6.tif	747	11.6719
MAX_fkhgal4_AC_7-1_z3-6.tif	1182	18.4688
MAX_fkhgal4_AC_7-1_z3-6.tif	461	7.20312
MAX_fkhgal4_AC_7-1_z3-6.tif	1409	22.0156
MAX_fkhgal4_AC_7-1_z3-6.tif	369	5.76562
MAX_fkhgal4_AC_7-1_z3-6.tif	838	13.0938
MAX_fkhgal4_AC_7-1_z3-6.tif	292	4.5625
MAX_fkhgal4_AC_7-1_z3-6.tif	540	8.4375
MAX_fkhgal4_AC_7-1_z3-6.tif	962	15.0312
MAX_fkhgal4_AC_7-1_z3-6.tif	1454	22.7188
MAX_fkhgal4_AC_7-1_z3-6.tif	1174	18.3438
MAX_fkhgal4_AC_7-1_z3-6.tif	1001	15.6406
MAX_fkhgal4_AC_8-1_z3-6.tif	273485	4273.2
MAX_fkhgal4_AC_8-1_z3-6.tif	819	12.7969
MAX_fkhgal4_AC_8-1_z3-6.tif	505	7.89062
MAX_fkhgal4_AC_8-1_z3-6.tif	930	14.5312
MAX_fkhgal4_AC_8-1_z3-6.tif	1380	21.5625
MAX_fkhgal4_AC_8-1_z3-6.tif	495	7.73438
MAX_fkhgal4_AC_8-1_z3-6.tif	1486	23.2188
MAX_fkhgal4_AC_8-1_z3-6.tif	1118	17.4688
MAX_fkhgal4_AC_8-1_z3-6.tif	984	15.375
MAX_fkhgal4_AC_8-1_z3-6.tif	632	9.875
MAX_fkhgal4_AC_8-1_z3-6.tif	1096	17.125
MAX_fkhgal4_AC_8-1_z3-6.tif	695	10.8594
MAX_fkhgal4_AC_8-1_z3-6.tif	1119	17.4844
MAX_fkhgal4_AC_8-1_z3-6.tif	1456	22.75
MAX_fkhgal4_AC_8-1_z3-6.tif	1359	21.2344
MAX_fkhgal4_AC_8-1_z3-6.tif	1693	26.4531
MAX_fkhgal4_AC_8-1_z3-6.tif	686	10.7188
MAX_fkhgal4_AC_8-1_z3-6.tif	520	8.125
MAX_fkhgal4_AC_8-1_z3-6.tif	567	8.85938
MAX_fkhgal4_AC_8-1_z3-6.tif	533	8.32812
MAX_fkhgal4_AC_8-1_z3-6.tif	1923	30.0469
MAX_fkhgal4_AC_8-1_z3-6.tif	1534	23.9688
MAX_fkhgal4_AC_8-1_z3-6.tif	1158	18.0938
MAX_fkhgal4_AC_8-1_z3-6.tif	729	11.3906
MAX_fkhgal4_AC_8-1_z3-6.tif	907	14.1719
MAX_fkhgal4_AC_8-1_z3-6.tif	884	13.8125
MAX_fkhgal4_AC_8-1_z3-6.tif	823	12.8594
MAX_fkhgal4_AC_8-1_z3-6.tif	755	11.7969
MAX_fkhgal4_AC_8-1_z3-6.tif	840	13.125
MAX_fkhgal4_AC_8-1_z3-6.tif	1182	18.4688
MAX_fkhgal4_AC_8-1_z3-6.tif	837	13.0781
MAX_fkhgal4_AC_8-1_z3-6.tif	1193	18.6406
MAX_fkhgal4_AC_8-1_z3-6.tif	786	12.2812
MAX_fkhgal4_AC_8-1_z3-6.tif	677	10.5781
MAX_fkhgal4_AC_8-1_z3-6.tif	455	7.10938
MAX_fkhgal4_AC_8-1_z3-6.tif	1161	18.1406
MAX_fkhgal4_AC_8-1_z3-6.tif	827	12.9219
MAX_fkhgal4_AC_8-1_z3-6.tif	1502	23.4688
MAX_fkhgal4_AC_8-1_z3-6.tif	908	14.1875
MAX_fkhgal4_AC_8-1_z3-6.tif	567	8.85938
MAX_fkhgal4_AC_8-1_z3-6.tif	804	12.5625
MAX_fkhgal4_AC_8-1_z3-6.tif	1420	22.1875
MAX_fkhgal4_AC_8-1_z3-6.tif	757	11.8281
MAX_fkhgal4_AC_8-1_z3-6.tif	657	10.2656
MAX_fkhgal4_AC_8-1_z3-6.tif	810	12.6562
MAX_fkhgal4_AC_8-1_z3-6.tif	1138	17.7812
MAX_fkhgal4_AC_8-1_z3-6.tif	1401	21.8906
MAX_fkhgal4_AC_8-1_z3-6.tif	1332	20.8125
MAX_fkhgal4_AC_8-1_z3-6.tif	884	13.8125
MAX_fkhgal4_AC_8-1_z3-6.tif	1175	18.3594
MAX_fkhgal4_AC_8-1_z3-6.tif	833	13.0156
MAX_fkhgal4_AC_8-1_z3-6.tif	817	12.7656
MAX_fkhgal4_AC_8-1_z3-6.tif	1029	16.0781
MAX_fkhgal4_AC_8-1_z3-6.tif	829	12.9531
MAX_fkhgal4_AC_8-1_z3-6.tif	1779	27.7969
MAX_fkhgal4_AC_8-1_z3-6.tif	990	15.4688
MAX_fkhgal4_AC_8-1_z3-6.tif	976	15.25
MAX_fkhgal4_AC_8-1_z3-6.tif	821	12.8281
MAX_fkhgal4_AC_8-1_z3-6.tif	897	14.0156
MAX_fkhgal4_AC_8-1_z3-6.tif	1316	20.5625
MAX_fkhgal4_AC_8-1_z3-6.tif	856	13.375
MAX_fkhgal4_AC_8-1_z3-6.tif	541	8.45312
MAX_fkhgal4_AC_8-1_z3-6.tif	1333	20.8281
MAX_fkhgal4_AC_8-1_z3-6.tif	400	6.25
MAX_fkhgal4_AC_8-1_z3-6.tif	448	7
MAX_fkhgal4_AC_8-1_z3-6.tif	510	7.96875
MAX_fkhgal4_AC_8-1_z3-6.tif	813	12.7031
MAX_fkhgal4_AC_8-1_z3-6.tif	526	8.21875
MAX_fkhgal4_AC_8-1_z3-6.tif	1051	16.4219
MAX_fkhgal4_AC_8-1_z3-6.tif	1093	17.0781
MAX_fkhgal4_AC_8-1_z3-6.tif	225	3.51562
MAX_fkhgal4_AC_8-1_z3-6.tif	1379	21.5469
MAX_fkhgal4_AC_8-1_z3-6.tif	327	5.10938
MAX_fkhgal4_AC_8-1_z3-6.tif	607	9.48438
MAX_fkhgal4_AC_8-1_z3-6.tif	911	14.2344
MAX_fkhgal4_AC_8-1_z3-6.tif	1022	15.9688
MAX_fkhgal4_AC_8-1_z3-6.tif	1260	19.6875
MAX_fkhgal4_AC_8-1_z3-6.tif	1106	17.2812
MAX_fkhgal4_AC_8-1_z3-6.tif	779	12.1719
MAX_fkhgal4_AC_8-1_z3-6.tif	1023	15.9844
MAX_fkhgal4_AC_8-1_z3-6.tif	937	14.6406
MAX_fkhgal4_AC_8-1_z3-6.tif	446	6.96875
MAX_fkhgal4_AC_8-1_z3-6.tif	626	9.78125
MAX_fkhgal4_AC_8-1_z3-6.tif	1453	22.7031
MAX_fkhgal4_AC_8-1_z3-6.tif	1809	28.2656
MAX_fkhgal4_AC_8-1_z3-6.tif	546	8.53125
MAX_fkhgal4_AC_8-1_z3-6.tif	636	9.9375
MAX_fkhgal4_AC_8-1_z3-6.tif	605	9.45312
MAX_fkhgal4_AC_8-1_z3-6.tif	722	11.2812
MAX_fkhgal4_AC_8-1_z3-6.tif	472	7.375
MAX_fkhgal4_AC_8-1_z3-6.tif	425	6.64062
MAX_fkhgal4_AC_8-1_z3-6.tif	408	6.375
MAX_fkhgal4_AC_8-1_z3-6.tif	1735	27.1094
MAX_fkhgal4_AC_8-1_z3-6.tif	749	11.7031
MAX_fkhgal4_AC_8-1_z3-6.tif	1276	19.9375
MAX_fkhgal4_AC_8-1_z3-6.tif	690	10.7812
MAX_fkhgal4_AC_8-1_z3-6.tif	2047	31.9844
MAX_fkhgal4_AC_8-1_z3-6.tif	378	5.90625
MAX_fkhgal4_AC_8-1_z3-6.tif	651	10.1719
MAX_fkhgal4_AC_8-1_z3-6.tif	1109	17.3281
MAX_fkhgal4_AC_8-1_z3-6.tif	1637	25.5781
MAX_fkhgal4_AC_8-1_z3-6.tif	772	12.0625
MAX_fkhgal4_AC_8-1_z3-6.tif	722	11.2812
MAX_fkhgal4_AC_8-1_z3-6.tif	896	14
MAX_fkhgal4_AC_8-1_z3-6.tif	248	3.875
MAX_fkhgal4_AC_8-1_z3-6.tif	2681	41.8906
MAX_fkhgal4_AC_8-1_z3-6.tif	923	14.4219
MAX_fkhgal4_AC_8-1_z3-6.tif	1050	16.4062
MAX_fkhgal4_AC_8-1_z3-6.tif	500	7.8125
MAX_fkhgal4_AC_8-1_z3-6.tif	1427	22.2969
MAX_fkhgal4_AC_8-1_z3-6.tif	375	5.85938
MAX_fkhgal4_AC_8-1_z3-6.tif	1711	26.7344
MAX_fkhgal4_AC_8-1_z3-6.tif	727	11.3594
MAX_fkhgal4_AC_8-1_z3-6.tif	2972	46.4375
MAX_fkhgal4_AC_8-1_z3-6.tif	1216	19
MAX_fkhgal4_AC_8-1_z3-6.tif	589	9.20312
MAX_fkhgal4_AC_8-1_z3-6.tif	1081	16.8906
MAX_fkhgal4_AC_8-1_z3-6.tif	1021	15.9531
MAX_fkhgal4_AC_8-1_z3-6.tif	1392	21.75
MAX_fkhgal4_AC_8-1_z3-6.tif	1082	16.9062
MAX_fkhgal4_AC_8-1_z3-6.tif	1812	28.3125
MAX_fkhgal4_AC_8-1_z3-6.tif	663	10.3594
MAX_fkhgal4_AC_8-1_z3-6.tif	440	6.875
MAX_fkhgal4_AC_8-1_z3-6.tif	37	0.578125
MAX_fkhgal4_AC_8-1_z3-6.tif	1252	19.5625
MAX_fkhgal4_AC_8-1_z3-6.tif	351	5.48438
MAX_fkhgal4_AC_8-1_z3-6.tif	1215	18.9844
MAX_fkhgal4_AC_8-1_z3-6.tif	1190	18.5938
MAX_fkhgal4_AC_8-1_z3-6.tif	2232	34.875
MAX_fkhgal4_AC_8-1_z3-6.tif	1197	18.7031
MAX_fkhgal4_AC_8-1_z4-7.tif	262216	4097.12
MAX_fkhgal4_AC_8-1_z4-7.tif	1047	16.3594
MAX_fkhgal4_AC_8-1_z4-7.tif	1601	25.0156
MAX_fkhgal4_AC_8-1_z4-7.tif	1595	24.9219
MAX_fkhgal4_AC_8-1_z4-7.tif	808	12.625
MAX_fkhgal4_AC_8-1_z4-7.tif	2803	43.7969
MAX_fkhgal4_AC_8-1_z4-7.tif	1910	29.8438
MAX_fkhgal4_AC_8-1_z4-7.tif	812	12.6875
MAX_fkhgal4_AC_8-1_z4-7.tif	1036	16.1875
MAX_fkhgal4_AC_8-1_z4-7.tif	837	13.0781
MAX_fkhgal4_AC_8-1_z4-7.tif	1177	18.3906
MAX_fkhgal4_AC_8-1_z4-7.tif	2252	35.1875
MAX_fkhgal4_AC_8-1_z4-7.tif	2071	32.3594
MAX_fkhgal4_AC_8-1_z4-7.tif	1514	23.6562
MAX_fkhgal4_AC_8-1_z4-7.tif	1240	19.375
MAX_fkhgal4_AC_8-1_z4-7.tif	1065	16.6406
MAX_fkhgal4_AC_8-1_z4-7.tif	548	8.5625
MAX_fkhgal4_AC_8-1_z4-7.tif	1117	17.4531
MAX_fkhgal4_AC_8-1_z4-7.tif	977	15.2656
MAX_fkhgal4_AC_8-1_z4-7.tif	650	10.1562
MAX_fkhgal4_AC_8-1_z4-7.tif	548	8.5625
MAX_fkhgal4_AC_8-1_z4-7.tif	1480	23.125
MAX_fkhgal4_AC_8-1_z4-7.tif	1284	20.0625
MAX_fkhgal4_AC_8-1_z4-7.tif	2103	32.8594
MAX_fkhgal4_AC_8-1_z4-7.tif	519	8.10938
MAX_fkhgal4_AC_8-1_z4-7.tif	974	15.2188
MAX_fkhgal4_AC_8-1_z4-7.tif	147	2.29688
MAX_fkhgal4_AC_8-1_z4-7.tif	1395	21.7969
MAX_fkhgal4_AC_8-1_z4-7.tif	389	6.07812
MAX_fkhgal4_AC_8-1_z4-7.tif	909	14.2031
MAX_fkhgal4_AC_8-1_z4-7.tif	604	9.4375
MAX_fkhgal4_AC_8-1_z4-7.tif	1325	20.7031
MAX_fkhgal4_AC_8-1_z4-7.tif	644	10.0625
MAX_fkhgal4_AC_8-1_z4-7.tif	868	13.5625
MAX_fkhgal4_AC_8-1_z4-7.tif	881	13.7656
MAX_fkhgal4_AC_8-1_z4-7.tif	1714	26.7812
MAX_fkhgal4_AC_8-1_z4-7.tif	506	7.90625
MAX_fkhgal4_AC_8-1_z4-7.tif	266	4.15625
MAX_fkhgal4_AC_8-1_z4-7.tif	614	9.59375
MAX_fkhgal4_AC_8-1_z4-7.tif	1594	24.9062
MAX_fkhgal4_AC_8-1_z4-7.tif	743	11.6094
MAX_fkhgal4_AC_8-1_z4-7.tif	918	14.3438
MAX_fkhgal4_AC_8-1_z4-7.tif	563	8.79688
MAX_fkhgal4_AC_8-1_z4-7.tif	551	8.60938
MAX_fkhgal4_AC_8-1_z4-7.tif	502	7.84375
MAX_fkhgal4_AC_8-1_z4-7.tif	1586	24.7812
MAX_fkhgal4_AC_8-1_z4-7.tif	465	7.26562
MAX_fkhgal4_AC_8-1_z4-7.tif	1779	27.7969
MAX_fkhgal4_AC_8-1_z4-7.tif	686	10.7188
MAX_fkhgal4_AC_8-1_z4-7.tif	714	11.1562
MAX_fkhgal4_AC_8-1_z4-7.tif	289	4.51562
MAX_fkhgal4_AC_8-1_z4-7.tif	539	8.42188
MAX_fkhgal4_AC_8-1_z4-7.tif	1140	17.8125
MAX_fkhgal4_AC_8-1_z4-7.tif	940	14.6875
MAX_fkhgal4_AC_8-1_z4-7.tif	663	10.3594
MAX_fkhgal4_AC_8-1_z4-7.tif	982	15.3438
MAX_fkhgal4_AC_8-1_z4-7.tif	302	4.71875
MAX_fkhgal4_AC_8-1_z4-7.tif	1099	17.1719
MAX_fkhgal4_AC_8-1_z4-7.tif	491	7.67188
MAX_fkhgal4_AC_8-1_z4-7.tif	1083	16.9219
MAX_fkhgal4_AC_8-1_z4-7.tif	616	9.625
MAX_fkhgal4_AC_8-1_z4-7.tif	535	8.35938
MAX_fkhgal4_AC_8-1_z4-7.tif	474	7.40625
MAX_fkhgal4_AC_8-1_z4-7.tif	539	8.42188
MAX_fkhgal4_AC_8-1_z4-7.tif	1067	16.6719
MAX_fkhgal4_AC_8-1_z4-7.tif	1019	15.9219
MAX_fkhgal4_AC_8-1_z4-7.tif	1418	22.1562
MAX_fkhgal4_AC_8-1_z4-7.tif	406	6.34375
MAX_fkhgal4_AC_8-1_z4-7.tif	774	12.0938
MAX_fkhgal4_AC_8-1_z4-7.tif	759	11.8594
MAX_fkhgal4_AC_8-1_z4-7.tif	1704	26.625
MAX_fkhgal4_AC_8-1_z4-7.tif	610	9.53125
MAX_fkhgal4_AC_8-1_z4-7.tif	686	10.7188
MAX_fkhgal4_AC_8-1_z4-7.tif	1343	20.9844
MAX_fkhgal4_AC_8-1_z4-7.tif	838	13.0938
MAX_fkhgal4_AC_8-1_z4-7.tif	498	7.78125
MAX_fkhgal4_AC_8-1_z4-7.tif	1025	16.0156
MAX_fkhgal4_AC_8-1_z4-7.tif	266	4.15625
MAX_fkhgal4_AC_8-1_z4-7.tif	416	6.5
MAX_fkhgal4_AC_8-1_z4-7.tif	906	14.1562
MAX_fkhgal4_AC_8-1_z4-7.tif	1063	16.6094
MAX_fkhgal4_AC_8-1_z4-7.tif	667	10.4219
MAX_fkhgal4_AC_8-1_z4-7.tif	1208	18.875
MAX_fkhgal4_AC_8-1_z4-7.tif	472	7.375
MAX_fkhgal4_AC_8-1_z4-7.tif	845	13.2031
MAX_fkhgal4_AC_8-1_z4-7.tif	1533	23.9531
MAX_fkhgal4_AC_8-1_z4-7.tif	1101	17.2031
MAX_fkhgal4_AC_8-1_z4-7.tif	1581	24.7031
MAX_fkhgal4_AC_8-1_z4-7.tif	1218	19.0312
MAX_fkhgal4_AC_8-1_z4-7.tif	532	8.3125
MAX_fkhgal4_AC_8-1_z4-7.tif	1496	23.375
MAX_fkhgal4_AC_8-1_z4-7.tif	376	5.875
MAX_fkhgal4_AC_8-1_z4-7.tif	947	14.7969
MAX_fkhgal4_AC_8-1_z4-7.tif	548	8.5625
MAX_fkhgal4_AC_8-1_z4-7.tif	1616	25.25
MAX_fkhgal4_AC_8-1_z4-7.tif	1457	22.7656
MAX_fkhgal4_AC_8-1_z4-7.tif	868	13.5625
MAX_fkhgal4_AC_8-1_z4-7.tif	410	6.40625
MAX_fkhgal4_AC_8-1_z4-7.tif	323	5.04688
MAX_fkhgal4_AC_8-1_z4-7.tif	706	11.0312
MAX_fkhgal4_AC_8-1_z4-7.tif	600	9.375
MAX_fkhgal4_AC_8-1_z4-7.tif	1057	16.5156
MAX_fkhgal4_AC_8-1_z4-7.tif	748	11.6875
MAX_fkhgal4_AC_8-1_z4-7.tif	1057	16.5156
MAX_fkhgal4_AC_8-1_z4-7.tif	943	14.7344
MAX_fkhgal4_AC_8-1_z4-7.tif	1876	29.3125
MAX_fkhgal4_AC_8-1_z4-7.tif	851	13.2969
MAX_fkhgal4_AC_8-1_z4-7.tif	1486	23.2188
MAX_fkhgal4_AC_8-1_z4-7.tif	259	4.04688
MAX_fkhgal4_AC_8-1_z4-7.tif	1217	19.0156
MAX_fkhgal4_AC_8-1_z4-7.tif	350	5.46875
MAX_fkhgal4_AC_8-1_z4-7.tif	719	11.2344
MAX_fkhgal4_AC_8-1_z4-7.tif	1033	16.1406
MAX_fkhgal4_AC_8-1_z4-7.tif	588	9.1875
MAX_fkhgal4_AC_8-1_z4-7.tif	275	4.29688
MAX_fkhgal4_AC_8-1_z4-7.tif	476	7.4375
MAX_fkhgal4_AC_8-1_z4-7.tif	2144	33.5
MAX_fkhgal4_AC_8-1_z4-7.tif	428	6.6875
MAX_fkhgal4_AC_8-1_z4-7.tif	5002	78.1562
MAX_fkhgal4_AC_8-1_z4-7.tif	682	10.6562
MAX_fkhgal4_AC_8-1_z4-7.tif	1343	20.9844
MAX_fkhgal4_AC_8-1_z4-7.tif	900	14.0625
MAX_fkhgal4_AC_8-1_z4-7.tif	493	7.70312
MAX_fkhgal4_AC_8-1_z4-7.tif	975	15.2344
MAX_fkhgal4_AC_8-1_z4-7.tif	1186	18.5312
MAX_fkhgal4_AC_8-1_z4-7.tif	1569	24.5156
MAX_fkhgal4_AC_8-1_z4-7.tif	1141	17.8281
MAX_fkhgal4_AC_8-1_z4-7.tif	1517	23.7031
MAX_fkhgal4_AC_8-1_z4-7.tif	2052	32.0625
MAX_fkhgal4_AC_8-1_z4-7.tif	2036	31.8125
MAX_fkhgal4_AC_8-1_z4-7.tif	851	13.2969
MAX_fkhgal4_AC_8-1_z4-7.tif	575	8.98438
MAX_fkhgal4_AC_8-1_z4-7.tif	622	9.71875
MAX_fkhgal4_AC_8-1_z4-7.tif	1737	27.1406
MAX_fkhgal4_AC_8-1_z4-7.tif	833	13.0156
MAX_fkhgal4_AC_8-1_z4-7.tif	542	8.46875
MAX_fkhgal4_AC_8-1_z4-7.tif	1635	25.5469
MAX_fkhgal4_AC_8-1_z4-7.tif	24	0.375
MAX_fkhgal4_AC_10-1_z4-7.tif	286395	4474.92
MAX_fkhgal4_AC_10-1_z4-7.tif	697	10.8906
MAX_fkhgal4_AC_10-1_z4-7.tif	824	12.875
MAX_fkhgal4_AC_10-1_z4-7.tif	950	14.8438
MAX_fkhgal4_AC_10-1_z4-7.tif	719	11.2344
MAX_fkhgal4_AC_10-1_z4-7.tif	525	8.20312
MAX_fkhgal4_AC_10-1_z4-7.tif	1389	21.7031
MAX_fkhgal4_AC_10-1_z4-7.tif	357	5.57812
MAX_fkhgal4_AC_10-1_z4-7.tif	1191	18.6094
MAX_fkhgal4_AC_10-1_z4-7.tif	544	8.5
MAX_fkhgal4_AC_10-1_z4-7.tif	1027	16.0469
MAX_fkhgal4_AC_10-1_z4-7.tif	939	14.6719
MAX_fkhgal4_AC_10-1_z4-7.tif	1344	21
MAX_fkhgal4_AC_10-1_z4-7.tif	1581	24.7031
MAX_fkhgal4_AC_10-1_z4-7.tif	617	9.64062
MAX_fkhgal4_AC_10-1_z4-7.tif	524	8.1875
MAX_fkhgal4_AC_10-1_z4-7.tif	1394	21.7812
MAX_fkhgal4_AC_10-1_z4-7.tif	1069	16.7031
MAX_fkhgal4_AC_10-1_z4-7.tif	755	11.7969
MAX_fkhgal4_AC_10-1_z4-7.tif	1369	21.3906
MAX_fkhgal4_AC_10-1_z4-7.tif	1083	16.9219
MAX_fkhgal4_AC_10-1_z4-7.tif	979	15.2969
MAX_fkhgal4_AC_10-1_z4-7.tif	828	12.9375
MAX_fkhgal4_AC_10-1_z4-7.tif	586	9.15625
MAX_fkhgal4_AC_10-1_z4-7.tif	1406	21.9688
MAX_fkhgal4_AC_10-1_z4-7.tif	885	13.8281
MAX_fkhgal4_AC_10-1_z4-7.tif	1199	18.7344
MAX_fkhgal4_AC_10-1_z4-7.tif	1007	15.7344
MAX_fkhgal4_AC_10-1_z4-7.tif	653	10.2031
MAX_fkhgal4_AC_10-1_z4-7.tif	655	10.2344
MAX_fkhgal4_AC_10-1_z4-7.tif	375	5.85938
MAX_fkhgal4_AC_10-1_z4-7.tif	473	7.39062
MAX_fkhgal4_AC_10-1_z4-7.tif	782	12.2188
MAX_fkhgal4_AC_10-1_z4-7.tif	897	14.0156
MAX_fkhgal4_AC_10-1_z4-7.tif	1262	19.7188
MAX_fkhgal4_AC_10-1_z4-7.tif	410	6.40625
MAX_fkhgal4_AC_10-1_z4-7.tif	867	13.5469
MAX_fkhgal4_AC_10-1_z4-7.tif	669	10.4531
MAX_fkhgal4_AC_10-1_z4-7.tif	1770	27.6562
MAX_fkhgal4_AC_10-1_z4-7.tif	1135	17.7344
MAX_fkhgal4_AC_10-1_z4-7.tif	550	8.59375
MAX_fkhgal4_AC_10-1_z4-7.tif	993	15.5156
MAX_fkhgal4_AC_10-1_z4-7.tif	465	7.26562
MAX_fkhgal4_AC_10-1_z4-7.tif	341	5.32812
MAX_fkhgal4_AC_10-1_z4-7.tif	915	14.2969
MAX_fkhgal4_AC_10-1_z4-7.tif	321	5.01562
MAX_fkhgal4_AC_10-1_z4-7.tif	453	7.07812
MAX_fkhgal4_AC_10-1_z4-7.tif	268	4.1875
MAX_fkhgal4_AC_10-1_z4-7.tif	459	7.17188
MAX_fkhgal4_AC_10-1_z4-7.tif	1136	17.75
MAX_fkhgal4_AC_10-1_z4-7.tif	1060	16.5625
MAX_fkhgal4_AC_10-1_z4-7.tif	983	15.3594
MAX_fkhgal4_AC_10-1_z4-7.tif	620	9.6875
MAX_fkhgal4_AC_10-1_z4-7.tif	413	6.45312
MAX_fkhgal4_AC_10-1_z4-7.tif	1521	23.7656
MAX_fkhgal4_AC_10-1_z4-7.tif	307	4.79688
MAX_fkhgal4_AC_10-1_z4-7.tif	734	11.4688
MAX_fkhgal4_AC_10-1_z4-7.tif	735	11.4844
MAX_fkhgal4_AC_10-1_z4-7.tif	670	10.4688
MAX_fkhgal4_AC_10-1_z4-7.tif	1799	28.1094
MAX_fkhgal4_AC_10-1_z4-7.tif	676	10.5625
MAX_fkhgal4_AC_10-1_z4-7.tif	2171	33.9219
MAX_fkhgal4_AC_10-1_z4-7.tif	661	10.3281
MAX_fkhgal4_AC_10-1_z4-7.tif	1008	15.75
MAX_fkhgal4_AC_10-1_z4-7.tif	1707	26.6719
MAX_fkhgal4_AC_10-1_z4-7.tif	1195	18.6719
MAX_fkhgal4_AC_10-1_z4-7.tif	447	6.98438
MAX_fkhgal4_AC_10-1_z4-7.tif	641	10.0156
MAX_fkhgal4_AC_10-1_z4-7.tif	948	14.8125
MAX_fkhgal4_AC_10-1_z4-7.tif	686	10.7188
MAX_fkhgal4_AC_10-1_z4-7.tif	436	6.8125
MAX_fkhgal4_AC_10-1_z4-7.tif	526	8.21875
MAX_fkhgal4_AC_10-1_z4-7.tif	502	7.84375
MAX_fkhgal4_AC_10-1_z4-7.tif	935	14.6094
MAX_fkhgal4_AC_10-1_z4-7.tif	110	1.71875
MAX_fkhgal4_AC_10-1_z4-7.tif	1146	17.9062
MAX_fkhgal4_AC_10-1_z4-7.tif	266	4.15625
MAX_fkhgal4_AC_10-1_z4-7.tif	840	13.125
MAX_fkhgal4_AC_10-1_z4-7.tif	1586	24.7812
MAX_fkhgal4_AC_10-1_z4-7.tif	655	10.2344
MAX_fkhgal4_AC_10-1_z4-7.tif	601	9.39062
MAX_fkhgal4_AC_10-1_z4-7.tif	387	6.04688
MAX_fkhgal4_AC_10-1_z4-7.tif	254	3.96875
MAX_fkhgal4_AC_10-1_z4-7.tif	327	5.10938
MAX_fkhgal4_AC_10-1_z4-7.tif	466	7.28125
MAX_fkhgal4_AC_10-1_z4-7.tif	1815	28.3594
MAX_fkhgal4_AC_10-1_z4-7.tif	770	12.0312
MAX_fkhgal4_AC_10-1_z4-7.tif	983	15.3594
MAX_fkhgal4_AC_10-1_z4-7.tif	303	4.73438
MAX_fkhgal4_AC_10-1_z4-7.tif	1915	29.9219
MAX_fkhgal4_AC_10-1_z4-7.tif	755	11.7969
MAX_fkhgal4_AC_10-1_z4-7.tif	902	14.0938
MAX_fkhgal4_AC_10-1_z4-7.tif	205	3.20312
MAX_fkhgal4_AC_10-1_z4-7.tif	204	3.1875
MAX_fkhgal4_AC_10-1_z4-7.tif	650	10.1562
MAX_fkhgal4_AC_10-1_z4-7.tif	807	12.6094
MAX_fkhgal4_AC_10-1_z4-7.tif	680	10.625
MAX_fkhgal4_AC_10-1_z4-7.tif	225	3.51562
MAX_fkhgal4_AC_10-1_z4-7.tif	676	10.5625
MAX_fkhgal4_AC_10-1_z4-7.tif	580	9.0625
MAX_fkhgal4_AC_10-1_z4-7.tif	2130	33.2812
MAX_fkhgal4_AC_10-1_z4-7.tif	64	1
MAX_fkhgal4_AC_10-1_z4-7.tif	1533	23.9531
MAX_fkhgal4_AC_10-1_z4-7.tif	480	7.5
MAX_fkhgal4_AC_10-1_z4-7.tif	360	5.625
MAX_fkhgal4_AC_10-1_z4-7.tif	188	2.9375
MAX_fkhgal4_AC_10-1_z4-7.tif	300	4.6875
MAX_fkhgal4_AC_10-1_z4-7.tif	442	6.90625
MAX_fkhgal4_AC_10-1_z4-7.tif	1166	18.2188
MAX_fkhgal4_AC_10-1_z4-7.tif	312	4.875
MAX_fkhgal4_AC_10-1_z4-7.tif	407	6.35938
MAX_fkhgal4_AC_10-1_z4-7.tif	284	4.4375
MAX_fkhgal4_AC_10-1_z4-7.tif	142	2.21875
MAX_fkhgal4_AC_10-1_z4-7.tif	301	4.70312
MAX_fkhgal4_AC_10-1_z4-7.tif	369	5.76562
MAX_fkhgal4_AC_10-1_z4-7.tif	369	5.76562
MAX_fkhgal4_AC_10-1_z4-7.tif	491	7.67188
MAX_fkhgal4_AC_10-1_z4-7.tif	338	5.28125
MAX_fkhgal4_AC_10-1_z4-7.tif	402	6.28125
MAX_fkhgal4_AC_10-1_z4-7.tif	280	4.375
MAX_fkhgal4_AC_10-1_z4-7.tif	407	6.35938
MAX_fkhgal4_AC_10-1_z4-7.tif	363	5.67188
MAX_fkhgal4_AC_10-1_z4-7.tif	1986	31.0312
MAX_fkhgal4_AC_10-1_z4-7.tif	1178	18.4062
MAX_fkhgal4_AC_10-1_z4-7.tif	734	11.4688
MAX_fkhgal4_AC_10-1_z4-7.tif	692	10.8125
MAX_fkhgal4_AC_10-1_z4-7.tif	689	10.7656
MAX_fkhgal4_AC_10-1_z4-7.tif	1175	18.3594
MAX_fkhgal4_AC_10-1_z4-7.tif	1337	20.8906
MAX_fkhgal4_AC_10-1_z4-7.tif	315	4.92188
MAX_fkhgal4_AC_10-1_z4-7.tif	820	12.8125
MAX_fkhgal4_AC_10-1_z4-7.tif	1577	24.6406
MAX_fkhgal4_AC_10-1_z4-7.tif	162	2.53125
MAX_fkhgal4_AC_10-1_z4-7.tif	2449	38.2656
MAX_fkhgal4_AC_10-1_z4-7.tif	920	14.375
MAX_fkhgal4_AC_10-1_z4-7.tif	263	4.10938
MAX_fkhgal4_AC_10-1_z4-7.tif	571	8.92188
MAX_fkhgal4_AC_10-1_z4-7.tif	227	3.54688
MAX_fkhgal4_AC_10-1_z4-7.tif	170	2.65625
MAX_fkhgal4_AC_10-1_z4-7.tif	601	9.39062
MAX_fkhgal4_AC_10-1_z4-7.tif	220	3.4375
MAX_fkhgal4_AC_10-1_z4-7.tif	526	8.21875
MAX_fkhgal4_AC_10-1_z4-7.tif	759	11.8594
MAX_fkhgal4_AC_10-1_z4-7.tif	1456	22.75
MAX_fkhgal4_AC_10-1_z4-7.tif	1069	16.7031
MAX_fkhgal4_AC_10-1_z4-7.tif	945	14.7656
MAX_fkhgal4_AC_11-1_(2)_z3-6.tif	241072	3766.75
MAX_fkhgal4_AC_11-1_(2)_z3-6.tif	38	0.59375
MAX_fkhgal4_AC_11-1_(2)_z3-6.tif	1981	30.9531
MAX_fkhgal4_AC_11-1_(2)_z3-6.tif	1164	18.1875
MAX_fkhgal4_AC_11-1_(2)_z3-6.tif	1062	16.5938
MAX_fkhgal4_AC_11-1_(2)_z3-6.tif	1942	30.3438
MAX_fkhgal4_AC_11-1_(2)_z3-6.tif	1321	20.6406
MAX_fkhgal4_AC_11-1_(2)_z3-6.tif	1355	21.1719
MAX_fkhgal4_AC_11-1_(2)_z3-6.tif	695	10.8594
MAX_fkhgal4_AC_11-1_(2)_z3-6.tif	1680	26.25
MAX_fkhgal4_AC_11-1_(2)_z3-6.tif	1116	17.4375
MAX_fkhgal4_AC_11-1_(2)_z3-6.tif	1071	16.7344
MAX_fkhgal4_AC_11-1_(2)_z3-6.tif	990	15.4688
MAX_fkhgal4_AC_11-1_(2)_z3-6.tif	859	13.4219
MAX_fkhgal4_AC_11-1_(2)_z3-6.tif	1067	16.6719
MAX_fkhgal4_AC_11-1_(2)_z3-6.tif	1298	20.2812
MAX_fkhgal4_AC_11-1_(2)_z3-6.tif	973	15.2031
MAX_fkhgal4_AC_11-1_(2)_z3-6.tif	1621	25.3281
MAX_fkhgal4_AC_11-1_(2)_z3-6.tif	1210	18.9062
MAX_fkhgal4_AC_11-1_(2)_z3-6.tif	758	11.8438
MAX_fkhgal4_AC_11-1_(2)_z3-6.tif	1320	20.625
MAX_fkhgal4_AC_11-1_(2)_z3-6.tif	736	11.5
MAX_fkhgal4_AC_11-1_(2)_z3-6.tif	853	13.3281
MAX_fkhgal4_AC_11-1_(2)_z3-6.tif	1726	26.9688
MAX_fkhgal4_AC_11-1_(2)_z3-6.tif	1017	15.8906
MAX_fkhgal4_AC_11-1_(2)_z3-6.tif	678	10.5938
MAX_fkhgal4_AC_11-1_(2)_z3-6.tif	608	9.5
MAX_fkhgal4_AC_11-1_(2)_z3-6.tif	699	10.9219
MAX_fkhgal4_AC_11-1_(2)_z3-6.tif	1253	19.5781
MAX_fkhgal4_AC_11-1_(2)_z3-6.tif	1638	25.5938
MAX_fkhgal4_AC_11-1_(2)_z3-6.tif	1159	18.1094
MAX_fkhgal4_AC_11-1_(2)_z3-6.tif	1310	20.4688
MAX_fkhgal4_AC_11-1_(2)_z3-6.tif	541	8.45312
MAX_fkhgal4_AC_11-1_(2)_z3-6.tif	1139	17.7969
MAX_fkhgal4_AC_11-1_(2)_z3-6.tif	1058	16.5312
MAX_fkhgal4_AC_11-1_(2)_z3-6.tif	636	9.9375
MAX_fkhgal4_AC_11-1_(2)_z3-6.tif	1350	21.0938
MAX_fkhgal4_AC_11-1_(2)_z3-6.tif	1080	16.875
MAX_fkhgal4_AC_11-1_(2)_z3-6.tif	414	6.46875
MAX_fkhgal4_AC_11-1_(2)_z3-6.tif	660	10.3125
MAX_fkhgal4_AC_11-1_(2)_z3-6.tif	1539	24.0469
MAX_fkhgal4_AC_11-1_(2)_z3-6.tif	1421	22.2031
MAX_fkhgal4_AC_11-1_(2)_z3-6.tif	868	13.5625
MAX_fkhgal4_AC_11-1_(2)_z3-6.tif	999	15.6094
MAX_fkhgal4_AC_11-1_(2)_z3-6.tif	628	9.8125
MAX_fkhgal4_AC_11-1_(2)_z3-6.tif	1151	17.9844
MAX_fkhgal4_AC_11-1_(2)_z3-6.tif	983	15.3594
MAX_fkhgal4_AC_11-1_(2)_z3-6.tif	429	6.70312
MAX_fkhgal4_AC_11-1_(2)_z3-6.tif	1364	21.3125
MAX_fkhgal4_AC_11-1_(2)_z3-6.tif	459	7.17188
MAX_fkhgal4_AC_11-1_(2)_z3-6.tif	534	8.34375
MAX_fkhgal4_AC_11-1_(2)_z3-6.tif	1014	15.8438
MAX_fkhgal4_AC_11-1_(2)_z3-6.tif	812	12.6875
MAX_fkhgal4_AC_11-1_(2)_z3-6.tif	1550	24.2188
MAX_fkhgal4_AC_11-1_(2)_z3-6.tif	396	6.1875
MAX_fkhgal4_AC_11-1_(2)_z3-6.tif	766	11.9688
MAX_fkhgal4_AC_11-1_(2)_z3-6.tif	769	12.0156
MAX_fkhgal4_AC_11-1_(2)_z3-6.tif	408	6.375
MAX_fkhgal4_AC_11-1_(2)_z3-6.tif	128	2
MAX_fkhgal4_AC_11-1_(2)_z3-6.tif	1079	16.8594
MAX_fkhgal4_AC_11-1_(2)_z3-6.tif	930	14.5312
MAX_fkhgal4_AC_11-1_(2)_z3-6.tif	509	7.95312
MAX_fkhgal4_AC_11-1_(2)_z3-6.tif	582	9.09375
MAX_fkhgal4_AC_11-1_(2)_z3-6.tif	428	6.6875
MAX_fkhgal4_AC_11-1_(2)_z3-6.tif	175	2.73438
MAX_fkhgal4_AC_11-1_(2)_z3-6.tif	1330	20.7812
MAX_fkhgal4_AC_11-1_(2)_z3-6.tif	1002	15.6562
MAX_fkhgal4_AC_11-1_(2)_z3-6.tif	1068	16.6875
MAX_fkhgal4_AC_11-1_(2)_z3-6.tif	493	7.70312
MAX_fkhgal4_AC_11-1_(2)_z3-6.tif	627	9.79688
MAX_fkhgal4_AC_11-1_(2)_z3-6.tif	1034	16.1562
MAX_fkhgal4_AC_11-1_(2)_z3-6.tif	616	9.625
MAX_fkhgal4_AC_11-1_(2)_z3-6.tif	1721	26.8906
MAX_fkhgal4_AC_11-1_(2)_z3-6.tif	748	11.6875
MAX_fkhgal4_AC_11-1_(2)_z3-6.tif	1416	22.125
MAX_fkhgal4_AC_11-1_(2)_z3-6.tif	541	8.45312
MAX_fkhgal4_AC_11-1_(2)_z3-6.tif	710	11.0938
MAX_fkhgal4_AC_11-1_(2)_z3-6.tif	1071	16.7344
MAX_fkhgal4_AC_11-1_(2)_z3-6.tif	1108	17.3125
MAX_fkhgal4_AC_11-1_(2)_z3-6.tif	920	14.375
MAX_fkhgal4_AC_11-1_(2)_z3-6.tif	846	13.2188
MAX_fkhgal4_AC_11-1_(2)_z3-6.tif	870	13.5938
MAX_fkhgal4_AC_11-1_(2)_z3-6.tif	2167	33.8594
MAX_fkhgal4_AC_11-1_(2)_z3-6.tif	154	2.40625
MAX_fkhgal4_AC_11-1_(2)_z3-6.tif	745	11.6406
MAX_fkhgal4_AC_11-1_(2)_z3-6.tif	1729	27.0156
MAX_fkhgal4_AC_11-1_(2)_z3-6.tif	469	7.32812
MAX_fkhgal4_AC_11-1_(2)_z3-6.tif	643	10.0469
MAX_fkhgal4_AC_11-1_(2)_z3-6.tif	741	11.5781
MAX_fkhgal4_AC_11-1_(2)_z3-6.tif	948	14.8125
MAX_fkhgal4_AC_11-1_(2)_z3-6.tif	2063	32.2344
MAX_fkhgal4_AC_11-1_(2)_z3-6.tif	675	10.5469
MAX_fkhgal4_AC_11-1_(2)_z3-6.tif	755	11.7969
MAX_fkhgal4_AC_11-1_(2)_z3-6.tif	534	8.34375
MAX_fkhgal4_AC_11-1_(2)_z3-6.tif	1381	21.5781
MAX_fkhgal4_AC_11-1_(2)_z3-6.tif	1942	30.3438
MAX_fkhgal4_AC_11-1_(2)_z3-6.tif	1171	18.2969
MAX_fkhgal4_AC_11-1_(2)_z3-6.tif	727	11.3594
MAX_fkhgal4_AC_11-1_(2)_z3-6.tif	1419	22.1719
MAX_fkhgal4_AC_11-1_(2)_z3-6.tif	876	13.6875
MAX_fkhgal4_AC_11-1_(2)_z3-6.tif	971	15.1719
MAX_fkhgal4_AC_11-1_(2)_z3-6.tif	483	7.54688
MAX_fkhgal4_AC_11-1_(2)_z3-6.tif	842	13.1562
MAX_fkhgal4_AC_11-1_(2)_z3-6.tif	730	11.4062
MAX_fkhgal4_AC_11-1_(2)_z3-6.tif	1161	18.1406
MAX_fkhgal4_AC_11-1_(2)_z3-6.tif	672	10.5
MAX_fkhgal4_AC_11-1_(2)_z3-6.tif	141	2.20312
MAX_fkhgal4_AC_11-1_(2)_z3-6.tif	422	6.59375
MAX_fkhgal4_AC_11-1_(2)_z3-6.tif	900	14.0625
MAX_fkhgal4_AC_11-1_(2)_z3-6.tif	608	9.5
MAX_fkhgal4_AC_11-1_(2)_z3-6.tif	424	6.625
MAX_fkhgal4_AC_11-1_(2)_z3-6.tif	972	15.1875
MAX_fkhgal4_AC_11-1_(2)_z3-6.tif	357	5.57812
MAX_fkhgal4_AC_11-1_(2)_z3-6.tif	2123	33.1719
MAX_fkhgal4_AC_11-1_(2)_z3-6.tif	736	11.5
MAX_fkhgal4_AC_11-1_(2)_z3-6.tif	1484	23.1875
MAX_fkhgal4_AC_11-1_(2)_z3-6.tif	495	7.73438
MAX_fkhgal4_AC_11-1_(2)_z3-6.tif	437	6.82812
MAX_fkhgal4_AC_11-1_(2)_z3-6.tif	1411	22.0469
MAX_fkhgal4_AC_11-1_(2)_z3-6.tif	456	7.125
MAX_fkhgal4_AC_11-1_(2)_z3-6.tif	218	3.40625
MAX_fkhgal4_AC_11-1_(2)_z3-6.tif	514	8.03125
MAX_fkhgal4_AC_11-1_(2)_z3-6.tif	1217	19.0156
MAX_fkhgal4_AC_11-1_(2)_z3-6.tif	610	9.53125
MAX_fkhgal4_AC_11-1_(2)_z3-6.tif	1416	22.125
MAX_fkhgal4_AC_11-1_(2)_z3-6.tif	700	10.9375
MAX_fkhgal4_AC_11-1_(2)_z3-6.tif	656	10.25
MAX_fkhgal4_AC_11-1_(2)_z3-6.tif	586	9.15625
MAX_fkhgal4_AC_11-1_(2)_z3-6.tif	845	13.2031
MAX_fkhgal4_AC_11-1_(2)_z3-6.tif	1278	19.9688
MAX_fkhgal4_AC_11-1_(2)_z3-6.tif	81	1.26562
MAX_fkhgal4_AC_11-1_(2)_z3-6.tif	654	10.2188
MAX_fkhgal4_AC_11-1_(2)_z3-6.tif	4238	66.2188
MAX_fkhgal4_AC_11-1_(2)_z3-6.tif	1667	26.0469
MAX_fkhgal4_AC_11-1_(2)_z3-6.tif	829	12.9531
MAX_fkhgal4_AC_11-1_(2)_z3-6.tif	283	4.42188
MAX_fkhgal4_AC_11-1_(2)_z3-6.tif	236	3.6875
MAX_fkhgal4_AC_11-1_(2)_z3-6.tif	1717	26.8281
MAX_fkhgal4_AC_11-1_(2)_z3-6.tif	609	9.51562
MAX_fkhgal4_AC_11-1_(2)_z3-6.tif	317	4.95312
MAX_fkhgal4_AC_11-1_(2)_z3-6.tif	753	11.7656
MAX_fkhgal4_AC_11-1_(2)_z3-6.tif	706	11.0312
MAX_fkhgal4_AC_11-1_(2)_z3-6.tif	1098	17.1562
MAX_fkhgal4_AC_11-1_(2)_z3-6.tif	1209	18.8906
MAX_fkhgal4_AC_11-1_(2)_z3-6.tif	2194	34.2812
MAX_fkhgal4_AC_11-1_(2)_z3-6.tif	644	10.0625
MAX_fkhgal4_AC_11-1_(2)_z3-6.tif	512	8
MAX_fkhgal4_AC_11-1_(2)_z3-6.tif	761	11.8906
MAX_fkhgal4_AC_11-1_(2)_z3-6.tif	1353	21.1406
MAX_fkhgal4_AC_11-1_(2)_z3-6.tif	338	5.28125
MAX_fkhgal4_AC_11-1_(2)_z3-6.tif	1641	25.6406
MAX_fkhgal4_AC_11-1_(2)_z3-6.tif	1005	15.7031
MAX_fkhgal4_AC_11-1_(2)_z3-6.tif	812	12.6875
MAX_fkhgal4_AC_11-1_(2)_z3-6.tif	2158	33.7188
MAX_fkhgal4_AC_11-1_(2)_z3-6.tif	1257	19.6406
MAX_fkhgal4_AC_11-1_(2)_z3-6.tif	524	8.1875
MAX_fkhgal4_AC_11-1_(2)_z3-6.tif	1857	29.0156
MAX_fkhgal4_AC_11-1_(2)_z3-6.tif	1715	26.7969
MAX_fkhgal4_AC_11-1_(2)_z3-6.tif	1192	18.625
MAX_fkhgal4_AC_11-1_(2)_z3-6.tif	2519	39.3594
MAX_fkhgal4_AC_11-1_(2)_z3-6.tif	365	5.70312
MAX_fkhgal4_AC_11-1_z3-6.tif	247685	3870.08
MAX_fkhgal4_AC_11-1_z3-6.tif	1629	25.4531
MAX_fkhgal4_AC_11-1_z3-6.tif	2506	39.1562
MAX_fkhgal4_AC_11-1_z3-6.tif	1155	18.0469
MAX_fkhgal4_AC_11-1_z3-6.tif	742	11.5938
MAX_fkhgal4_AC_11-1_z3-6.tif	1151	17.9844
MAX_fkhgal4_AC_11-1_z3-6.tif	3104	48.5
MAX_fkhgal4_AC_11-1_z3-6.tif	2132	33.3125
MAX_fkhgal4_AC_11-1_z3-6.tif	602	9.40625
MAX_fkhgal4_AC_11-1_z3-6.tif	1215	18.9844
MAX_fkhgal4_AC_11-1_z3-6.tif	950	14.8438
MAX_fkhgal4_AC_11-1_z3-6.tif	525	8.20312
MAX_fkhgal4_AC_11-1_z3-6.tif	1154	18.0312
MAX_fkhgal4_AC_11-1_z3-6.tif	1502	23.4688
MAX_fkhgal4_AC_11-1_z3-6.tif	1530	23.9062
MAX_fkhgal4_AC_11-1_z3-6.tif	519	8.10938
MAX_fkhgal4_AC_11-1_z3-6.tif	2435	38.0469
MAX_fkhgal4_AC_11-1_z3-6.tif	1484	23.1875
MAX_fkhgal4_AC_11-1_z3-6.tif	630	9.84375
MAX_fkhgal4_AC_11-1_z3-6.tif	1223	19.1094
MAX_fkhgal4_AC_11-1_z3-6.tif	3466	54.1562
MAX_fkhgal4_AC_11-1_z3-6.tif	1671	26.1094
MAX_fkhgal4_AC_11-1_z3-6.tif	613	9.57812
MAX_fkhgal4_AC_11-1_z3-6.tif	1326	20.7188
MAX_fkhgal4_AC_11-1_z3-6.tif	645	10.0781
MAX_fkhgal4_AC_11-1_z3-6.tif	594	9.28125
MAX_fkhgal4_AC_11-1_z3-6.tif	725	11.3281
MAX_fkhgal4_AC_11-1_z3-6.tif	1208	18.875
MAX_fkhgal4_AC_11-1_z3-6.tif	1373	21.4531
MAX_fkhgal4_AC_11-1_z3-6.tif	2588	40.4375
MAX_fkhgal4_AC_11-1_z3-6.tif	835	13.0469
MAX_fkhgal4_AC_11-1_z3-6.tif	1044	16.3125
MAX_fkhgal4_AC_11-1_z3-6.tif	383	5.98438
MAX_fkhgal4_AC_11-1_z3-6.tif	736	11.5
MAX_fkhgal4_AC_11-1_z3-6.tif	1312	20.5
MAX_fkhgal4_AC_11-1_z3-6.tif	497	7.76562
MAX_fkhgal4_AC_11-1_z3-6.tif	1060	16.5625
MAX_fkhgal4_AC_11-1_z3-6.tif	596	9.3125
MAX_fkhgal4_AC_11-1_z3-6.tif	1165	18.2031
MAX_fkhgal4_AC_11-1_z3-6.tif	524	8.1875
MAX_fkhgal4_AC_11-1_z3-6.tif	424	6.625
MAX_fkhgal4_AC_11-1_z3-6.tif	1114	17.4062
MAX_fkhgal4_AC_11-1_z3-6.tif	636	9.9375
MAX_fkhgal4_AC_11-1_z3-6.tif	673	10.5156
MAX_fkhgal4_AC_11-1_z3-6.tif	686	10.7188
MAX_fkhgal4_AC_11-1_z3-6.tif	346	5.40625
MAX_fkhgal4_AC_11-1_z3-6.tif	694	10.8438
MAX_fkhgal4_AC_11-1_z3-6.tif	1010	15.7812
[truncated: 106 more rows]

## Sheet: TolloGFP_Final values in µ2
MAX_TolloGFP_AC_2-1_(2)_z3-6.tif	MAX_TolloGFP_AC_3-1_z3-6.tif	MAX_TolloGFP_AC_16-1_(2)_z2-5.tif	MAX_TolloGFP_AC_16-1_z2-5.tif	MAX_TolloGFP_AC_12-1_z3-6.tif	MAX_TolloGFP_AC_15-1_(2)_z3-6.tif	MAX_TolloGFP_AC_15-1_z4-7.tif	MAX_TolloGFP_AC_9-1_(2)_z4-7.tif	MAX_TolloGFP_AC_14-1_(2)_3-6.tif	MAX_TolloGFP_AC_14-1_(2)_3-6.tif	MAX_TolloGFP_AC_14-1_z3-6.tif
4587.48	4490.8	4367.05	4343.75	3996.77	4210.95	4157.88	3714.69	3920.33	4290.81	4248.75
44.3594	44.4844	26.75	33.4219	99.3594	36.0938	36.125	88.3906	67.3125	55	40.1875
32.7812	24.1875	25.6562	30.2031	50.6094	32.7969	34.75	46.4219	49.8125	47.5625	39.3125
32.7031	23.4844	23.3125	28.0938	44.0938	32.7812	34.4062	40.9688	46.8438	36.8906	36.7344
29.75	23.1875	22.8281	28.0781	43.7031	32.6094	34.2031	40.625	44.8906	35.875	36.4531
29.3281	23.0469	22.7188	25.5938	43.3906	28.5469	32.8594	38.7656	42.1875	35.2969	36.3594
25.875	22.8906	22.3125	25.2969	41.5469	28.2031	32.5625	36.1094	39.2812	35.0938	33.0156
25.4062	22.7031	22.0469	25.0938	41.3438	27.3438	30.3281	32.3125	38.5625	34.5312	31.9062
23.2188	22.6562	21.7812	24.4688	36.9375	27.2969	30.1562	31.8438	38.5156	31.3438	31.0781
22.9531	22.2656	21.25	24.2812	35.125	25.8438	29.875	30.4688	36.8594	31.1094	29.1406
22.9219	22.0156	20.9219	23.6406	33.2656	25.5	28.25	30.125	35.7969	26.6406	28.4219
22.875	22.0156	20.6406	23.5156	32.8594	23.375	28.1094	29.8281	35.3125	25.75	28.1875
21.8438	21.8906	20.2188	23.0156	32.7344	23.1875	27.7344	28.8594	34.4688	24.6719	27.6875
20.4219	21.2656	20.1094	22.7344	32.6719	22.25	27.4531	28.625	31.6562	24.6406	27.6094
20.1719	21.25	19.9844	22.2344	29.5625	22.0312	26.7969	28.2344	30.7031	24.0312	27.6094
20.0469	20.9219	19.875	22.2344	28.9219	22.0156	25.5312	27.8125	30.375	23.2656	26.9062
19.6094	20.6094	19.625	22.2188	28.125	21.9844	24.1406	27.0469	30.125	22.9062	26.0469
19.2031	20.3906	19.3125	21.7188	27.9219	21.9531	24.0469	26.9375	29.5156	22.7969	25.0312
19.2031	20.0312	19	21.5938	27.7031	21.6875	24.0312	26.875	28.2969	22.7188	24.9844
18.5625	20	18.7812	21.0938	27.4062	21.5469	23.8125	26.6406	27.6719	22.5938	24.3438
18.4531	19.6562	18.5469	20.9531	26.8125	21.4375	21.7188	26.625	25.9375	22.3281	24.0156
18.4219	19.375	18.1875	20.75	25.6875	20.5625	21.4375	26.5312	25.5312	21.9688	23.9844
18.2812	18.7812	18.0469	19.0781	25.6719	20.0312	21.2969	26.2344	24.7969	21.8125	23.7188
18.125	18.5156	18.0312	18.9531	25.2812	20.0312	20.5	25.5469	24.7188	21.7969	23.3438
17.8906	18.4062	17.9844	18.9062	25.0156	19.9375	19.9531	25.4688	24.0938	21.375	22.5312
17.8438	18.3281	17.75	18.3594	24.8281	19.9375	19.8906	25.0156	23.9375	21.3594	21.8281
17.5469	18.0938	17.5625	17.8594	24.25	19.6719	19.5156	24.9844	23.0156	20.7969	21.5
17.1406	18.0156	17.5156	17.6406	23.0156	19.5156	19.4688	24.9531	22.6719	20.6719	21.2188
16.9688	17.8438	17.125	17.4688	22.7656	19.4219	19.3125	24.4844	22.5156	20.4844	21.0469
16.8281	17.5781	16.7812	17.375	21.9844	18.5156	19.2969	24.4062	22.4531	19.7031	20.7812
16.5625	17.0312	16.6719	16.8594	21.9531	18.4844	19.0625	24.3906	21.8906	19.5781	20.25
16.4375	17.0156	16.6094	16.5625	21.3438	18.4062	18.9219	24.1406	20.8906	19.5469	19.9219
16.375	16.625	16.2812	16.25	21.1094	18.1875	18.7188	23.5625	20.3281	19.5312	19.1562
15.4062	16.2969	16.2344	16.1719	20.1562	18.0469	18.625	23.2969	19.8594	19.3125	19.0625
15.3438	16.0312	16.1562	16.0938	19.75	17.8438	18.5938	23.2656	19.8438	19.2031	18.9844
15.1562	15.875	15.6875	16.0469	19.2969	17.7812	18.4375	22.9844	19.5781	18.9375	18.8594
14.5312	15.4062	15.4375	15.7969	18.9688	17.75	18.3438	22.375	19.2656	18.7969	18.5938
14.3906	15.3594	15.25	15.4062	18.9062	17.6406	18.2969	21.1719	19.125	18.4844	18.4688
14.2188	14.9688	15.0469	15.1094	18.6875	17.5156	18.2188	20.9844	19.0938	17.4062	18.4375
14.2188	14.7969	14.8438	14.8906	18.5938	16.5469	18.0781	20.9531	18.5781	17.2188	18.3906
13.7188	14.7344	14.7031	14.8281	18.0938	16.5	17.7031	20.9062	18.5781	16.8438	18.2969
13.5	14.4844	14.6719	14.6562	17.875	16.2812	17.6094	20.7656	18.5312	16.625	18.0781
13.1719	14.375	14.6094	14.5312	17.5625	16.2188	17.5781	20.6562	18.5	16.3594	17.9531
13.0469	14.0938	14.1562	13.9844	17.3594	16.0469	17.4062	20.0625	17.8281	16.2031	17.9062
13.0156	14.0469	13.9688	13.8594	17.3594	16.0312	17.2969	19.6406	17.4062	15.5781	17.4375
12.5781	13.7812	13.8125	13.7344	17.3594	16	16.7656	19.2031	17.2656	15.5469	17.1094
12.4375	13.7188	13.7188	13.6719	17.2656	15.8281	16.6094	18.6719	16.9844	15.5312	16.8906
12.4219	13.5156	13.2656	13.4844	16.9219	15.375	16.5	18.375	16.9844	15.5	16.7969
12.2031	13.5	13.1562	13.4844	16.7188	15.1562	16.3438	18.3281	16.875	15.4219	16.7344
12.1875	13.4688	13.1562	13.4688	16.7031	15.0938	16.2344	18.2188	16.6719	15.4062	16.5469
11.9062	13.3125	13.0781	13.2188	16.5469	14.8438	16.2344	18.0938	16.6719	15.0469	16.4688
11.7344	13.3125	13	13.0469	16.1875	14.7031	15.9375	17.8906	16.4688	14.7344	16.4062
11.5781	13.25	12.7344	13	16.0312	14.6875	15.8125	17.6875	16.3281	14.7031	16.3281
11.5781	13.2344	12.6562	12.9375	15.7969	14.6562	15.7969	17.5781	16.2656	14.5469	15.9219
11.5625	13.0625	12.5469	12.875	15.5	14.4219	15.7656	17.4219	16.1875	14.1562	15.5938
11.2969	12.9375	12.5312	12.75	15.2344	14.1406	15.5625	17.3438	16.1719	14.1094	15.5625
11.2812	12.8125	12.4844	12.6406	15.0781	14.0938	15.5469	17.2812	16.1406	14.0938	15.4844
11.1094	12.7969	12.4688	12.4219	14.9688	14.0938	15.3438	17.0938	16.1094	13.9531	15.4375
11.1094	12.75	12.375	12.4062	14.9062	14.0625	15.2344	17	16.0156	13.7656	15.375
11.0625	12.6875	12.375	12.3906	14.6406	14	15.2031	16.8906	15.8906	13.7344	15.2969
10.9688	12.5469	12.3594	12.3438	14.125	13.8125	15.2031	16.8594	15.8906	13.4688	14.9844
10.8906	12.3594	12.0625	12.3125	13.75	13.6719	15.1875	16.6406	15.8125	13.3906	14.8281
10.7656	12.2812	11.9219	12.25	13.7188	13.6094	14.8281	16.5781	15.625	13.3594	14.7812
10.7188	11.9375	11.8281	12.2344	13.6094	13.2344	14.7656	16.5781	15.375	13.2188	14.7031
10.625	11.7812	11.7969	12.2031	13.5781	13.1875	14.6562	16.5781	14.8125	12.625	14.625
10.625	11.7812	11.6094	12.1719	13.5312	13.0469	14.1875	16.3281	14.4219	12.5469	14.6094
10.6094	11.7031	11.4844	11.9062	13.375	12.9531	14.1406	16.2969	14.3906	12.1406	14.3438
10.5781	11.6406	11.4375	11.75	13.375	12.7344	14.0938	16	13.9531	12.125	14.2188
10.4219	11.5312	11.375	11.3281	13.125	12.6562	13.5625	15.9844	13.8906	12.0781	14.2031
10.375	11.5156	11.2344	11.3281	12.9844	12.6406	13.5	15.9844	13.8906	12	14.1562
10.3125	11.4219	11.1406	11.3281	12.9531	12.5938	13.4062	15.8438	13.4531	12	13.7969
10.2969	11.3594	11.125	11.1562	12.9062	12.5938	13.3281	15.75	12.9688	11.6875	13.4375
10.25	11.2656	10.8125	11	12.8438	12.5312	13.3125	15.6875	12.9375	11.5625	13.3906
10.1094	11.2188	10.7656	10.4375	12.7188	12.3125	13.1719	15.375	12.875	11.4844	13.3281
10.0938	11.1562	10.7344	10.4062	12.5781	12.2656	13.0625	15.2656	12.3906	11.4844	13.1719
9.96875	11.0938	10.7188	10.3906	12.5469	12.25	13.0469	15.2188	12.2031	11.4688	13.125
9.79688	11.0625	10.7031	10.3594	12.5312	12.1562	13	15.1719	12.1719	11.1875	13.1094
9.76562	11.0469	10.5781	10.2969	12.1562	11.9375	12.9531	15.0156	12.0781	11.1719	13.0312
9.625	10.9219	10.4531	10.0312	12.0469	11.8906	12.875	14.9844	12	10.9062	12.9375
9.54688	10.8906	10.4375	10.0156	12	11.7656	12.7344	14.75	11.9219	10.7031	12.5312
9.46875	10.8906	10.2344	9.96875	11.7344	11.6094	12.4375	14.5625	11.8438	10.6406	12.4844
9.45312	10.6094	10.2031	9.90625	11.625	11.5938	12.25	14.4375	11.7969	10.625	12.4844
9.45312	10.4688	10.1562	9.71875	11.5156	11.5938	11.9062	14.375	11.5938	10.4219	12.1094
9.1875	10.4375	10.1094	9.70312	11.3281	11.5	11.8906	14.3438	11.5781	10.2344	11.6562
9.03125	10.4375	9.95312	9.65625	11.2969	11.375	11.7969	13.9531	11.5156	10.1875	11.5469
9	10.4375	9.95312	9.59375	11.1406	11.125	11.7188	13.9531	11.4219	10.1875	11.4844
8.96875	10.3438	9.9375	9.48438	11.0938	11.0938	11.7031	13.9062	11.25	10.1094	11.4531
8.85938	10.2969	9.92188	9.45312	11.0156	11.0781	11.6875	13.8438	10.9531	9.79688	11.4375
8.85938	10.2812	9.89062	9.45312	10.9688	10.9062	11.4062	13.5156	10.875	9.71875	11.2969
8.82812	9.8125	9.84375	9.23438	10.9375	10.8594	11.3438	13.5156	10.7656	9.4375	10.9531
8.71875	9.76562	9.67188	9.07812	10.9062	10.5312	11.1562	13.1094	10.6094	9.39062	10.8125
8.6875	9.73438	9.625	9.0625	10.75	10.5312	11.0938	13.0625	10.5781	9.26562	10.75
8.6875	9.70312	9.375	9.04688	10.5469	10.5	11.0938	13.0469	10.5312	9.125	10.5781
8.67188	9.59375	9.375	9.03125	10.1406	10.3906	11	13.0312	10.2812	9.0625	10.3906
8.64062	9.53125	9.34375	9.01562	10.1094	10.375	10.9844	13	10.2344	9.03125	10.25
8.60938	9.48438	9.34375	8.92188	9.92188	10.3594	10.9531	12.7969	10.0469	9.01562	10.0469
8.57812	9.45312	9.3125	8.89062	9.84375	10.2812	10.875	12.625	10.0469	9	9.89062
8.48438	9.29688	9.3125	8.875	9.64062	10.2188	10.75	12.5469	9.78125	8.98438	9.6875
8.35938	9.28125	9.21875	8.85938	9.60938	10.2031	10.625	12.5312	9.6875	8.9375	9.6875
8.3125	9.28125	9.07812	8.78125	9.5	10.125	10.5156	12.2969	9.64062	8.89062	9.65625
8.10938	9.1875	8.98438	8.73438	9.39062	10.0469	10.4844	11.875	9.53125	8.79688	9.26562
7.82812	8.78125	8.95312	8.70312	9.32812	10	10.4219	11.0625	9.35938	8.625	9
7.42188	8.59375	8.92188	8.65625	9.15625	9.875	10.2031	10.6406	9.26562	8.60938	8.64062
7.375	8.4375	8.89062	8.5625	9.14062	9.875	10.1562	10.6406	8.95312	8.5625	8.4375
7.23438	8.42188	8.76562	8.53125	9.09375	9.85938	9.90625	10.5938	8.95312	8.10938	8.42188
7.15625	8.375	8.73438	8.15625	8.73438	9.5625	9.89062	10.5	8.82812	8.07812	8.10938
7.10938	8.35938	8.65625	8.03125	8.71875	9.46875	9.82812	10.2656	8.79688	8.03125	8.0625
7.04688	8.32812	8.53125	7.98438	8.60938	9.375	9.60938	10.1719	8.78125	8.03125	7.98438
7.01562	8.26562	8.48438	7.9375	8.59375	9.375	9.57812	10.1562	8.6875	7.90625	7.90625
6.92188	8.04688	8.45312	7.90625	8.57812	9.32812	9.5	9.92188	8.65625	7.23438	7.79688
6.78125	7.92188	8.45312	7.79688	8.45312	9	9.45312	9.79688	8.54688	7.1875	7.79688
6.73438	7.82812	8.1875	7.79688	8.375	8.98438	9.32812	9.75	8.45312	6.95312	7.71875
6.70312	7.70312	8.15625	7.71875	8.10938	8.89062	9.125	9.65625	8.40625	6.95312	7.625
6.67188	7.4375	8.14062	7.54688	8.09375	8.78125	8.96875	9.65625	8.32812	6.89062	7.54688
6.59375	7.14062	8.01562	7.4375	7.90625	8.76562	8.84375	9.60938	8.21875	6.8125	7.375
6.57812	6.98438	7.84375	7.42188	7.54688	8.51562	8.84375	9.51562	8.15625	6.79688	7.14062
6.39062	6.96875	7.82812	7.42188	7.54688	8.46875	8.73438	9.46875	8.14062	6.53125	6.09375
6.375	6.92188	7.82812	7.39062	7.34375	8.45312	8.51562	9.3125	7.67188	6.42188	5.53125
6.1875	6.84375	7.78125	7.39062	7.26562	8.40625	7.92188	9.29688	7.64062	6.39062	5
5.95312	6.57812	7.75	7.34375	7.125	8.375	7.67188	9.29688	7.5	6.375	4.89062
5.75	6.40625	7.70312	7.28125	6.92188	8.25	7.57812	9.21875	7.25	6.14062	4.29688
5.15625	6.375	7.70312	7.17188	6.48438	8.20312	7.5	9.21875	7.23438	6.10938	4.23438
5.10938	6.125	7.5625	7.125	6.45312	8.17188	7.34375	9.20312	7.125	5.96875	3.29688
4.98438	5.70312	7.51562	6.98438	6.4375	8.17188	7.3125	8.90625	6.98438	5.9375	2.17188
4.89062	5.60938	7.48438	6.8125	6.39062	8	7.03125	8.82812	6.89062	5.9375	2.0625
4.84375	5.60938	7.4375	6.79688	5.85938	7.96875	7	8.67188	6.5	5.78125	1.65625
4.79688	5.5	7.40625	6.70312	5.28125	7.67188	6.92188	8.39062	6.32812	5.625
4.78125	5.40625	7.32812	6.59375	5.20312	7.51562	6.79688	8.3125	6.23438	5.51562
4.75	4.9375	7.26562	6.54688	5.17188	7.1875	6.76562	8.09375	6.15625	5.5
4.60938	4.79688	7.14062	6.53125	5.04688	7.10938	6.76562	8.01562	6.10938	5.39062
4.25	4.78125	7.03125	6.51562	4.95312	7.07812	6.60938	8	6.07812	5.09375
4.21875	4.35938	6.95312	6.48438	4.625	6.6875	6.26562	7.95312	6	4.9375
4.14062	4.28125	6.9375	6.45312	4.39062	6.625	5.21875	7.5625	5.82812	4.32812
4.09375	4.09375	6.9375	6.40625	4.21875	6.39062	4.90625	7.25	5.29688	3.39062
3.53125	3.9375	6.85938	6.20312	2.82812	6.34375	4.82812	6.4375	5.20312	2.15625
3.34375	3.9375	6.82812	6.1875	2.78125	5.95312	4.1875	6.28125	5.04688	1.40625
3.34375	3.875	6.78125	6.17188		5.79688	4.09375	5.92188	5.03125
2.98438	3.84375	6.60938	6.09375		5.70312	3.51562	5.59375	4.875
2.89062	3.46875	6.5625	5.92188		5.48438	2.17188	5.21875	4.78125
2.64062	3.125	6.51562	5.90625		5.15625	2.07812	4.70312	4.625
2.26562	2.75	6.5	5.71875		5.09375		4.54688	4.625
2.03125	2.625	6.42188	5.60938		4.84375		4.34375	4.1875
1.96875	2.21875	6.32812	5.5625		4.60938		4.07812	4
	2.03125	6.28125	5.53125		4.5		3.875	3.92188
	1.8125	6.20312	5.51562		4.4375		3.85938	3.5625
	1.21875	6.20312	5.21875		4.375		3.78125	3.14062
		6.14062	5.09375		4.25		3.4375	3.0625
		6.0625	5.09375		4.01562		3.375	3
		5.79688	4.90625		3.23438		3.14062	0.703125
		5.21875	4.875		3.14062		2.90625
		5.1875	4.59375		2.875		2.82812
		5.04688	4.34375		2.65625		1.875
		5	4.10938
		4.8125	4.10938
		4.75	3.96875
		4.4375	3.96875
		3.84375	3.95312
		3.75	3.54688
		3.65625	3.28125
		3.53125	3.04688
		3.48438	2.875
		3.26562	2.28125
		2.78125	2.125
		2.57812	2.01562
		2.5	0.375
		2.10938
		1.875

## Sheet: TolloGFP_RAW_to_µ2
MAX_TolloGFP_AC_2-1_(2)_z3-6.tif	MAX_TolloGFP_AC_3-1_z3-6.tif	MAX_TolloGFP_AC_16-1_(2)_z2-5.tif	MAX_TolloGFP_AC_16-1_z2-5.tif	MAX_TolloGFP_AC_12-1_z3-6.tif	MAX_TolloGFP_AC_15-1_(2)_z3-6.tif	MAX_TolloGFP_AC_15-1_z4-7.tif	MAX_TolloGFP_AC_9-1_(2)_z4-7.tif	MAX_TolloGFP_AC_9-1_z4-7.tif	MAX_TolloGFP_AC_14-1_(2)_3-6.tif	MAX_TolloGFP_AC_14-1_z3-6.tif		MAX_TolloGFP_AC_2-1_(2)_z3-6.tif	MAX_TolloGFP_AC_3-1_z3-6.tif	MAX_TolloGFP_AC_16-1_(2)_z2-5.tif	MAX_TolloGFP_AC_16-1_z2-5.tif	MAX_TolloGFP_AC_12-1_z3-6.tif	MAX_TolloGFP_AC_15-1_(2)_z3-6.tif	MAX_TolloGFP_AC_15-1_z4-7.tif	MAX_TolloGFP_AC_9-1_(2)_z4-7.tif	MAX_TolloGFP_AC_14-1_(2)_3-6.tif	MAX_TolloGFP_AC_14-1_(2)_3-6.tif	MAX_TolloGFP_AC_14-1_z3-6.tif
293599	287411	279491	278000	255793	269501	266104	237740	250901	274612	271920		4587.48	4490.8	4367.05	4343.75	3996.77	4210.95	4157.88	3714.69	3920.33	4290.81	4248.75
2839	2847	1712	2139	6359	2310	2312	5657	4308	3520	2572		44.3594	44.4844	26.75	33.4219	99.3594	36.0938	36.125	88.3906	67.3125	55	40.1875
2098	1548	1642	1933	3239	2099	2224	2971	3188	3044	2516		32.7812	24.1875	25.6562	30.2031	50.6094	32.7969	34.75	46.4219	49.8125	47.5625	39.3125
2093	1503	1492	1798	2822	2098	2202	2622	2998	2361	2351		32.7031	23.4844	23.3125	28.0938	44.0938	32.7812	34.4062	40.9688	46.8438	36.8906	36.7344
1904	1484	1461	1797	2797	2087	2189	2600	2873	2296	2333		29.75	23.1875	22.8281	28.0781	43.7031	32.6094	34.2031	40.625	44.8906	35.875	36.4531
1877	1475	1454	1638	2777	1827	2103	2481	2700	2259	2327		29.3281	23.0469	22.7188	25.5938	43.3906	28.5469	32.8594	38.7656	42.1875	35.2969	36.3594
1656	1465	1428	1619	2659	1805	2084	2311	2514	2246	2113		25.875	22.8906	22.3125	25.2969	41.5469	28.2031	32.5625	36.1094	39.2812	35.0938	33.0156
1626	1453	1411	1606	2646	1750	1941	2068	2468	2210	2042		25.4062	22.7031	22.0469	25.0938	41.3438	27.3438	30.3281	32.3125	38.5625	34.5312	31.9062
1486	1450	1394	1566	2364	1747	1930	2038	2465	2006	1989		23.2188	22.6562	21.7812	24.4688	36.9375	27.2969	30.1562	31.8438	38.5156	31.3438	31.0781
1469	1425	1360	1554	2248	1654	1912	1950	2359	1991	1865		22.9531	22.2656	21.25	24.2812	35.125	25.8438	29.875	30.4688	36.8594	31.1094	29.1406
1467	1409	1339	1513	2129	1632	1808	1928	2291	1705	1819		22.9219	22.0156	20.9219	23.6406	33.2656	25.5	28.25	30.125	35.7969	26.6406	28.4219
1464	1409	1321	1505	2103	1496	1799	1909	2260	1648	1804		22.875	22.0156	20.6406	23.5156	32.8594	23.375	28.1094	29.8281	35.3125	25.75	28.1875
1398	1401	1294	1473	2095	1484	1775	1847	2206	1579	1772		21.8438	21.8906	20.2188	23.0156	32.7344	23.1875	27.7344	28.8594	34.4688	24.6719	27.6875
1307	1361	1287	1455	2091	1424	1757	1832	2026	1577	1767		20.4219	21.2656	20.1094	22.7344	32.6719	22.25	27.4531	28.625	31.6562	24.6406	27.6094
1291	1360	1279	1423	1892	1410	1715	1807	1965	1538	1767		20.1719	21.25	19.9844	22.2344	29.5625	22.0312	26.7969	28.2344	30.7031	24.0312	27.6094
1283	1339	1272	1423	1851	1409	1634	1780	1944	1489	1722		20.0469	20.9219	19.875	22.2344	28.9219	22.0156	25.5312	27.8125	30.375	23.2656	26.9062
1255	1319	1256	1422	1800	1407	1545	1731	1928	1466	1667		19.6094	20.6094	19.625	22.2188	28.125	21.9844	24.1406	27.0469	30.125	22.9062	26.0469
1229	1305	1236	1390	1787	1405	1539	1724	1889	1459	1602		19.2031	20.3906	19.3125	21.7188	27.9219	21.9531	24.0469	26.9375	29.5156	22.7969	25.0312
1229	1282	1216	1382	1773	1388	1538	1720	1811	1454	1599		19.2031	20.0312	19	21.5938	27.7031	21.6875	24.0312	26.875	28.2969	22.7188	24.9844
1188	1280	1202	1350	1754	1379	1524	1705	1771	1446	1558		18.5625	20	18.7812	21.0938	27.4062	21.5469	23.8125	26.6406	27.6719	22.5938	24.3438
1181	1258	1187	1341	1716	1372	1390	1704	1660	1429	1537		18.4531	19.6562	18.5469	20.9531	26.8125	21.4375	21.7188	26.625	25.9375	22.3281	24.0156
1179	1240	1164	1328	1644	1316	1372	1698	1634	1406	1535		18.4219	19.375	18.1875	20.75	25.6875	20.5625	21.4375	26.5312	25.5312	21.9688	23.9844
1170	1202	1155	1221	1643	1282	1363	1679	1587	1396	1518		18.2812	18.7812	18.0469	19.0781	25.6719	20.0312	21.2969	26.2344	24.7969	21.8125	23.7188
1160	1185	1154	1213	1618	1282	1312	1635	1582	1395	1494		18.125	18.5156	18.0312	18.9531	25.2812	20.0312	20.5	25.5469	24.7188	21.7969	23.3438
1145	1178	1151	1210	1601	1276	1277	1630	1542	1368	1442		17.8906	18.4062	17.9844	18.9062	25.0156	19.9375	19.9531	25.4688	24.0938	21.375	22.5312
1142	1173	1136	1175	1589	1276	1273	1601	1532	1367	1397		17.8438	18.3281	17.75	18.3594	24.8281	19.9375	19.8906	25.0156	23.9375	21.3594	21.8281
1123	1158	1124	1143	1552	1259	1249	1599	1473	1331	1376		17.5469	18.0938	17.5625	17.8594	24.25	19.6719	19.5156	24.9844	23.0156	20.7969	21.5
1097	1153	1121	1129	1473	1249	1246	1597	1451	1323	1358		17.1406	18.0156	17.5156	17.6406	23.0156	19.5156	19.4688	24.9531	22.6719	20.6719	21.2188
1086	1142	1096	1118	1457	1243	1236	1567	1441	1311	1347		16.9688	17.8438	17.125	17.4688	22.7656	19.4219	19.3125	24.4844	22.5156	20.4844	21.0469
1077	1125	1074	1112	1407	1185	1235	1562	1437	1261	1330		16.8281	17.5781	16.7812	17.375	21.9844	18.5156	19.2969	24.4062	22.4531	19.7031	20.7812
1060	1090	1067	1079	1405	1183	1220	1561	1401	1253	1296		16.5625	17.0312	16.6719	16.8594	21.9531	18.4844	19.0625	24.3906	21.8906	19.5781	20.25
1052	1089	1063	1060	1366	1178	1211	1545	1337	1251	1275		16.4375	17.0156	16.6094	16.5625	21.3438	18.4062	18.9219	24.1406	20.8906	19.5469	19.9219
1048	1064	1042	1040	1351	1164	1198	1508	1301	1250	1226		16.375	16.625	16.2812	16.25	21.1094	18.1875	18.7188	23.5625	20.3281	19.5312	19.1562
986	1043	1039	1035	1290	1155	1192	1491	1271	1236	1220		15.4062	16.2969	16.2344	16.1719	20.1562	18.0469	18.625	23.2969	19.8594	19.3125	19.0625
982	1026	1034	1030	1264	1142	1190	1489	1270	1229	1215		15.3438	16.0312	16.1562	16.0938	19.75	17.8438	18.5938	23.2656	19.8438	19.2031	18.9844
970	1016	1004	1027	1235	1138	1180	1471	1253	1212	1207		15.1562	15.875	15.6875	16.0469	19.2969	17.7812	18.4375	22.9844	19.5781	18.9375	18.8594
930	986	988	1011	1214	1136	1174	1432	1233	1203	1190		14.5312	15.4062	15.4375	15.7969	18.9688	17.75	18.3438	22.375	19.2656	18.7969	18.5938
921	983	976	986	1210	1129	1171	1355	1224	1183	1182		14.3906	15.3594	15.25	15.4062	18.9062	17.6406	18.2969	21.1719	19.125	18.4844	18.4688
910	958	963	967	1196	1121	1166	1343	1222	1114	1180		14.2188	14.9688	15.0469	15.1094	18.6875	17.5156	18.2188	20.9844	19.0938	17.4062	18.4375
910	947	950	953	1190	1059	1157	1341	1189	1102	1177		14.2188	14.7969	14.8438	14.8906	18.5938	16.5469	18.0781	20.9531	18.5781	17.2188	18.3906
878	943	941	949	1158	1056	1133	1338	1189	1078	1171		13.7188	14.7344	14.7031	14.8281	18.0938	16.5	17.7031	20.9062	18.5781	16.8438	18.2969
864	927	939	938	1144	1042	1127	1329	1186	1064	1157		13.5	14.4844	14.6719	14.6562	17.875	16.2812	17.6094	20.7656	18.5312	16.625	18.0781
843	920	935	930	1124	1038	1125	1322	1184	1047	1149		13.1719	14.375	14.6094	14.5312	17.5625	16.2188	17.5781	20.6562	18.5	16.3594	17.9531
835	902	906	895	1111	1027	1114	1284	1141	1037	1146		13.0469	14.0938	14.1562	13.9844	17.3594	16.0469	17.4062	20.0625	17.8281	16.2031	17.9062
833	899	894	887	1111	1026	1107	1257	1114	997	1116		13.0156	14.0469	13.9688	13.8594	17.3594	16.0312	17.2969	19.6406	17.4062	15.5781	17.4375
805	882	884	879	1111	1024	1073	1229	1105	995	1095		12.5781	13.7812	13.8125	13.7344	17.3594	16	16.7656	19.2031	17.2656	15.5469	17.1094
796	878	878	875	1105	1013	1063	1195	1087	994	1081		12.4375	13.7188	13.7188	13.6719	17.2656	15.8281	16.6094	18.6719	16.9844	15.5312	16.8906
795	865	849	863	1083	984	1056	1176	1087	992	1075		12.4219	13.5156	13.2656	13.4844	16.9219	15.375	16.5	18.375	16.9844	15.5	16.7969
781	864	842	863	1070	970	1046	1173	1080	987	1071		12.2031	13.5	13.1562	13.4844	16.7188	15.1562	16.3438	18.3281	16.875	15.4219	16.7344
780	862	842	862	1069	966	1039	1166	1067	986	1059		12.1875	13.4688	13.1562	13.4688	16.7031	15.0938	16.2344	18.2188	16.6719	15.4062	16.5469
762	852	837	846	1059	950	1039	1158	1067	963	1054		11.9062	13.3125	13.0781	13.2188	16.5469	14.8438	16.2344	18.0938	16.6719	15.0469	16.4688
751	852	832	835	1036	941	1020	1145	1054	943	1050		11.7344	13.3125	13	13.0469	16.1875	14.7031	15.9375	17.8906	16.4688	14.7344	16.4062
741	848	815	832	1026	940	1012	1132	1045	941	1045		11.5781	13.25	12.7344	13	16.0312	14.6875	15.8125	17.6875	16.3281	14.7031	16.3281
741	847	810	828	1011	938	1011	1125	1041	931	1019		11.5781	13.2344	12.6562	12.9375	15.7969	14.6562	15.7969	17.5781	16.2656	14.5469	15.9219
740	836	803	824	992	923	1009	1115	1036	906	998		11.5625	13.0625	12.5469	12.875	15.5	14.4219	15.7656	17.4219	16.1875	14.1562	15.5938
723	828	802	816	975	905	996	1110	1035	903	996		11.2969	12.9375	12.5312	12.75	15.2344	14.1406	15.5625	17.3438	16.1719	14.1094	15.5625
722	820	799	809	965	902	995	1106	1033	902	991		11.2812	12.8125	12.4844	12.6406	15.0781	14.0938	15.5469	17.2812	16.1406	14.0938	15.4844
711	819	798	795	958	902	982	1094	1031	893	988		11.1094	12.7969	12.4688	12.4219	14.9688	14.0938	15.3438	17.0938	16.1094	13.9531	15.4375
711	816	792	794	954	900	975	1088	1025	881	984		11.1094	12.75	12.375	12.4062	14.9062	14.0625	15.2344	17	16.0156	13.7656	15.375
708	812	792	793	937	896	973	1081	1017	879	979		11.0625	12.6875	12.375	12.3906	14.6406	14	15.2031	16.8906	15.8906	13.7344	15.2969
702	803	791	790	904	884	973	1079	1017	862	959		10.9688	12.5469	12.3594	12.3438	14.125	13.8125	15.2031	16.8594	15.8906	13.4688	14.9844
697	791	772	788	880	875	972	1065	1012	857	949		10.8906	12.3594	12.0625	12.3125	13.75	13.6719	15.1875	16.6406	15.8125	13.3906	14.8281
689	786	763	784	878	871	949	1061	1000	855	946		10.7656	12.2812	11.9219	12.25	13.7188	13.6094	14.8281	16.5781	15.625	13.3594	14.7812
686	764	757	783	871	847	945	1061	984	846	941		10.7188	11.9375	11.8281	12.2344	13.6094	13.2344	14.7656	16.5781	15.375	13.2188	14.7031
680	754	755	781	869	844	938	1061	948	808	936		10.625	11.7812	11.7969	12.2031	13.5781	13.1875	14.6562	16.5781	14.8125	12.625	14.625
680	754	743	779	866	835	908	1045	923	803	935		10.625	11.7812	11.6094	12.1719	13.5312	13.0469	14.1875	16.3281	14.4219	12.5469	14.6094
679	749	735	762	856	829	905	1043	921	777	918		10.6094	11.7031	11.4844	11.9062	13.375	12.9531	14.1406	16.2969	14.3906	12.1406	14.3438
677	745	732	752	856	815	902	1024	893	776	910		10.5781	11.6406	11.4375	11.75	13.375	12.7344	14.0938	16	13.9531	12.125	14.2188
667	738	728	725	840	810	868	1023	889	773	909		10.4219	11.5312	11.375	11.3281	13.125	12.6562	13.5625	15.9844	13.8906	12.0781	14.2031
664	737	719	725	831	809	864	1023	889	768	906		10.375	11.5156	11.2344	11.3281	12.9844	12.6406	13.5	15.9844	13.8906	12	14.1562
660	731	713	725	829	806	858	1014	861	768	883		10.3125	11.4219	11.1406	11.3281	12.9531	12.5938	13.4062	15.8438	13.4531	12	13.7969
659	727	712	714	826	806	853	1008	830	748	860		10.2969	11.3594	11.125	11.1562	12.9062	12.5938	13.3281	15.75	12.9688	11.6875	13.4375
656	721	692	704	822	802	852	1004	828	740	857		10.25	11.2656	10.8125	11	12.8438	12.5312	13.3125	15.6875	12.9375	11.5625	13.3906
647	718	689	668	814	788	843	984	824	735	853		10.1094	11.2188	10.7656	10.4375	12.7188	12.3125	13.1719	15.375	12.875	11.4844	13.3281
646	714	687	666	805	785	836	977	793	735	843		10.0938	11.1562	10.7344	10.4062	12.5781	12.2656	13.0625	15.2656	12.3906	11.4844	13.1719
638	710	686	665	803	784	835	974	781	734	840		9.96875	11.0938	10.7188	10.3906	12.5469	12.25	13.0469	15.2188	12.2031	11.4688	13.125
627	708	685	663	802	778	832	971	779	716	839		9.79688	11.0625	10.7031	10.3594	12.5312	12.1562	13	15.1719	12.1719	11.1875	13.1094
625	707	677	659	778	764	829	961	773	715	834		9.76562	11.0469	10.5781	10.2969	12.1562	11.9375	12.9531	15.0156	12.0781	11.1719	13.0312
616	699	669	642	771	761	824	959	768	698	828		9.625	10.9219	10.4531	10.0312	12.0469	11.8906	12.875	14.9844	12	10.9062	12.9375
611	697	668	641	768	753	815	944	763	685	802		9.54688	10.8906	10.4375	10.0156	12	11.7656	12.7344	14.75	11.9219	10.7031	12.5312
606	697	655	638	751	743	796	932	758	681	799		9.46875	10.8906	10.2344	9.96875	11.7344	11.6094	12.4375	14.5625	11.8438	10.6406	12.4844
605	679	653	634	744	742	784	924	755	680	799		9.45312	10.6094	10.2031	9.90625	11.625	11.5938	12.25	14.4375	11.7969	10.625	12.4844
605	670	650	622	737	742	762	920	742	667	775		9.45312	10.4688	10.1562	9.71875	11.5156	11.5938	11.9062	14.375	11.5938	10.4219	12.1094
588	668	647	621	725	736	761	918	741	655	746		9.1875	10.4375	10.1094	9.70312	11.3281	11.5	11.8906	14.3438	11.5781	10.2344	11.6562
578	668	637	618	723	728	755	893	737	652	739		9.03125	10.4375	9.95312	9.65625	11.2969	11.375	11.7969	13.9531	11.5156	10.1875	11.5469
576	668	637	614	713	712	750	893	731	652	735		9	10.4375	9.95312	9.59375	11.1406	11.125	11.7188	13.9531	11.4219	10.1875	11.4844
574	662	636	607	710	710	749	890	720	647	733		8.96875	10.3438	9.9375	9.48438	11.0938	11.0938	11.7031	13.9062	11.25	10.1094	11.4531
567	659	635	605	705	709	748	886	701	627	732		8.85938	10.2969	9.92188	9.45312	11.0156	11.0781	11.6875	13.8438	10.9531	9.79688	11.4375
567	658	633	605	702	698	730	865	696	622	723		8.85938	10.2812	9.89062	9.45312	10.9688	10.9062	11.4062	13.5156	10.875	9.71875	11.2969
565	628	630	591	700	695	726	865	689	604	701		8.82812	9.8125	9.84375	9.23438	10.9375	10.8594	11.3438	13.5156	10.7656	9.4375	10.9531
558	625	619	581	698	674	714	839	679	601	692		8.71875	9.76562	9.67188	9.07812	10.9062	10.5312	11.1562	13.1094	10.6094	9.39062	10.8125
556	623	616	580	688	674	710	836	677	593	688		8.6875	9.73438	9.625	9.0625	10.75	10.5312	11.0938	13.0625	10.5781	9.26562	10.75
556	621	600	579	675	672	710	835	674	584	677		8.6875	9.70312	9.375	9.04688	10.5469	10.5	11.0938	13.0469	10.5312	9.125	10.5781
555	614	600	578	649	665	704	834	658	580	665		8.67188	9.59375	9.375	9.03125	10.1406	10.3906	11	13.0312	10.2812	9.0625	10.3906
553	610	598	577	647	664	703	832	655	578	656		8.64062	9.53125	9.34375	9.01562	10.1094	10.375	10.9844	13	10.2344	9.03125	10.25
551	607	598	571	635	663	701	819	643	577	643		8.60938	9.48438	9.34375	8.92188	9.92188	10.3594	10.9531	12.7969	10.0469	9.01562	10.0469
549	605	596	569	630	658	696	808	643	576	633		8.57812	9.45312	9.3125	8.89062	9.84375	10.2812	10.875	12.625	10.0469	9	9.89062
543	595	596	568	617	654	688	803	626	575	620		8.48438	9.29688	9.3125	8.875	9.64062	10.2188	10.75	12.5469	9.78125	8.98438	9.6875
535	594	590	567	615	653	680	802	620	572	620		8.35938	9.28125	9.21875	8.85938	9.60938	10.2031	10.625	12.5312	9.6875	8.9375	9.6875
532	594	581	562	608	648	673	787	617	569	618		8.3125	9.28125	9.07812	8.78125	9.5	10.125	10.5156	12.2969	9.64062	8.89062	9.65625
519	588	575	559	601	643	671	760	610	563	593		8.10938	9.1875	8.98438	8.73438	9.39062	10.0469	10.4844	11.875	9.53125	8.79688	9.26562
501	562	573	557	597	640	667	708	599	552	576		7.82812	8.78125	8.95312	8.70312	9.32812	10	10.4219	11.0625	9.35938	8.625	9
475	550	571	554	586	632	653	681	593	551	553		7.42188	8.59375	8.92188	8.65625	9.15625	9.875	10.2031	10.6406	9.26562	8.60938	8.64062
472	540	569	548	585	632	650	681	573	548	540		7.375	8.4375	8.89062	8.5625	9.14062	9.875	10.1562	10.6406	8.95312	8.5625	8.4375
463	539	561	546	582	631	634	678	573	519	539		7.23438	8.42188	8.76562	8.53125	9.09375	9.85938	9.90625	10.5938	8.95312	8.10938	8.42188
458	536	559	522	559	612	633	672	565	517	519		7.15625	8.375	8.73438	8.15625	8.73438	9.5625	9.89062	10.5	8.82812	8.07812	8.10938
455	535	554	514	558	606	629	657	563	514	516		7.10938	8.35938	8.65625	8.03125	8.71875	9.46875	9.82812	10.2656	8.79688	8.03125	8.0625
451	533	546	511	551	600	615	651	562	514	511		7.04688	8.32812	8.53125	7.98438	8.60938	9.375	9.60938	10.1719	8.78125	8.03125	7.98438
449	529	543	508	550	600	613	650	556	506	506		7.01562	8.26562	8.48438	7.9375	8.59375	9.375	9.57812	10.1562	8.6875	7.90625	7.90625
443	515	541	506	549	597	608	635	554	463	499		6.92188	8.04688	8.45312	7.90625	8.57812	9.32812	9.5	9.92188	8.65625	7.23438	7.79688
434	507	541	499	541	576	605	627	547	460	499		6.78125	7.92188	8.45312	7.79688	8.45312	9	9.45312	9.79688	8.54688	7.1875	7.79688
431	501	524	499	536	575	597	624	541	445	494		6.73438	7.82812	8.1875	7.79688	8.375	8.98438	9.32812	9.75	8.45312	6.95312	7.71875
429	493	522	494	519	569	584	618	538	445	488		6.70312	7.70312	8.15625	7.71875	8.10938	8.89062	9.125	9.65625	8.40625	6.95312	7.625
427	476	521	483	518	562	574	618	533	441	483		6.67188	7.4375	8.14062	7.54688	8.09375	8.78125	8.96875	9.65625	8.32812	6.89062	7.54688
422	457	513	476	506	561	566	615	526	436	472		6.59375	7.14062	8.01562	7.4375	7.90625	8.76562	8.84375	9.60938	8.21875	6.8125	7.375
421	447	502	475	483	545	566	609	522	435	457		6.57812	6.98438	7.84375	7.42188	7.54688	8.51562	8.84375	9.51562	8.15625	6.79688	7.14062
409	446	501	475	483	542	559	606	521	418	390		6.39062	6.96875	7.82812	7.42188	7.54688	8.46875	8.73438	9.46875	8.14062	6.53125	6.09375
408	443	501	473	470	541	545	596	491	411	354		6.375	6.92188	7.82812	7.39062	7.34375	8.45312	8.51562	9.3125	7.67188	6.42188	5.53125
396	438	498	473	465	538	507	595	489	409	320		6.1875	6.84375	7.78125	7.39062	7.26562	8.40625	7.92188	9.29688	7.64062	6.39062	5
381	421	496	470	456	536	491	595	480	408	313		5.95312	6.57812	7.75	7.34375	7.125	8.375	7.67188	9.29688	7.5	6.375	4.89062
368	410	493	466	443	528	485	590	464	393	275		5.75	6.40625	7.70312	7.28125	6.92188	8.25	7.57812	9.21875	7.25	6.14062	4.29688
330	408	493	459	415	525	480	590	463	391	271		5.15625	6.375	7.70312	7.17188	6.48438	8.20312	7.5	9.21875	7.23438	6.10938	4.23438
327	392	484	456	413	523	470	589	456	382	211		5.10938	6.125	7.5625	7.125	6.45312	8.17188	7.34375	9.20312	7.125	5.96875	3.29688
319	365	481	447	412	523	468	570	447	380	139		4.98438	5.70312	7.51562	6.98438	6.4375	8.17188	7.3125	8.90625	6.98438	5.9375	2.17188
313	359	479	436	409	512	450	565	441	380	132		4.89062	5.60938	7.48438	6.8125	6.39062	8	7.03125	8.82812	6.89062	5.9375	2.0625
310	359	476	435	375	510	448	555	416	370	106		4.84375	5.60938	7.4375	6.79688	5.85938	7.96875	7	8.67188	6.5	5.78125	1.65625
307	352	474	429	338	491	443	537	405	360			4.79688	5.5	7.40625	6.70312	5.28125	7.67188	6.92188	8.39062	6.32812	5.625
306	346	469	422	333	481	435	532	399	353			4.78125	5.40625	7.32812	6.59375	5.20312	7.51562	6.79688	8.3125	6.23438	5.51562
304	316	465	419	331	460	433	518	394	352			4.75	4.9375	7.26562	6.54688	5.17188	7.1875	6.76562	8.09375	6.15625	5.5
295	307	457	418	323	455	433	513	391	345			4.60938	4.79688	7.14062	6.53125	5.04688	7.10938	6.76562	8.01562	6.10938	5.39062
272	306	450	417	317	453	423	512	389	326			4.25	4.78125	7.03125	6.51562	4.95312	7.07812	6.60938	8	6.07812	5.09375
270	279	445	415	296	428	401	509	384	316			4.21875	4.35938	6.95312	6.48438	4.625	6.6875	6.26562	7.95312	6	4.9375
265	274	444	413	281	424	334	484	373	277			4.14062	4.28125	6.9375	6.45312	4.39062	6.625	5.21875	7.5625	5.82812	4.32812
262	262	444	410	270	409	314	464	339	217			4.09375	4.09375	6.9375	6.40625	4.21875	6.39062	4.90625	7.25	5.29688	3.39062
226	252	439	397	181	406	309	412	333	138			3.53125	3.9375	6.85938	6.20312	2.82812	6.34375	4.82812	6.4375	5.20312	2.15625
214	252	437	396	178	381	268	402	323	90			3.34375	3.9375	6.82812	6.1875	2.78125	5.95312	4.1875	6.28125	5.04688	1.40625
214	248	434	395		371	262	379	322				3.34375	3.875	6.78125	6.17188		5.79688	4.09375	5.92188	5.03125
191	246	423	390		365	225	358	312				2.98438	3.84375	6.60938	6.09375		5.70312	3.51562	5.59375	4.875
185	222	420	379		351	139	334	306				2.89062	3.46875	6.5625	5.92188		5.48438	2.17188	5.21875	4.78125
169	200	417	378		330	133	301	296				2.64062	3.125	6.51562	5.90625		5.15625	2.07812	4.70312	4.625
145	176	416	366		326		291	296				2.26562	2.75	6.5	5.71875		5.09375		4.54688	4.625
130	168	411	359		310		278	268				2.03125	2.625	6.42188	5.60938		4.84375		4.34375	4.1875
126	142	405	356		295		261	256				1.96875	2.21875	6.32812	5.5625		4.60938		4.07812	4
	130	402	354		288		248	251					2.03125	6.28125	5.53125		4.5		3.875	3.92188
	116	397	353		284		247	228					1.8125	6.20312	5.51562		4.4375		3.85938	3.5625
	78	397	334		280		242	201					1.21875	6.20312	5.21875		4.375		3.78125	3.14062
		393	326		272		220	196						6.14062	5.09375		4.25		3.4375	3.0625
		388	326		257		216	192						6.0625	5.09375		4.01562		3.375	3
		371	314		207		201	45						5.79688	4.90625		3.23438		3.14062	0.703125
		334	312		201		186							5.21875	4.875		3.14062		2.90625
		332	294		184		181							5.1875	4.59375		2.875		2.82812
		323	278		170		120							5.04688	4.34375		2.65625		1.875
		320	263											5	4.10938
		308	263											4.8125	4.10938
		304	254											4.75	3.96875
		284	254											4.4375	3.96875
		246	253											3.84375	3.95312
		240	227											3.75	3.54688
		234	210											3.65625	3.28125
		226	195											3.53125	3.04688
		223	184											3.48438	2.875
		209	146											3.26562	2.28125
		178	136											2.78125	2.125
		165	129											2.57812	2.01562
		160	24											2.5	0.375
		135												2.10938
		120												1.875

## Sheet: RAW_tolloGFP
filename	area_cells	Micron conversion
MAX_TolloGFP_AC_2-1_(2)_z3-6.tif	249233	3894.27
MAX_TolloGFP_AC_2-1_(2)_z3-6.tif	2276	35.5625
MAX_TolloGFP_AC_2-1_(2)_z3-6.tif	1115	17.4219
MAX_TolloGFP_AC_2-1_(2)_z3-6.tif	2263	35.3594
MAX_TolloGFP_AC_2-1_(2)_z3-6.tif	1502	23.4688
MAX_TolloGFP_AC_2-1_(2)_z3-6.tif	398	6.21875
MAX_TolloGFP_AC_2-1_(2)_z3-6.tif	1642	25.6562
MAX_TolloGFP_AC_2-1_(2)_z3-6.tif	1434	22.4062
MAX_TolloGFP_AC_2-1_(2)_z3-6.tif	1744	27.25
MAX_TolloGFP_AC_2-1_(2)_z3-6.tif	582	9.09375
MAX_TolloGFP_AC_2-1_(2)_z3-6.tif	1184	18.5
MAX_TolloGFP_AC_2-1_(2)_z3-6.tif	988	15.4375
MAX_TolloGFP_AC_2-1_(2)_z3-6.tif	877	13.7031
MAX_TolloGFP_AC_2-1_(2)_z3-6.tif	750	11.7188
MAX_TolloGFP_AC_2-1_(2)_z3-6.tif	1128	17.625
MAX_TolloGFP_AC_2-1_(2)_z3-6.tif	1381	21.5781
MAX_TolloGFP_AC_2-1_(2)_z3-6.tif	551	8.60938
MAX_TolloGFP_AC_2-1_(2)_z3-6.tif	1437	22.4531
MAX_TolloGFP_AC_2-1_(2)_z3-6.tif	1088	17
MAX_TolloGFP_AC_2-1_(2)_z3-6.tif	698	10.9062
MAX_TolloGFP_AC_2-1_(2)_z3-6.tif	520	8.125
MAX_TolloGFP_AC_2-1_(2)_z3-6.tif	715	11.1719
MAX_TolloGFP_AC_2-1_(2)_z3-6.tif	902	14.0938
MAX_TolloGFP_AC_2-1_(2)_z3-6.tif	1057	16.5156
MAX_TolloGFP_AC_2-1_(2)_z3-6.tif	975	15.2344
MAX_TolloGFP_AC_2-1_(2)_z3-6.tif	440	6.875
MAX_TolloGFP_AC_2-1_(2)_z3-6.tif	575	8.98438
MAX_TolloGFP_AC_2-1_(2)_z3-6.tif	1417	22.1406
MAX_TolloGFP_AC_2-1_(2)_z3-6.tif	628	9.8125
MAX_TolloGFP_AC_2-1_(2)_z3-6.tif	895	13.9844
MAX_TolloGFP_AC_2-1_(2)_z3-6.tif	1064	16.625
MAX_TolloGFP_AC_2-1_(2)_z3-6.tif	1111	17.3594
MAX_TolloGFP_AC_2-1_(2)_z3-6.tif	725	11.3281
MAX_TolloGFP_AC_2-1_(2)_z3-6.tif	644	10.0625
MAX_TolloGFP_AC_2-1_(2)_z3-6.tif	622	9.71875
MAX_TolloGFP_AC_2-1_(2)_z3-6.tif	845	13.2031
MAX_TolloGFP_AC_2-1_(2)_z3-6.tif	1276	19.9375
MAX_TolloGFP_AC_2-1_(2)_z3-6.tif	430	6.71875
MAX_TolloGFP_AC_2-1_(2)_z3-6.tif	1658	25.9062
MAX_TolloGFP_AC_2-1_(2)_z3-6.tif	1267	19.7969
MAX_TolloGFP_AC_2-1_(2)_z3-6.tif	1376	21.5
MAX_TolloGFP_AC_2-1_(2)_z3-6.tif	237	3.70312
MAX_TolloGFP_AC_2-1_(2)_z3-6.tif	594	9.28125
MAX_TolloGFP_AC_2-1_(2)_z3-6.tif	1415	22.1094
MAX_TolloGFP_AC_2-1_(2)_z3-6.tif	363	5.67188
MAX_TolloGFP_AC_2-1_(2)_z3-6.tif	669	10.4531
MAX_TolloGFP_AC_2-1_(2)_z3-6.tif	570	8.90625
MAX_TolloGFP_AC_2-1_(2)_z3-6.tif	837	13.0781
MAX_TolloGFP_AC_2-1_(2)_z3-6.tif	560	8.75
MAX_TolloGFP_AC_2-1_(2)_z3-6.tif	704	11
MAX_TolloGFP_AC_2-1_(2)_z3-6.tif	444	6.9375
MAX_TolloGFP_AC_2-1_(2)_z3-6.tif	487	7.60938
MAX_TolloGFP_AC_2-1_(2)_z3-6.tif	1045	16.3281
MAX_TolloGFP_AC_2-1_(2)_z3-6.tif	1079	16.8594
MAX_TolloGFP_AC_2-1_(2)_z3-6.tif	618	9.65625
MAX_TolloGFP_AC_2-1_(2)_z3-6.tif	705	11.0156
MAX_TolloGFP_AC_2-1_(2)_z3-6.tif	664	10.375
MAX_TolloGFP_AC_2-1_(2)_z3-6.tif	1587	24.7969
MAX_TolloGFP_AC_2-1_(2)_z3-6.tif	549	8.57812
MAX_TolloGFP_AC_2-1_(2)_z3-6.tif	518	8.09375
MAX_TolloGFP_AC_2-1_(2)_z3-6.tif	884	13.8125
MAX_TolloGFP_AC_2-1_(2)_z3-6.tif	587	9.17188
MAX_TolloGFP_AC_2-1_(2)_z3-6.tif	372	5.8125
MAX_TolloGFP_AC_2-1_(2)_z3-6.tif	973	15.2031
MAX_TolloGFP_AC_2-1_(2)_z3-6.tif	1184	18.5
MAX_TolloGFP_AC_2-1_(2)_z3-6.tif	972	15.1875
MAX_TolloGFP_AC_2-1_(2)_z3-6.tif	1199	18.7344
MAX_TolloGFP_AC_2-1_(2)_z3-6.tif	1213	18.9531
MAX_TolloGFP_AC_2-1_(2)_z3-6.tif	705	11.0156
MAX_TolloGFP_AC_2-1_(2)_z3-6.tif	1090	17.0312
MAX_TolloGFP_AC_2-1_(2)_z3-6.tif	773	12.0781
MAX_TolloGFP_AC_2-1_(2)_z3-6.tif	1138	17.7812
MAX_TolloGFP_AC_2-1_(2)_z3-6.tif	1186	18.5312
MAX_TolloGFP_AC_2-1_(2)_z3-6.tif	609	9.51562
MAX_TolloGFP_AC_2-1_(2)_z3-6.tif	613	9.57812
MAX_TolloGFP_AC_2-1_(2)_z3-6.tif	184	2.875
MAX_TolloGFP_AC_2-1_(2)_z3-6.tif	977	15.2656
MAX_TolloGFP_AC_2-1_(2)_z3-6.tif	822	12.8438
MAX_TolloGFP_AC_2-1_(2)_z3-6.tif	1092	17.0625
MAX_TolloGFP_AC_2-1_(2)_z3-6.tif	636	9.9375
MAX_TolloGFP_AC_2-1_(2)_z3-6.tif	405	6.32812
MAX_TolloGFP_AC_2-1_(2)_z3-6.tif	1185	18.5156
MAX_TolloGFP_AC_2-1_(2)_z3-6.tif	685	10.7031
MAX_TolloGFP_AC_2-1_(2)_z3-6.tif	835	13.0469
MAX_TolloGFP_AC_2-1_(2)_z3-6.tif	723	11.2969
MAX_TolloGFP_AC_2-1_(2)_z3-6.tif	987	15.4219
MAX_TolloGFP_AC_2-1_(2)_z3-6.tif	1163	18.1719
MAX_TolloGFP_AC_2-1_(2)_z3-6.tif	1306	20.4062
MAX_TolloGFP_AC_2-1_(2)_z3-6.tif	1657	25.8906
MAX_TolloGFP_AC_2-1_(2)_z3-6.tif	808	12.625
MAX_TolloGFP_AC_2-1_(2)_z3-6.tif	1296	20.25
MAX_TolloGFP_AC_2-1_(2)_z3-6.tif	839	13.1094
MAX_TolloGFP_AC_2-1_(2)_z3-6.tif	527	8.23438
MAX_TolloGFP_AC_2-1_(2)_z3-6.tif	1153	18.0156
MAX_TolloGFP_AC_2-1_(2)_z3-6.tif	966	15.0938
MAX_TolloGFP_AC_2-1_(2)_z3-6.tif	1248	19.5
MAX_TolloGFP_AC_2-1_(2)_z3-6.tif	751	11.7344
MAX_TolloGFP_AC_2-1_(2)_z3-6.tif	1424	22.25
MAX_TolloGFP_AC_2-1_(2)_z3-6.tif	791	12.3594
MAX_TolloGFP_AC_2-1_(2)_z3-6.tif	1517	23.7031
MAX_TolloGFP_AC_2-1_(2)_z3-6.tif	965	15.0781
MAX_TolloGFP_AC_2-1_(2)_z3-6.tif	667	10.4219
MAX_TolloGFP_AC_2-1_(2)_z3-6.tif	910	14.2188
MAX_TolloGFP_AC_2-1_(2)_z3-6.tif	1130	17.6562
MAX_TolloGFP_AC_2-1_(2)_z3-6.tif	1132	17.6875
MAX_TolloGFP_AC_2-1_(2)_z3-6.tif	605	9.45312
MAX_TolloGFP_AC_2-1_(2)_z3-6.tif	968	15.125
MAX_TolloGFP_AC_2-1_(2)_z3-6.tif	1027	16.0469
MAX_TolloGFP_AC_2-1_(2)_z3-6.tif	975	15.2344
MAX_TolloGFP_AC_2-1_(2)_z3-6.tif	1572	24.5625
MAX_TolloGFP_AC_2-1_(2)_z3-6.tif	1543	24.1094
MAX_TolloGFP_AC_2-1_(2)_z3-6.tif	781	12.2031
MAX_TolloGFP_AC_2-1_(2)_z3-6.tif	896	14
MAX_TolloGFP_AC_2-1_(2)_z3-6.tif	911	14.2344
MAX_TolloGFP_AC_2-1_(2)_z3-6.tif	531	8.29688
MAX_TolloGFP_AC_2-1_(2)_z3-6.tif	760	11.875
MAX_TolloGFP_AC_2-1_(2)_z3-6.tif	1152	18
MAX_TolloGFP_AC_2-1_(2)_z3-6.tif	749	11.7031
MAX_TolloGFP_AC_2-1_(2)_z3-6.tif	1407	21.9844
MAX_TolloGFP_AC_2-1_(2)_z3-6.tif	1159	18.1094
MAX_TolloGFP_AC_2-1_(2)_z3-6.tif	523	8.17188
MAX_TolloGFP_AC_2-1_(2)_z3-6.tif	1148	17.9375
MAX_TolloGFP_AC_2-1_(2)_z3-6.tif	1221	19.0781
MAX_TolloGFP_AC_2-1_(2)_z3-6.tif	1520	23.75
MAX_TolloGFP_AC_2-1_(2)_z3-6.tif	845	13.2031
MAX_TolloGFP_AC_2-1_(2)_z3-6.tif	1067	16.6719
MAX_TolloGFP_AC_2-1_(2)_z3-6.tif	433	6.76562
MAX_TolloGFP_AC_2-1_(2)_z3-6.tif	565	8.82812
MAX_TolloGFP_AC_2-1_(2)_z3-6.tif	1293	20.2031
MAX_TolloGFP_AC_2-1_(2)_z3-6.tif	509	7.95312
MAX_TolloGFP_AC_2-1_(2)_z3-6.tif	256	4
MAX_TolloGFP_AC_2-1_(2)_z3-6.tif	119	1.85938
MAX_TolloGFP_AC_2-1_(2)_z3-6.tif	1366	21.3438
MAX_TolloGFP_AC_2-1_(2)_z3-6.tif	1041	16.2656
MAX_TolloGFP_AC_2-1_(2)_z3-6.tif	1962	30.6562
MAX_TolloGFP_AC_2-1_(2)_z3-6.tif	765	11.9531
MAX_TolloGFP_AC_2-1_(2)_z3-6.tif	1295	20.2344
MAX_TolloGFP_AC_2-1_(2)_z3-6.tif	210	3.28125
MAX_TolloGFP_AC_2-1_(2)_z3-6.tif	1337	20.8906
MAX_TolloGFP_AC_2-1_(2)_z3-6.tif	207	3.23438
MAX_TolloGFP_AC_2-1_(2)_z3-6.tif	1144	17.875
MAX_TolloGFP_AC_2-1_(2)_z3-6.tif	397	6.20312
MAX_TolloGFP_AC_2-1_(2)_z3-6.tif	345	5.39062
MAX_TolloGFP_AC_2-1_(2)_z3-6.tif	1168	18.25
MAX_TolloGFP_AC_2-1_(2)_z3-6.tif	1063	16.6094
MAX_TolloGFP_AC_2-1_(2)_z3-6.tif	1442	22.5312
MAX_TolloGFP_AC_2-1_(2)_z3-6.tif	503	7.85938
MAX_TolloGFP_AC_2-1_(2)_z3-6.tif	2011	31.4219
MAX_TolloGFP_AC_2-1_(2)_z3-6.tif	1845	28.8281
MAX_TolloGFP_AC_2-1_(2)_z3-6.tif	813	12.7031
MAX_TolloGFP_AC_2-1_(2)_z3-6.tif	533	8.32812
MAX_TolloGFP_AC_2-1_(2)_z3-6.tif	399	6.23438
MAX_TolloGFP_AC_2-1_(2)_z3-6.tif	1150	17.9688
MAX_TolloGFP_AC_2-1_(2)_z3-6.tif	720	11.25
MAX_TolloGFP_AC_2-1_(2)_z3-6.tif	1494	23.3438
MAX_TolloGFP_AC_2-1_(2)_z3-6.tif	456	7.125
MAX_TolloGFP_AC_2-1_(2)_z3-6.tif	1428	22.3125
MAX_TolloGFP_AC_2-1_(2)_z3-6.tif	729	11.3906
MAX_TolloGFP_AC_3-1_(2)_z3-6.tif	293599	4587.48
MAX_TolloGFP_AC_3-1_(2)_z3-6.tif	2839	44.3594
MAX_TolloGFP_AC_3-1_(2)_z3-6.tif	2098	32.7812
MAX_TolloGFP_AC_3-1_(2)_z3-6.tif	2093	32.7031
MAX_TolloGFP_AC_3-1_(2)_z3-6.tif	1904	29.75
MAX_TolloGFP_AC_3-1_(2)_z3-6.tif	1877	29.3281
MAX_TolloGFP_AC_3-1_(2)_z3-6.tif	1656	25.875
MAX_TolloGFP_AC_3-1_(2)_z3-6.tif	1626	25.4062
MAX_TolloGFP_AC_3-1_(2)_z3-6.tif	1486	23.2188
MAX_TolloGFP_AC_3-1_(2)_z3-6.tif	1469	22.9531
MAX_TolloGFP_AC_3-1_(2)_z3-6.tif	1467	22.9219
MAX_TolloGFP_AC_3-1_(2)_z3-6.tif	1464	22.875
MAX_TolloGFP_AC_3-1_(2)_z3-6.tif	1398	21.8438
MAX_TolloGFP_AC_3-1_(2)_z3-6.tif	1307	20.4219
MAX_TolloGFP_AC_3-1_(2)_z3-6.tif	1291	20.1719
MAX_TolloGFP_AC_3-1_(2)_z3-6.tif	1283	20.0469
MAX_TolloGFP_AC_3-1_(2)_z3-6.tif	1255	19.6094
MAX_TolloGFP_AC_3-1_(2)_z3-6.tif	1229	19.2031
MAX_TolloGFP_AC_3-1_(2)_z3-6.tif	1229	19.2031
MAX_TolloGFP_AC_3-1_(2)_z3-6.tif	1188	18.5625
MAX_TolloGFP_AC_3-1_(2)_z3-6.tif	1181	18.4531
MAX_TolloGFP_AC_3-1_(2)_z3-6.tif	1179	18.4219
MAX_TolloGFP_AC_3-1_(2)_z3-6.tif	1170	18.2812
MAX_TolloGFP_AC_3-1_(2)_z3-6.tif	1160	18.125
MAX_TolloGFP_AC_3-1_(2)_z3-6.tif	1145	17.8906
MAX_TolloGFP_AC_3-1_(2)_z3-6.tif	1142	17.8438
MAX_TolloGFP_AC_3-1_(2)_z3-6.tif	1123	17.5469
MAX_TolloGFP_AC_3-1_(2)_z3-6.tif	1097	17.1406
MAX_TolloGFP_AC_3-1_(2)_z3-6.tif	1086	16.9688
MAX_TolloGFP_AC_3-1_(2)_z3-6.tif	1077	16.8281
MAX_TolloGFP_AC_3-1_(2)_z3-6.tif	1060	16.5625
MAX_TolloGFP_AC_3-1_(2)_z3-6.tif	1052	16.4375
MAX_TolloGFP_AC_3-1_(2)_z3-6.tif	1048	16.375
MAX_TolloGFP_AC_3-1_(2)_z3-6.tif	986	15.4062
MAX_TolloGFP_AC_3-1_(2)_z3-6.tif	982	15.3438
MAX_TolloGFP_AC_3-1_(2)_z3-6.tif	970	15.1562
MAX_TolloGFP_AC_3-1_(2)_z3-6.tif	930	14.5312
MAX_TolloGFP_AC_3-1_(2)_z3-6.tif	921	14.3906
MAX_TolloGFP_AC_3-1_(2)_z3-6.tif	910	14.2188
MAX_TolloGFP_AC_3-1_(2)_z3-6.tif	910	14.2188
MAX_TolloGFP_AC_3-1_(2)_z3-6.tif	878	13.7188
MAX_TolloGFP_AC_3-1_(2)_z3-6.tif	864	13.5
MAX_TolloGFP_AC_3-1_(2)_z3-6.tif	843	13.1719
MAX_TolloGFP_AC_3-1_(2)_z3-6.tif	835	13.0469
MAX_TolloGFP_AC_3-1_(2)_z3-6.tif	833	13.0156
MAX_TolloGFP_AC_3-1_(2)_z3-6.tif	805	12.5781
MAX_TolloGFP_AC_3-1_(2)_z3-6.tif	796	12.4375
MAX_TolloGFP_AC_3-1_(2)_z3-6.tif	795	12.4219
MAX_TolloGFP_AC_3-1_(2)_z3-6.tif	781	12.2031
MAX_TolloGFP_AC_3-1_(2)_z3-6.tif	780	12.1875
MAX_TolloGFP_AC_3-1_(2)_z3-6.tif	762	11.9062
MAX_TolloGFP_AC_3-1_(2)_z3-6.tif	751	11.7344
MAX_TolloGFP_AC_3-1_(2)_z3-6.tif	741	11.5781
MAX_TolloGFP_AC_3-1_(2)_z3-6.tif	741	11.5781
MAX_TolloGFP_AC_3-1_(2)_z3-6.tif	740	11.5625
MAX_TolloGFP_AC_3-1_(2)_z3-6.tif	723	11.2969
MAX_TolloGFP_AC_3-1_(2)_z3-6.tif	722	11.2812
MAX_TolloGFP_AC_3-1_(2)_z3-6.tif	711	11.1094
MAX_TolloGFP_AC_3-1_(2)_z3-6.tif	711	11.1094
MAX_TolloGFP_AC_3-1_(2)_z3-6.tif	708	11.0625
MAX_TolloGFP_AC_3-1_(2)_z3-6.tif	702	10.9688
MAX_TolloGFP_AC_3-1_(2)_z3-6.tif	697	10.8906
MAX_TolloGFP_AC_3-1_(2)_z3-6.tif	689	10.7656
MAX_TolloGFP_AC_3-1_(2)_z3-6.tif	686	10.7188
MAX_TolloGFP_AC_3-1_(2)_z3-6.tif	680	10.625
MAX_TolloGFP_AC_3-1_(2)_z3-6.tif	680	10.625
MAX_TolloGFP_AC_3-1_(2)_z3-6.tif	679	10.6094
MAX_TolloGFP_AC_3-1_(2)_z3-6.tif	677	10.5781
MAX_TolloGFP_AC_3-1_(2)_z3-6.tif	667	10.4219
MAX_TolloGFP_AC_3-1_(2)_z3-6.tif	664	10.375
MAX_TolloGFP_AC_3-1_(2)_z3-6.tif	660	10.3125
MAX_TolloGFP_AC_3-1_(2)_z3-6.tif	659	10.2969
MAX_TolloGFP_AC_3-1_(2)_z3-6.tif	656	10.25
MAX_TolloGFP_AC_3-1_(2)_z3-6.tif	647	10.1094
MAX_TolloGFP_AC_3-1_(2)_z3-6.tif	646	10.0938
MAX_TolloGFP_AC_3-1_(2)_z3-6.tif	638	9.96875
MAX_TolloGFP_AC_3-1_(2)_z3-6.tif	627	9.79688
MAX_TolloGFP_AC_3-1_(2)_z3-6.tif	625	9.76562
MAX_TolloGFP_AC_3-1_(2)_z3-6.tif	616	9.625
MAX_TolloGFP_AC_3-1_(2)_z3-6.tif	611	9.54688
MAX_TolloGFP_AC_3-1_(2)_z3-6.tif	606	9.46875
MAX_TolloGFP_AC_3-1_(2)_z3-6.tif	605	9.45312
MAX_TolloGFP_AC_3-1_(2)_z3-6.tif	605	9.45312
MAX_TolloGFP_AC_3-1_(2)_z3-6.tif	588	9.1875
MAX_TolloGFP_AC_3-1_(2)_z3-6.tif	578	9.03125
MAX_TolloGFP_AC_3-1_(2)_z3-6.tif	576	9
MAX_TolloGFP_AC_3-1_(2)_z3-6.tif	574	8.96875
MAX_TolloGFP_AC_3-1_(2)_z3-6.tif	567	8.85938
MAX_TolloGFP_AC_3-1_(2)_z3-6.tif	567	8.85938
MAX_TolloGFP_AC_3-1_(2)_z3-6.tif	565	8.82812
MAX_TolloGFP_AC_3-1_(2)_z3-6.tif	558	8.71875
MAX_TolloGFP_AC_3-1_(2)_z3-6.tif	556	8.6875
MAX_TolloGFP_AC_3-1_(2)_z3-6.tif	556	8.6875
MAX_TolloGFP_AC_3-1_(2)_z3-6.tif	555	8.67188
MAX_TolloGFP_AC_3-1_(2)_z3-6.tif	553	8.64062
MAX_TolloGFP_AC_3-1_(2)_z3-6.tif	551	8.60938
MAX_TolloGFP_AC_3-1_(2)_z3-6.tif	549	8.57812
MAX_TolloGFP_AC_3-1_(2)_z3-6.tif	543	8.48438
MAX_TolloGFP_AC_3-1_(2)_z3-6.tif	535	8.35938
MAX_TolloGFP_AC_3-1_(2)_z3-6.tif	532	8.3125
MAX_TolloGFP_AC_3-1_(2)_z3-6.tif	519	8.10938
MAX_TolloGFP_AC_3-1_(2)_z3-6.tif	501	7.82812
MAX_TolloGFP_AC_3-1_(2)_z3-6.tif	475	7.42188
MAX_TolloGFP_AC_3-1_(2)_z3-6.tif	472	7.375
MAX_TolloGFP_AC_3-1_(2)_z3-6.tif	463	7.23438
MAX_TolloGFP_AC_3-1_(2)_z3-6.tif	458	7.15625
MAX_TolloGFP_AC_3-1_(2)_z3-6.tif	455	7.10938
MAX_TolloGFP_AC_3-1_(2)_z3-6.tif	451	7.04688
MAX_TolloGFP_AC_3-1_(2)_z3-6.tif	449	7.01562
MAX_TolloGFP_AC_3-1_(2)_z3-6.tif	443	6.92188
MAX_TolloGFP_AC_3-1_(2)_z3-6.tif	434	6.78125
MAX_TolloGFP_AC_3-1_(2)_z3-6.tif	431	6.73438
MAX_TolloGFP_AC_3-1_(2)_z3-6.tif	429	6.70312
MAX_TolloGFP_AC_3-1_(2)_z3-6.tif	427	6.67188
MAX_TolloGFP_AC_3-1_(2)_z3-6.tif	422	6.59375
MAX_TolloGFP_AC_3-1_(2)_z3-6.tif	421	6.57812
MAX_TolloGFP_AC_3-1_(2)_z3-6.tif	409	6.39062
MAX_TolloGFP_AC_3-1_(2)_z3-6.tif	408	6.375
MAX_TolloGFP_AC_3-1_(2)_z3-6.tif	396	6.1875
MAX_TolloGFP_AC_3-1_(2)_z3-6.tif	381	5.95312
MAX_TolloGFP_AC_3-1_(2)_z3-6.tif	368	5.75
MAX_TolloGFP_AC_3-1_(2)_z3-6.tif	330	5.15625
MAX_TolloGFP_AC_3-1_(2)_z3-6.tif	327	5.10938
MAX_TolloGFP_AC_3-1_(2)_z3-6.tif	319	4.98438
MAX_TolloGFP_AC_3-1_(2)_z3-6.tif	313	4.89062
MAX_TolloGFP_AC_3-1_(2)_z3-6.tif	310	4.84375
MAX_TolloGFP_AC_3-1_(2)_z3-6.tif	307	4.79688
MAX_TolloGFP_AC_3-1_(2)_z3-6.tif	306	4.78125
MAX_TolloGFP_AC_3-1_(2)_z3-6.tif	304	4.75
MAX_TolloGFP_AC_3-1_(2)_z3-6.tif	295	4.60938
MAX_TolloGFP_AC_3-1_(2)_z3-6.tif	272	4.25
MAX_TolloGFP_AC_3-1_(2)_z3-6.tif	270	4.21875
MAX_TolloGFP_AC_3-1_(2)_z3-6.tif	265	4.14062
MAX_TolloGFP_AC_3-1_(2)_z3-6.tif	262	4.09375
MAX_TolloGFP_AC_3-1_(2)_z3-6.tif	226	3.53125
MAX_TolloGFP_AC_3-1_(2)_z3-6.tif	214	3.34375
MAX_TolloGFP_AC_3-1_(2)_z3-6.tif	214	3.34375
MAX_TolloGFP_AC_3-1_(2)_z3-6.tif	191	2.98438
MAX_TolloGFP_AC_3-1_(2)_z3-6.tif	185	2.89062
MAX_TolloGFP_AC_3-1_(2)_z3-6.tif	169	2.64062
MAX_TolloGFP_AC_3-1_(2)_z3-6.tif	145	2.26562
MAX_TolloGFP_AC_3-1_(2)_z3-6.tif	130	2.03125
MAX_TolloGFP_AC_3-1_(2)_z3-6.tif	126	1.96875
MAX_TolloGFP_AC_3-1_z3-6.tif	287411	4490.8
MAX_TolloGFP_AC_3-1_z3-6.tif	1185	18.5156
MAX_TolloGFP_AC_3-1_z3-6.tif	1465	22.8906
MAX_TolloGFP_AC_3-1_z3-6.tif	699	10.9219
MAX_TolloGFP_AC_3-1_z3-6.tif	1258	19.6562
MAX_TolloGFP_AC_3-1_z3-6.tif	501	7.82812
MAX_TolloGFP_AC_3-1_z3-6.tif	1484	23.1875
MAX_TolloGFP_AC_3-1_z3-6.tif	708	11.0625
MAX_TolloGFP_AC_3-1_z3-6.tif	1450	22.6562
MAX_TolloGFP_AC_3-1_z3-6.tif	365	5.70312
MAX_TolloGFP_AC_3-1_z3-6.tif	623	9.73438
MAX_TolloGFP_AC_3-1_z3-6.tif	607	9.48438
MAX_TolloGFP_AC_3-1_z3-6.tif	1240	19.375
MAX_TolloGFP_AC_3-1_z3-6.tif	536	8.375
MAX_TolloGFP_AC_3-1_z3-6.tif	1401	21.8906
MAX_TolloGFP_AC_3-1_z3-6.tif	812	12.6875
MAX_TolloGFP_AC_3-1_z3-6.tif	1173	18.3281
MAX_TolloGFP_AC_3-1_z3-6.tif	852	13.3125
MAX_TolloGFP_AC_3-1_z3-6.tif	786	12.2812
MAX_TolloGFP_AC_3-1_z3-6.tif	1064	16.625
MAX_TolloGFP_AC_3-1_z3-6.tif	1089	17.0156
MAX_TolloGFP_AC_3-1_z3-6.tif	1125	17.5781
MAX_TolloGFP_AC_3-1_z3-6.tif	986	15.4062
MAX_TolloGFP_AC_3-1_z3-6.tif	1090	17.0312
MAX_TolloGFP_AC_3-1_z3-6.tif	550	8.59375
MAX_TolloGFP_AC_3-1_z3-6.tif	1425	22.2656
MAX_TolloGFP_AC_3-1_z3-6.tif	862	13.4688
MAX_TolloGFP_AC_3-1_z3-6.tif	791	12.3594
MAX_TolloGFP_AC_3-1_z3-6.tif	1319	20.6094
MAX_TolloGFP_AC_3-1_z3-6.tif	668	10.4375
MAX_TolloGFP_AC_3-1_z3-6.tif	745	11.6406
MAX_TolloGFP_AC_3-1_z3-6.tif	899	14.0469
MAX_TolloGFP_AC_3-1_z3-6.tif	1016	15.875
MAX_TolloGFP_AC_3-1_z3-6.tif	539	8.42188
MAX_TolloGFP_AC_3-1_z3-6.tif	443	6.92188
MAX_TolloGFP_AC_3-1_z3-6.tif	246	3.84375
MAX_TolloGFP_AC_3-1_z3-6.tif	142	2.21875
MAX_TolloGFP_AC_3-1_z3-6.tif	878	13.7188
MAX_TolloGFP_AC_3-1_z3-6.tif	476	7.4375
MAX_TolloGFP_AC_3-1_z3-6.tif	1360	21.25
MAX_TolloGFP_AC_3-1_z3-6.tif	1043	16.2969
MAX_TolloGFP_AC_3-1_z3-6.tif	493	7.70312
MAX_TolloGFP_AC_3-1_z3-6.tif	262	4.09375
MAX_TolloGFP_AC_3-1_z3-6.tif	116	1.8125
MAX_TolloGFP_AC_3-1_z3-6.tif	588	9.1875
MAX_TolloGFP_AC_3-1_z3-6.tif	1026	16.0312
MAX_TolloGFP_AC_3-1_z3-6.tif	359	5.60938
MAX_TolloGFP_AC_3-1_z3-6.tif	540	8.4375
MAX_TolloGFP_AC_3-1_z3-6.tif	410	6.40625
MAX_TolloGFP_AC_3-1_z3-6.tif	168	2.625
MAX_TolloGFP_AC_3-1_z3-6.tif	438	6.84375
MAX_TolloGFP_AC_3-1_z3-6.tif	714	11.1562
MAX_TolloGFP_AC_3-1_z3-6.tif	562	8.78125
MAX_TolloGFP_AC_3-1_z3-6.tif	819	12.7969
MAX_TolloGFP_AC_3-1_z3-6.tif	307	4.79688
MAX_TolloGFP_AC_3-1_z3-6.tif	697	10.8906
MAX_TolloGFP_AC_3-1_z3-6.tif	803	12.5469
MAX_TolloGFP_AC_3-1_z3-6.tif	352	5.5
MAX_TolloGFP_AC_3-1_z3-6.tif	679	10.6094
MAX_TolloGFP_AC_3-1_z3-6.tif	1548	24.1875
MAX_TolloGFP_AC_3-1_z3-6.tif	421	6.57812
MAX_TolloGFP_AC_3-1_z3-6.tif	1282	20.0312
MAX_TolloGFP_AC_3-1_z3-6.tif	738	11.5312
MAX_TolloGFP_AC_3-1_z3-6.tif	610	9.53125
MAX_TolloGFP_AC_3-1_z3-6.tif	927	14.4844
MAX_TolloGFP_AC_3-1_z3-6.tif	731	11.4219
MAX_TolloGFP_AC_3-1_z3-6.tif	947	14.7969
MAX_TolloGFP_AC_3-1_z3-6.tif	78	1.21875
MAX_TolloGFP_AC_3-1_z3-6.tif	697	10.8906
MAX_TolloGFP_AC_3-1_z3-6.tif	614	9.59375
MAX_TolloGFP_AC_3-1_z3-6.tif	754	11.7812
MAX_TolloGFP_AC_3-1_z3-6.tif	721	11.2656
MAX_TolloGFP_AC_3-1_z3-6.tif	828	12.9375
MAX_TolloGFP_AC_3-1_z3-6.tif	605	9.45312
MAX_TolloGFP_AC_3-1_z3-6.tif	200	3.125
MAX_TolloGFP_AC_3-1_z3-6.tif	668	10.4375
MAX_TolloGFP_AC_3-1_z3-6.tif	902	14.0938
MAX_TolloGFP_AC_3-1_z3-6.tif	864	13.5
MAX_TolloGFP_AC_3-1_z3-6.tif	718	11.2188
MAX_TolloGFP_AC_3-1_z3-6.tif	457	7.14062
MAX_TolloGFP_AC_3-1_z3-6.tif	737	11.5156
MAX_TolloGFP_AC_3-1_z3-6.tif	707	11.0469
MAX_TolloGFP_AC_3-1_z3-6.tif	749	11.7031
MAX_TolloGFP_AC_3-1_z3-6.tif	1409	22.0156
MAX_TolloGFP_AC_3-1_z3-6.tif	662	10.3438
MAX_TolloGFP_AC_3-1_z3-6.tif	659	10.2969
MAX_TolloGFP_AC_3-1_z3-6.tif	535	8.35938
MAX_TolloGFP_AC_3-1_z3-6.tif	1280	20
MAX_TolloGFP_AC_3-1_z3-6.tif	446	6.96875
MAX_TolloGFP_AC_3-1_z3-6.tif	847	13.2344
MAX_TolloGFP_AC_3-1_z3-6.tif	943	14.7344
MAX_TolloGFP_AC_3-1_z3-6.tif	865	13.5156
MAX_TolloGFP_AC_3-1_z3-6.tif	533	8.32812
MAX_TolloGFP_AC_3-1_z3-6.tif	670	10.4688
MAX_TolloGFP_AC_3-1_z3-6.tif	658	10.2812
MAX_TolloGFP_AC_3-1_z3-6.tif	529	8.26562
MAX_TolloGFP_AC_3-1_z3-6.tif	754	11.7812
MAX_TolloGFP_AC_3-1_z3-6.tif	1178	18.4062
MAX_TolloGFP_AC_3-1_z3-6.tif	920	14.375
MAX_TolloGFP_AC_3-1_z3-6.tif	359	5.60938
MAX_TolloGFP_AC_3-1_z3-6.tif	836	13.0625
MAX_TolloGFP_AC_3-1_z3-6.tif	710	11.0938
MAX_TolloGFP_AC_3-1_z3-6.tif	1142	17.8438
MAX_TolloGFP_AC_3-1_z3-6.tif	764	11.9375
MAX_TolloGFP_AC_3-1_z3-6.tif	958	14.9688
MAX_TolloGFP_AC_3-1_z3-6.tif	306	4.78125
MAX_TolloGFP_AC_3-1_z3-6.tif	628	9.8125
MAX_TolloGFP_AC_3-1_z3-6.tif	1202	18.7812
MAX_TolloGFP_AC_3-1_z3-6.tif	2847	44.4844
MAX_TolloGFP_AC_3-1_z3-6.tif	1153	18.0156
MAX_TolloGFP_AC_3-1_z3-6.tif	882	13.7812
MAX_TolloGFP_AC_3-1_z3-6.tif	392	6.125
MAX_TolloGFP_AC_3-1_z3-6.tif	1503	23.4844
MAX_TolloGFP_AC_3-1_z3-6.tif	1305	20.3906
MAX_TolloGFP_AC_3-1_z3-6.tif	727	11.3594
MAX_TolloGFP_AC_3-1_z3-6.tif	1339	20.9219
MAX_TolloGFP_AC_3-1_z3-6.tif	130	2.03125
MAX_TolloGFP_AC_3-1_z3-6.tif	820	12.8125
MAX_TolloGFP_AC_3-1_z3-6.tif	1158	18.0938
MAX_TolloGFP_AC_3-1_z3-6.tif	621	9.70312
MAX_TolloGFP_AC_3-1_z3-6.tif	279	4.35938
MAX_TolloGFP_AC_3-1_z3-6.tif	595	9.29688
MAX_TolloGFP_AC_3-1_z3-6.tif	252	3.9375
MAX_TolloGFP_AC_3-1_z3-6.tif	1409	22.0156
MAX_TolloGFP_AC_3-1_z3-6.tif	248	3.875
MAX_TolloGFP_AC_3-1_z3-6.tif	852	13.3125
MAX_TolloGFP_AC_3-1_z3-6.tif	594	9.28125
MAX_TolloGFP_AC_3-1_z3-6.tif	346	5.40625
MAX_TolloGFP_AC_3-1_z3-6.tif	316	4.9375
MAX_TolloGFP_AC_3-1_z3-6.tif	848	13.25
MAX_TolloGFP_AC_3-1_z3-6.tif	515	8.04688
MAX_TolloGFP_AC_3-1_z3-6.tif	408	6.375
MAX_TolloGFP_AC_3-1_z3-6.tif	983	15.3594
MAX_TolloGFP_AC_3-1_z3-6.tif	1475	23.0469
MAX_TolloGFP_AC_3-1_z3-6.tif	507	7.92188
MAX_TolloGFP_AC_3-1_z3-6.tif	176	2.75
MAX_TolloGFP_AC_3-1_z3-6.tif	594	9.28125
MAX_TolloGFP_AC_3-1_z3-6.tif	1453	22.7031
MAX_TolloGFP_AC_3-1_z3-6.tif	252	3.9375
MAX_TolloGFP_AC_3-1_z3-6.tif	447	6.98438
MAX_TolloGFP_AC_3-1_z3-6.tif	816	12.75
MAX_TolloGFP_AC_3-1_z3-6.tif	274	4.28125
MAX_TolloGFP_AC_3-1_z3-6.tif	222	3.46875
MAX_TolloGFP_AC_3-1_z3-6.tif	1361	21.2656
MAX_TolloGFP_AC_3-1_z3-6.tif	625	9.76562
MAX_TolloGFP_AC_3-1_z3-6.tif	668	10.4375
MAX_TolloGFP_AC_9-1_(2)_z4-7.tif	237740	3714.69
MAX_TolloGFP_AC_9-1_(2)_z4-7.tif	1679	26.2344
MAX_TolloGFP_AC_9-1_(2)_z4-7.tif	1173	18.3281
MAX_TolloGFP_AC_9-1_(2)_z4-7.tif	1489	23.2656
MAX_TolloGFP_AC_9-1_(2)_z4-7.tif	808	12.625
MAX_TolloGFP_AC_9-1_(2)_z4-7.tif	1704	26.625
MAX_TolloGFP_AC_9-1_(2)_z4-7.tif	590	9.21875
MAX_TolloGFP_AC_9-1_(2)_z4-7.tif	961	15.0156
MAX_TolloGFP_AC_9-1_(2)_z4-7.tif	1023	15.9844
MAX_TolloGFP_AC_9-1_(2)_z4-7.tif	1329	20.7656
MAX_TolloGFP_AC_9-1_(2)_z4-7.tif	657	10.2656
MAX_TolloGFP_AC_9-1_(2)_z4-7.tif	1024	16
MAX_TolloGFP_AC_9-1_(2)_z4-7.tif	1195	18.6719
MAX_TolloGFP_AC_9-1_(2)_z4-7.tif	890	13.9062
MAX_TolloGFP_AC_9-1_(2)_z4-7.tif	1014	15.8438
MAX_TolloGFP_AC_9-1_(2)_z4-7.tif	1562	24.4062
MAX_TolloGFP_AC_9-1_(2)_z4-7.tif	627	9.79688
MAX_TolloGFP_AC_9-1_(2)_z4-7.tif	893	13.9531
MAX_TolloGFP_AC_9-1_(2)_z4-7.tif	1731	27.0469
MAX_TolloGFP_AC_9-1_(2)_z4-7.tif	2600	40.625
MAX_TolloGFP_AC_9-1_(2)_z4-7.tif	1343	20.9844
MAX_TolloGFP_AC_9-1_(2)_z4-7.tif	1061	16.5781
MAX_TolloGFP_AC_9-1_(2)_z4-7.tif	920	14.375
MAX_TolloGFP_AC_9-1_(2)_z4-7.tif	977	15.2656
MAX_TolloGFP_AC_9-1_(2)_z4-7.tif	518	8.09375
MAX_TolloGFP_AC_9-1_(2)_z4-7.tif	1176	18.375
MAX_TolloGFP_AC_9-1_(2)_z4-7.tif	1088	17
MAX_TolloGFP_AC_9-1_(2)_z4-7.tif	681	10.6406
MAX_TolloGFP_AC_9-1_(2)_z4-7.tif	1720	26.875
MAX_TolloGFP_AC_9-1_(2)_z4-7.tif	1322	20.6562
MAX_TolloGFP_AC_9-1_(2)_z4-7.tif	2311	36.1094
MAX_TolloGFP_AC_9-1_(2)_z4-7.tif	1094	17.0938
MAX_TolloGFP_AC_9-1_(2)_z4-7.tif	201	3.14062
MAX_TolloGFP_AC_9-1_(2)_z4-7.tif	832	13
MAX_TolloGFP_AC_9-1_(2)_z4-7.tif	984	15.375
MAX_TolloGFP_AC_9-1_(2)_z4-7.tif	1061	16.5781
MAX_TolloGFP_AC_9-1_(2)_z4-7.tif	278	4.34375
MAX_TolloGFP_AC_9-1_(2)_z4-7.tif	1158	18.0938
MAX_TolloGFP_AC_9-1_(2)_z4-7.tif	944	14.75
MAX_TolloGFP_AC_9-1_(2)_z4-7.tif	595	9.29688
MAX_TolloGFP_AC_9-1_(2)_z4-7.tif	1166	18.2188
MAX_TolloGFP_AC_9-1_(2)_z4-7.tif	618	9.65625
MAX_TolloGFP_AC_9-1_(2)_z4-7.tif	681	10.6406
MAX_TolloGFP_AC_9-1_(2)_z4-7.tif	1145	17.8906
MAX_TolloGFP_AC_9-1_(2)_z4-7.tif	1599	24.9844
MAX_TolloGFP_AC_9-1_(2)_z4-7.tif	1471	22.9844
MAX_TolloGFP_AC_9-1_(2)_z4-7.tif	1106	17.2812
MAX_TolloGFP_AC_9-1_(2)_z4-7.tif	760	11.875
MAX_TolloGFP_AC_9-1_(2)_z4-7.tif	1341	20.9531
MAX_TolloGFP_AC_9-1_(2)_z4-7.tif	651	10.1719
MAX_TolloGFP_AC_9-1_(2)_z4-7.tif	924	14.4375
MAX_TolloGFP_AC_9-1_(2)_z4-7.tif	886	13.8438
MAX_TolloGFP_AC_9-1_(2)_z4-7.tif	1909	29.8281
MAX_TolloGFP_AC_9-1_(2)_z4-7.tif	412	6.4375
MAX_TolloGFP_AC_9-1_(2)_z4-7.tif	464	7.25
MAX_TolloGFP_AC_9-1_(2)_z4-7.tif	803	12.5469
MAX_TolloGFP_AC_9-1_(2)_z4-7.tif	1061	16.5781
MAX_TolloGFP_AC_9-1_(2)_z4-7.tif	484	7.5625
MAX_TolloGFP_AC_9-1_(2)_z4-7.tif	650	10.1562
MAX_TolloGFP_AC_9-1_(2)_z4-7.tif	242	3.78125
MAX_TolloGFP_AC_9-1_(2)_z4-7.tif	1115	17.4219
MAX_TolloGFP_AC_9-1_(2)_z4-7.tif	615	9.60938
MAX_TolloGFP_AC_9-1_(2)_z4-7.tif	555	8.67188
MAX_TolloGFP_AC_9-1_(2)_z4-7.tif	1110	17.3438
MAX_TolloGFP_AC_9-1_(2)_z4-7.tif	301	4.70312
MAX_TolloGFP_AC_9-1_(2)_z4-7.tif	590	9.21875
MAX_TolloGFP_AC_9-1_(2)_z4-7.tif	1008	15.75
MAX_TolloGFP_AC_9-1_(2)_z4-7.tif	1832	28.625
MAX_TolloGFP_AC_9-1_(2)_z4-7.tif	624	9.75
MAX_TolloGFP_AC_9-1_(2)_z4-7.tif	1432	22.375
MAX_TolloGFP_AC_9-1_(2)_z4-7.tif	358	5.59375
MAX_TolloGFP_AC_9-1_(2)_z4-7.tif	1043	16.2969
MAX_TolloGFP_AC_9-1_(2)_z4-7.tif	1597	24.9531
MAX_TolloGFP_AC_9-1_(2)_z4-7.tif	609	9.51562
MAX_TolloGFP_AC_9-1_(2)_z4-7.tif	1928	30.125
MAX_TolloGFP_AC_9-1_(2)_z4-7.tif	509	7.95312
MAX_TolloGFP_AC_9-1_(2)_z4-7.tif	402	6.28125
MAX_TolloGFP_AC_9-1_(2)_z4-7.tif	836	13.0625
MAX_TolloGFP_AC_9-1_(2)_z4-7.tif	1338	20.9062
MAX_TolloGFP_AC_9-1_(2)_z4-7.tif	1045	16.3281
MAX_TolloGFP_AC_9-1_(2)_z4-7.tif	618	9.65625
MAX_TolloGFP_AC_9-1_(2)_z4-7.tif	1229	19.2031
MAX_TolloGFP_AC_9-1_(2)_z4-7.tif	261	4.07812
MAX_TolloGFP_AC_9-1_(2)_z4-7.tif	893	13.9531
MAX_TolloGFP_AC_9-1_(2)_z4-7.tif	120	1.875
MAX_TolloGFP_AC_9-1_(2)_z4-7.tif	291	4.54688
MAX_TolloGFP_AC_9-1_(2)_z4-7.tif	1023	15.9844
MAX_TolloGFP_AC_9-1_(2)_z4-7.tif	181	2.82812
MAX_TolloGFP_AC_9-1_(2)_z4-7.tif	708	11.0625
MAX_TolloGFP_AC_9-1_(2)_z4-7.tif	1355	21.1719
MAX_TolloGFP_AC_9-1_(2)_z4-7.tif	918	14.3438
MAX_TolloGFP_AC_9-1_(2)_z4-7.tif	1491	23.2969
MAX_TolloGFP_AC_9-1_(2)_z4-7.tif	589	9.20312
MAX_TolloGFP_AC_9-1_(2)_z4-7.tif	248	3.875
MAX_TolloGFP_AC_9-1_(2)_z4-7.tif	865	13.5156
MAX_TolloGFP_AC_9-1_(2)_z4-7.tif	513	8.01562
MAX_TolloGFP_AC_9-1_(2)_z4-7.tif	565	8.82812
MAX_TolloGFP_AC_9-1_(2)_z4-7.tif	1257	19.6406
MAX_TolloGFP_AC_9-1_(2)_z4-7.tif	1567	24.4844
MAX_TolloGFP_AC_9-1_(2)_z4-7.tif	596	9.3125
MAX_TolloGFP_AC_9-1_(2)_z4-7.tif	834	13.0312
MAX_TolloGFP_AC_9-1_(2)_z4-7.tif	672	10.5
MAX_TolloGFP_AC_9-1_(2)_z4-7.tif	512	8
MAX_TolloGFP_AC_9-1_(2)_z4-7.tif	2971	46.4219
MAX_TolloGFP_AC_9-1_(2)_z4-7.tif	819	12.7969
MAX_TolloGFP_AC_9-1_(2)_z4-7.tif	932	14.5625
MAX_TolloGFP_AC_9-1_(2)_z4-7.tif	802	12.5312
MAX_TolloGFP_AC_9-1_(2)_z4-7.tif	1724	26.9375
MAX_TolloGFP_AC_9-1_(2)_z4-7.tif	606	9.46875
MAX_TolloGFP_AC_9-1_(2)_z4-7.tif	247	3.85938
MAX_TolloGFP_AC_9-1_(2)_z4-7.tif	1635	25.5469
MAX_TolloGFP_AC_9-1_(2)_z4-7.tif	971	15.1719
MAX_TolloGFP_AC_9-1_(2)_z4-7.tif	532	8.3125
MAX_TolloGFP_AC_9-1_(2)_z4-7.tif	595	9.29688
MAX_TolloGFP_AC_9-1_(2)_z4-7.tif	186	2.90625
MAX_TolloGFP_AC_9-1_(2)_z4-7.tif	678	10.5938
MAX_TolloGFP_AC_9-1_(2)_z4-7.tif	379	5.92188
MAX_TolloGFP_AC_9-1_(2)_z4-7.tif	1125	17.5781
MAX_TolloGFP_AC_9-1_(2)_z4-7.tif	1630	25.4688
MAX_TolloGFP_AC_9-1_(2)_z4-7.tif	5657	88.3906
MAX_TolloGFP_AC_9-1_(2)_z4-7.tif	635	9.92188
MAX_TolloGFP_AC_9-1_(2)_z4-7.tif	839	13.1094
MAX_TolloGFP_AC_9-1_(2)_z4-7.tif	974	15.2188
MAX_TolloGFP_AC_9-1_(2)_z4-7.tif	1065	16.6406
MAX_TolloGFP_AC_9-1_(2)_z4-7.tif	570	8.90625
MAX_TolloGFP_AC_9-1_(2)_z4-7.tif	1545	24.1406
MAX_TolloGFP_AC_9-1_(2)_z4-7.tif	1004	15.6875
MAX_TolloGFP_AC_9-1_(2)_z4-7.tif	959	14.9844
MAX_TolloGFP_AC_9-1_(2)_z4-7.tif	1807	28.2344
MAX_TolloGFP_AC_9-1_(2)_z4-7.tif	1780	27.8125
MAX_TolloGFP_AC_9-1_(2)_z4-7.tif	1284	20.0625
MAX_TolloGFP_AC_9-1_(2)_z4-7.tif	2038	31.8438
MAX_TolloGFP_AC_9-1_(2)_z4-7.tif	537	8.39062
MAX_TolloGFP_AC_9-1_(2)_z4-7.tif	1508	23.5625
MAX_TolloGFP_AC_9-1_(2)_z4-7.tif	334	5.21875
MAX_TolloGFP_AC_9-1_(2)_z4-7.tif	216	3.375
MAX_TolloGFP_AC_9-1_(2)_z4-7.tif	220	3.4375
MAX_TolloGFP_AC_9-1_(2)_z4-7.tif	1847	28.8594
MAX_TolloGFP_AC_9-1_(2)_z4-7.tif	835	13.0469
MAX_TolloGFP_AC_9-1_(2)_z4-7.tif	2481	38.7656
MAX_TolloGFP_AC_9-1_(2)_z4-7.tif	1132	17.6875
MAX_TolloGFP_AC_9-1_(2)_z4-7.tif	865	13.5156
MAX_TolloGFP_AC_9-1_(2)_z4-7.tif	1950	30.4688
MAX_TolloGFP_AC_9-1_(2)_z4-7.tif	1601	25.0156
MAX_TolloGFP_AC_9-1_(2)_z4-7.tif	1698	26.5312
MAX_TolloGFP_AC_9-1_(2)_z4-7.tif	1081	16.8906
MAX_TolloGFP_AC_9-1_(2)_z4-7.tif	1705	26.6406
MAX_TolloGFP_AC_9-1_(2)_z4-7.tif	1079	16.8594
MAX_TolloGFP_AC_9-1_(2)_z4-7.tif	2068	32.3125
MAX_TolloGFP_AC_9-1_(2)_z4-7.tif	787	12.2969
MAX_TolloGFP_AC_9-1_(2)_z4-7.tif	2622	40.9688
MAX_TolloGFP_AC_9-1_(2)_z4-7.tif	1561	24.3906
MAX_TolloGFP_AC_9-1_z4-7.tif	250901	3920.33
MAX_TolloGFP_AC_9-1_z4-7.tif	2998	46.8438
MAX_TolloGFP_AC_9-1_z4-7.tif	2514	39.2812
MAX_TolloGFP_AC_9-1_z4-7.tif	2291	35.7969
MAX_TolloGFP_AC_9-1_z4-7.tif	2206	34.4688
MAX_TolloGFP_AC_9-1_z4-7.tif	2700	42.1875
MAX_TolloGFP_AC_9-1_z4-7.tif	547	8.54688
MAX_TolloGFP_AC_9-1_z4-7.tif	1437	22.4531
MAX_TolloGFP_AC_9-1_z4-7.tif	228	3.5625
MAX_TolloGFP_AC_9-1_z4-7.tif	1771	27.6719
MAX_TolloGFP_AC_9-1_z4-7.tif	1189	18.5781
MAX_TolloGFP_AC_9-1_z4-7.tif	1105	17.2656
MAX_TolloGFP_AC_9-1_z4-7.tif	677	10.5781
MAX_TolloGFP_AC_9-1_z4-7.tif	522	8.15625
MAX_TolloGFP_AC_9-1_z4-7.tif	1587	24.7969
MAX_TolloGFP_AC_9-1_z4-7.tif	1087	16.9844
MAX_TolloGFP_AC_9-1_z4-7.tif	921	14.3906
MAX_TolloGFP_AC_9-1_z4-7.tif	1041	16.2656
MAX_TolloGFP_AC_9-1_z4-7.tif	610	9.53125
MAX_TolloGFP_AC_9-1_z4-7.tif	1441	22.5156
MAX_TolloGFP_AC_9-1_z4-7.tif	1473	23.0156
MAX_TolloGFP_AC_9-1_z4-7.tif	617	9.64062
MAX_TolloGFP_AC_9-1_z4-7.tif	1186	18.5312
MAX_TolloGFP_AC_9-1_z4-7.tif	463	7.23438
MAX_TolloGFP_AC_9-1_z4-7.tif	720	11.25
MAX_TolloGFP_AC_9-1_z4-7.tif	861	13.4531
MAX_TolloGFP_AC_9-1_z4-7.tif	1025	16.0156
MAX_TolloGFP_AC_9-1_z4-7.tif	701	10.9531
MAX_TolloGFP_AC_9-1_z4-7.tif	1141	17.8281
MAX_TolloGFP_AC_9-1_z4-7.tif	1542	24.0938
MAX_TolloGFP_AC_9-1_z4-7.tif	658	10.2812
MAX_TolloGFP_AC_9-1_z4-7.tif	1337	20.8906
MAX_TolloGFP_AC_9-1_z4-7.tif	1045	16.3281
MAX_TolloGFP_AC_9-1_z4-7.tif	1224	19.125
MAX_TolloGFP_AC_9-1_z4-7.tif	1270	19.8438
MAX_TolloGFP_AC_9-1_z4-7.tif	737	11.5156
MAX_TolloGFP_AC_9-1_z4-7.tif	1532	23.9375
MAX_TolloGFP_AC_9-1_z4-7.tif	480	7.5
MAX_TolloGFP_AC_9-1_z4-7.tif	1253	19.5781
MAX_TolloGFP_AC_9-1_z4-7.tif	296	4.625
MAX_TolloGFP_AC_9-1_z4-7.tif	1000	15.625
MAX_TolloGFP_AC_9-1_z4-7.tif	763	11.9219
MAX_TolloGFP_AC_9-1_z4-7.tif	322	5.03125
MAX_TolloGFP_AC_9-1_z4-7.tif	758	11.8438
MAX_TolloGFP_AC_9-1_z4-7.tif	1087	16.9844
MAX_TolloGFP_AC_9-1_z4-7.tif	489	7.64062
MAX_TolloGFP_AC_9-1_z4-7.tif	1031	16.1094
MAX_TolloGFP_AC_9-1_z4-7.tif	1451	22.6719
MAX_TolloGFP_AC_9-1_z4-7.tif	323	5.04688
MAX_TolloGFP_AC_9-1_z4-7.tif	373	5.82812
MAX_TolloGFP_AC_9-1_z4-7.tif	696	10.875
MAX_TolloGFP_AC_9-1_z4-7.tif	1271	19.8594
MAX_TolloGFP_AC_9-1_z4-7.tif	1401	21.8906
MAX_TolloGFP_AC_9-1_z4-7.tif	1012	15.8125
MAX_TolloGFP_AC_9-1_z4-7.tif	416	6.5
MAX_TolloGFP_AC_9-1_z4-7.tif	1067	16.6719
MAX_TolloGFP_AC_9-1_z4-7.tif	674	10.5312
MAX_TolloGFP_AC_9-1_z4-7.tif	643	10.0469
MAX_TolloGFP_AC_9-1_z4-7.tif	824	12.875
MAX_TolloGFP_AC_9-1_z4-7.tif	405	6.32812
MAX_TolloGFP_AC_9-1_z4-7.tif	268	4.1875
MAX_TolloGFP_AC_9-1_z4-7.tif	1067	16.6719
MAX_TolloGFP_AC_9-1_z4-7.tif	1889	29.5156
MAX_TolloGFP_AC_9-1_z4-7.tif	1114	17.4062
MAX_TolloGFP_AC_9-1_z4-7.tif	828	12.9375
MAX_TolloGFP_AC_9-1_z4-7.tif	731	11.4219
MAX_TolloGFP_AC_9-1_z4-7.tif	533	8.32812
MAX_TolloGFP_AC_9-1_z4-7.tif	2026	31.6562
MAX_TolloGFP_AC_9-1_z4-7.tif	192	3
MAX_TolloGFP_AC_9-1_z4-7.tif	689	10.7656
MAX_TolloGFP_AC_9-1_z4-7.tif	768	12
MAX_TolloGFP_AC_9-1_z4-7.tif	563	8.79688
MAX_TolloGFP_AC_9-1_z4-7.tif	1189	18.5781
MAX_TolloGFP_AC_9-1_z4-7.tif	1222	19.0938
MAX_TolloGFP_AC_9-1_z4-7.tif	526	8.21875
MAX_TolloGFP_AC_9-1_z4-7.tif	1811	28.2969
MAX_TolloGFP_AC_9-1_z4-7.tif	679	10.6094
MAX_TolloGFP_AC_9-1_z4-7.tif	394	6.15625
MAX_TolloGFP_AC_9-1_z4-7.tif	1080	16.875
MAX_TolloGFP_AC_9-1_z4-7.tif	742	11.5938
MAX_TolloGFP_AC_9-1_z4-7.tif	620	9.6875
MAX_TolloGFP_AC_9-1_z4-7.tif	2260	35.3125
MAX_TolloGFP_AC_9-1_z4-7.tif	491	7.67188
MAX_TolloGFP_AC_9-1_z4-7.tif	741	11.5781
MAX_TolloGFP_AC_9-1_z4-7.tif	389	6.07812
MAX_TolloGFP_AC_9-1_z4-7.tif	391	6.10938
MAX_TolloGFP_AC_9-1_z4-7.tif	1965	30.7031
MAX_TolloGFP_AC_9-1_z4-7.tif	464	7.25
MAX_TolloGFP_AC_9-1_z4-7.tif	399	6.23438
MAX_TolloGFP_AC_9-1_z4-7.tif	1035	16.1719
MAX_TolloGFP_AC_9-1_z4-7.tif	779	12.1719
MAX_TolloGFP_AC_9-1_z4-7.tif	1301	20.3281
MAX_TolloGFP_AC_9-1_z4-7.tif	2873	44.8906
MAX_TolloGFP_AC_9-1_z4-7.tif	1233	19.2656
MAX_TolloGFP_AC_9-1_z4-7.tif	201	3.14062
MAX_TolloGFP_AC_9-1_z4-7.tif	889	13.8906
MAX_TolloGFP_AC_9-1_z4-7.tif	948	14.8125
MAX_TolloGFP_AC_9-1_z4-7.tif	593	9.26562
MAX_TolloGFP_AC_9-1_z4-7.tif	447	6.98438
MAX_TolloGFP_AC_9-1_z4-7.tif	554	8.65625
MAX_TolloGFP_AC_9-1_z4-7.tif	1944	30.375
MAX_TolloGFP_AC_9-1_z4-7.tif	441	6.89062
MAX_TolloGFP_AC_9-1_z4-7.tif	562	8.78125
MAX_TolloGFP_AC_9-1_z4-7.tif	793	12.3906
MAX_TolloGFP_AC_9-1_z4-7.tif	521	8.14062
MAX_TolloGFP_AC_9-1_z4-7.tif	655	10.2344
MAX_TolloGFP_AC_9-1_z4-7.tif	755	11.7969
MAX_TolloGFP_AC_9-1_z4-7.tif	1582	24.7188
MAX_TolloGFP_AC_9-1_z4-7.tif	2468	38.5625
MAX_TolloGFP_AC_9-1_z4-7.tif	45	0.703125
MAX_TolloGFP_AC_9-1_z4-7.tif	1184	18.5
MAX_TolloGFP_AC_9-1_z4-7.tif	384	6
MAX_TolloGFP_AC_9-1_z4-7.tif	456	7.125
MAX_TolloGFP_AC_9-1_z4-7.tif	923	14.4219
MAX_TolloGFP_AC_9-1_z4-7.tif	573	8.95312
MAX_TolloGFP_AC_9-1_z4-7.tif	296	4.625
MAX_TolloGFP_AC_9-1_z4-7.tif	256	4
MAX_TolloGFP_AC_9-1_z4-7.tif	781	12.2031
MAX_TolloGFP_AC_9-1_z4-7.tif	773	12.0781
MAX_TolloGFP_AC_9-1_z4-7.tif	565	8.82812
MAX_TolloGFP_AC_9-1_z4-7.tif	196	3.0625
MAX_TolloGFP_AC_9-1_z4-7.tif	984	15.375
MAX_TolloGFP_AC_9-1_z4-7.tif	2359	36.8594
MAX_TolloGFP_AC_9-1_z4-7.tif	626	9.78125
MAX_TolloGFP_AC_9-1_z4-7.tif	251	3.92188
MAX_TolloGFP_AC_9-1_z4-7.tif	889	13.8906
MAX_TolloGFP_AC_9-1_z4-7.tif	893	13.9531
MAX_TolloGFP_AC_9-1_z4-7.tif	573	8.95312
MAX_TolloGFP_AC_9-1_z4-7.tif	1054	16.4688
MAX_TolloGFP_AC_9-1_z4-7.tif	2465	38.5156
MAX_TolloGFP_AC_9-1_z4-7.tif	1928	30.125
MAX_TolloGFP_AC_9-1_z4-7.tif	333	5.20312
MAX_TolloGFP_AC_9-1_z4-7.tif	830	12.9688
MAX_TolloGFP_AC_9-1_z4-7.tif	1660	25.9375
MAX_TolloGFP_AC_9-1_z4-7.tif	339	5.29688
MAX_TolloGFP_AC_9-1_z4-7.tif	3188	49.8125
MAX_TolloGFP_AC_9-1_z4-7.tif	599	9.35938
MAX_TolloGFP_AC_9-1_z4-7.tif	541	8.45312
MAX_TolloGFP_AC_9-1_z4-7.tif	4308	67.3125
MAX_TolloGFP_AC_9-1_z4-7.tif	1033	16.1406
MAX_TolloGFP_AC_9-1_z4-7.tif	556	8.6875
MAX_TolloGFP_AC_9-1_z4-7.tif	1036	16.1875
MAX_TolloGFP_AC_9-1_z4-7.tif	306	4.78125
MAX_TolloGFP_AC_9-1_z4-7.tif	312	4.875
MAX_TolloGFP_AC_9-1_z4-7.tif	1634	25.5312
MAX_TolloGFP_AC_9-1_z4-7.tif	1017	15.8906
MAX_TolloGFP_AC_9-1_z4-7.tif	643	10.0469
MAX_TolloGFP_AC_9-1_z4-7.tif	1017	15.8906
MAX_TolloGFP_AC_9-1_z4-7.tif	538	8.40625
MAX_TolloGFP_AC_12-1_z3-6.tif	255793	3996.77
MAX_TolloGFP_AC_12-1_z3-6.tif	1716	26.8125
MAX_TolloGFP_AC_12-1_z3-6.tif	878	13.7188
MAX_TolloGFP_AC_12-1_z3-6.tif	975	15.2344
MAX_TolloGFP_AC_12-1_z3-6.tif	1405	21.9531
MAX_TolloGFP_AC_12-1_z3-6.tif	1618	25.2812
MAX_TolloGFP_AC_12-1_z3-6.tif	2777	43.3906
MAX_TolloGFP_AC_12-1_z3-6.tif	559	8.73438
MAX_TolloGFP_AC_12-1_z3-6.tif	1069	16.7031
MAX_TolloGFP_AC_12-1_z3-6.tif	1070	16.7188
MAX_TolloGFP_AC_12-1_z3-6.tif	519	8.10938
MAX_TolloGFP_AC_12-1_z3-6.tif	814	12.7188
MAX_TolloGFP_AC_12-1_z3-6.tif	317	4.95312
MAX_TolloGFP_AC_12-1_z3-6.tif	1800	28.125
MAX_TolloGFP_AC_12-1_z3-6.tif	871	13.6094
MAX_TolloGFP_AC_12-1_z3-6.tif	1158	18.0938
MAX_TolloGFP_AC_12-1_z3-6.tif	550	8.59375
MAX_TolloGFP_AC_12-1_z3-6.tif	2129	33.2656
MAX_TolloGFP_AC_12-1_z3-6.tif	1105	17.2656
MAX_TolloGFP_AC_12-1_z3-6.tif	992	15.5
MAX_TolloGFP_AC_12-1_z3-6.tif	1111	17.3594
MAX_TolloGFP_AC_12-1_z3-6.tif	1892	29.5625
MAX_TolloGFP_AC_12-1_z3-6.tif	771	12.0469
MAX_TolloGFP_AC_12-1_z3-6.tif	1011	15.7969
MAX_TolloGFP_AC_12-1_z3-6.tif	751	11.7344
MAX_TolloGFP_AC_12-1_z3-6.tif	615	9.60938
MAX_TolloGFP_AC_12-1_z3-6.tif	1111	17.3594
MAX_TolloGFP_AC_12-1_z3-6.tif	1457	22.7656
MAX_TolloGFP_AC_12-1_z3-6.tif	536	8.375
MAX_TolloGFP_AC_12-1_z3-6.tif	1190	18.5938
MAX_TolloGFP_AC_12-1_z3-6.tif	296	4.625
MAX_TolloGFP_AC_12-1_z3-6.tif	413	6.45312
MAX_TolloGFP_AC_12-1_z3-6.tif	1235	19.2969
MAX_TolloGFP_AC_12-1_z3-6.tif	1290	20.1562
MAX_TolloGFP_AC_12-1_z3-6.tif	1366	21.3438
MAX_TolloGFP_AC_12-1_z3-6.tif	965	15.0781
MAX_TolloGFP_AC_12-1_z3-6.tif	805	12.5781
MAX_TolloGFP_AC_12-1_z3-6.tif	1214	18.9688
MAX_TolloGFP_AC_12-1_z3-6.tif	465	7.26562
MAX_TolloGFP_AC_12-1_z3-6.tif	1407	21.9844
MAX_TolloGFP_AC_12-1_z3-6.tif	1196	18.6875
MAX_TolloGFP_AC_12-1_z3-6.tif	822	12.8438
MAX_TolloGFP_AC_12-1_z3-6.tif	2091	32.6719
MAX_TolloGFP_AC_12-1_z3-6.tif	178	2.78125
MAX_TolloGFP_AC_12-1_z3-6.tif	831	12.9844
MAX_TolloGFP_AC_12-1_z3-6.tif	483	7.54688
MAX_TolloGFP_AC_12-1_z3-6.tif	737	11.5156
MAX_TolloGFP_AC_12-1_z3-6.tif	702	10.9688
MAX_TolloGFP_AC_12-1_z3-6.tif	323	5.04688
MAX_TolloGFP_AC_12-1_z3-6.tif	802	12.5312
MAX_TolloGFP_AC_12-1_z3-6.tif	270	4.21875
MAX_TolloGFP_AC_12-1_z3-6.tif	541	8.45312
MAX_TolloGFP_AC_12-1_z3-6.tif	880	13.75
MAX_TolloGFP_AC_12-1_z3-6.tif	1210	18.9062
MAX_TolloGFP_AC_12-1_z3-6.tif	338	5.28125
MAX_TolloGFP_AC_12-1_z3-6.tif	333	5.20312
MAX_TolloGFP_AC_12-1_z3-6.tif	1351	21.1094
MAX_TolloGFP_AC_12-1_z3-6.tif	1601	25.0156
MAX_TolloGFP_AC_12-1_z3-6.tif	840	13.125
MAX_TolloGFP_AC_12-1_z3-6.tif	549	8.57812
MAX_TolloGFP_AC_12-1_z3-6.tif	518	8.09375
MAX_TolloGFP_AC_12-1_z3-6.tif	456	7.125
MAX_TolloGFP_AC_12-1_z3-6.tif	856	13.375
MAX_TolloGFP_AC_12-1_z3-6.tif	725	11.3281
MAX_TolloGFP_AC_12-1_z3-6.tif	866	13.5312
MAX_TolloGFP_AC_12-1_z3-6.tif	1059	16.5469
MAX_TolloGFP_AC_12-1_z3-6.tif	937	14.6406
MAX_TolloGFP_AC_12-1_z3-6.tif	586	9.15625
MAX_TolloGFP_AC_12-1_z3-6.tif	1643	25.6719
MAX_TolloGFP_AC_12-1_z3-6.tif	705	11.0156
MAX_TolloGFP_AC_12-1_z3-6.tif	1026	16.0312
MAX_TolloGFP_AC_12-1_z3-6.tif	2659	41.5469
MAX_TolloGFP_AC_12-1_z3-6.tif	1083	16.9219
MAX_TolloGFP_AC_12-1_z3-6.tif	856	13.375
MAX_TolloGFP_AC_12-1_z3-6.tif	585	9.14062
MAX_TolloGFP_AC_12-1_z3-6.tif	700	10.9375
MAX_TolloGFP_AC_12-1_z3-6.tif	1473	23.0156
MAX_TolloGFP_AC_12-1_z3-6.tif	713	11.1406
MAX_TolloGFP_AC_12-1_z3-6.tif	954	14.9062
MAX_TolloGFP_AC_12-1_z3-6.tif	1264	19.75
MAX_TolloGFP_AC_12-1_z3-6.tif	281	4.39062
MAX_TolloGFP_AC_12-1_z3-6.tif	958	14.9688
MAX_TolloGFP_AC_12-1_z3-6.tif	1589	24.8281
MAX_TolloGFP_AC_12-1_z3-6.tif	558	8.71875
MAX_TolloGFP_AC_12-1_z3-6.tif	601	9.39062
MAX_TolloGFP_AC_12-1_z3-6.tif	181	2.82812
MAX_TolloGFP_AC_12-1_z3-6.tif	1754	27.4062
MAX_TolloGFP_AC_12-1_z3-6.tif	1111	17.3594
MAX_TolloGFP_AC_12-1_z3-6.tif	409	6.39062
MAX_TolloGFP_AC_12-1_z3-6.tif	826	12.9062
MAX_TolloGFP_AC_12-1_z3-6.tif	375	5.85938
MAX_TolloGFP_AC_12-1_z3-6.tif	331	5.17188
MAX_TolloGFP_AC_12-1_z3-6.tif	904	14.125
MAX_TolloGFP_AC_12-1_z3-6.tif	1144	17.875
MAX_TolloGFP_AC_12-1_z3-6.tif	688	10.75
MAX_TolloGFP_AC_12-1_z3-6.tif	803	12.5469
MAX_TolloGFP_AC_12-1_z3-6.tif	768	12
MAX_TolloGFP_AC_12-1_z3-6.tif	829	12.9531
MAX_TolloGFP_AC_12-1_z3-6.tif	1552	24.25
MAX_TolloGFP_AC_12-1_z3-6.tif	483	7.54688
MAX_TolloGFP_AC_12-1_z3-6.tif	1124	17.5625
MAX_TolloGFP_AC_12-1_z3-6.tif	470	7.34375
MAX_TolloGFP_AC_12-1_z3-6.tif	635	9.92188
MAX_TolloGFP_AC_12-1_z3-6.tif	723	11.2969
MAX_TolloGFP_AC_12-1_z3-6.tif	597	9.32812
MAX_TolloGFP_AC_12-1_z3-6.tif	506	7.90625
MAX_TolloGFP_AC_12-1_z3-6.tif	778	12.1562
MAX_TolloGFP_AC_12-1_z3-6.tif	2797	43.7031
MAX_TolloGFP_AC_12-1_z3-6.tif	582	9.09375
MAX_TolloGFP_AC_12-1_z3-6.tif	698	10.9062
MAX_TolloGFP_AC_12-1_z3-6.tif	710	11.0938
MAX_TolloGFP_AC_12-1_z3-6.tif	551	8.60938
MAX_TolloGFP_AC_12-1_z3-6.tif	649	10.1406
MAX_TolloGFP_AC_12-1_z3-6.tif	1036	16.1875
MAX_TolloGFP_AC_12-1_z3-6.tif	3239	50.6094
MAX_TolloGFP_AC_12-1_z3-6.tif	2095	32.7344
MAX_TolloGFP_AC_12-1_z3-6.tif	6359	99.3594
MAX_TolloGFP_AC_12-1_z3-6.tif	608	9.5
MAX_TolloGFP_AC_12-1_z3-6.tif	443	6.92188
MAX_TolloGFP_AC_12-1_z3-6.tif	869	13.5781
MAX_TolloGFP_AC_12-1_z3-6.tif	744	11.625
MAX_TolloGFP_AC_12-1_z3-6.tif	675	10.5469
MAX_TolloGFP_AC_12-1_z3-6.tif	630	9.84375
MAX_TolloGFP_AC_12-1_z3-6.tif	415	6.48438
MAX_TolloGFP_AC_12-1_z3-6.tif	2103	32.8594
MAX_TolloGFP_AC_12-1_z3-6.tif	2364	36.9375
MAX_TolloGFP_AC_12-1_z3-6.tif	412	6.4375
MAX_TolloGFP_AC_12-1_z3-6.tif	617	9.64062
MAX_TolloGFP_AC_12-1_z3-6.tif	647	10.1094
MAX_TolloGFP_AC_12-1_z3-6.tif	2248	35.125
MAX_TolloGFP_AC_12-1_z3-6.tif	1787	27.9219
MAX_TolloGFP_AC_12-1_z3-6.tif	1644	25.6875
MAX_TolloGFP_AC_12-1_z3-6.tif	1773	27.7031
MAX_TolloGFP_AC_12-1_z3-6.tif	2646	41.3438
MAX_TolloGFP_AC_12-1_z3-6.tif	2822	44.0938
MAX_TolloGFP_AC_12-1_z3-6.tif	1851	28.9219
MAX_TolloGFP_AC_14-1_(2)_3-6.tif	274612	4290.81
MAX_TolloGFP_AC_14-1_(2)_3-6.tif	1368	21.375
MAX_TolloGFP_AC_14-1_(2)_3-6.tif	1253	19.5781
MAX_TolloGFP_AC_14-1_(2)_3-6.tif	1579	24.6719
MAX_TolloGFP_AC_14-1_(2)_3-6.tif	1538	24.0312
MAX_TolloGFP_AC_14-1_(2)_3-6.tif	3044	47.5625
MAX_TolloGFP_AC_14-1_(2)_3-6.tif	931	14.5469
MAX_TolloGFP_AC_14-1_(2)_3-6.tif	1251	19.5469
MAX_TolloGFP_AC_14-1_(2)_3-6.tif	773	12.0781
MAX_TolloGFP_AC_14-1_(2)_3-6.tif	1323	20.6719
MAX_TolloGFP_AC_14-1_(2)_3-6.tif	777	12.1406
MAX_TolloGFP_AC_14-1_(2)_3-6.tif	3520	55
MAX_TolloGFP_AC_14-1_(2)_3-6.tif	1261	19.7031
MAX_TolloGFP_AC_14-1_(2)_3-6.tif	655	10.2344
MAX_TolloGFP_AC_14-1_(2)_3-6.tif	380	5.9375
MAX_TolloGFP_AC_14-1_(2)_3-6.tif	445	6.95312
MAX_TolloGFP_AC_14-1_(2)_3-6.tif	881	13.7656
MAX_TolloGFP_AC_14-1_(2)_3-6.tif	1114	17.4062
MAX_TolloGFP_AC_14-1_(2)_3-6.tif	1229	19.2031
MAX_TolloGFP_AC_14-1_(2)_3-6.tif	578	9.03125
MAX_TolloGFP_AC_14-1_(2)_3-6.tif	879	13.7344
MAX_TolloGFP_AC_14-1_(2)_3-6.tif	360	5.625
MAX_TolloGFP_AC_14-1_(2)_3-6.tif	393	6.14062
MAX_TolloGFP_AC_14-1_(2)_3-6.tif	652	10.1875
MAX_TolloGFP_AC_14-1_(2)_3-6.tif	436	6.8125
MAX_TolloGFP_AC_14-1_(2)_3-6.tif	2296	35.875
MAX_TolloGFP_AC_14-1_(2)_3-6.tif	698	10.9062
MAX_TolloGFP_AC_14-1_(2)_3-6.tif	647	10.1094
MAX_TolloGFP_AC_14-1_(2)_3-6.tif	514	8.03125
MAX_TolloGFP_AC_14-1_(2)_3-6.tif	776	12.125
MAX_TolloGFP_AC_14-1_(2)_3-6.tif	601	9.39062
MAX_TolloGFP_AC_14-1_(2)_3-6.tif	563	8.79688
MAX_TolloGFP_AC_14-1_(2)_3-6.tif	1064	16.625
MAX_TolloGFP_AC_14-1_(2)_3-6.tif	857	13.3906
MAX_TolloGFP_AC_14-1_(2)_3-6.tif	906	14.1562
MAX_TolloGFP_AC_14-1_(2)_3-6.tif	941	14.7031
MAX_TolloGFP_AC_14-1_(2)_3-6.tif	519	8.10938
MAX_TolloGFP_AC_14-1_(2)_3-6.tif	1648	25.75
MAX_TolloGFP_AC_14-1_(2)_3-6.tif	1047	16.3594
MAX_TolloGFP_AC_14-1_(2)_3-6.tif	1078	16.8438
MAX_TolloGFP_AC_14-1_(2)_3-6.tif	652	10.1875
MAX_TolloGFP_AC_14-1_(2)_3-6.tif	593	9.26562
MAX_TolloGFP_AC_14-1_(2)_3-6.tif	551	8.60938
MAX_TolloGFP_AC_14-1_(2)_3-6.tif	734	11.4688
MAX_TolloGFP_AC_14-1_(2)_3-6.tif	1212	18.9375
MAX_TolloGFP_AC_14-1_(2)_3-6.tif	1183	18.4844
MAX_TolloGFP_AC_14-1_(2)_3-6.tif	463	7.23438
MAX_TolloGFP_AC_14-1_(2)_3-6.tif	445	6.95312
MAX_TolloGFP_AC_14-1_(2)_3-6.tif	1454	22.7188
MAX_TolloGFP_AC_14-1_(2)_3-6.tif	768	12
MAX_TolloGFP_AC_14-1_(2)_3-6.tif	576	9
MAX_TolloGFP_AC_14-1_(2)_3-6.tif	604	9.4375
MAX_TolloGFP_AC_14-1_(2)_3-6.tif	1102	17.2188
MAX_TolloGFP_AC_14-1_(2)_3-6.tif	1466	22.9062
MAX_TolloGFP_AC_14-1_(2)_3-6.tif	627	9.79688
MAX_TolloGFP_AC_14-1_(2)_3-6.tif	1577	24.6406
MAX_TolloGFP_AC_14-1_(2)_3-6.tif	943	14.7344
MAX_TolloGFP_AC_14-1_(2)_3-6.tif	1395	21.7969
MAX_TolloGFP_AC_14-1_(2)_3-6.tif	353	5.51562
MAX_TolloGFP_AC_14-1_(2)_3-6.tif	963	15.0469
MAX_TolloGFP_AC_14-1_(2)_3-6.tif	986	15.4062
MAX_TolloGFP_AC_14-1_(2)_3-6.tif	902	14.0938
MAX_TolloGFP_AC_14-1_(2)_3-6.tif	735	11.4844
MAX_TolloGFP_AC_14-1_(2)_3-6.tif	622	9.71875
MAX_TolloGFP_AC_14-1_(2)_3-6.tif	1367	21.3594
MAX_TolloGFP_AC_14-1_(2)_3-6.tif	667	10.4219
MAX_TolloGFP_AC_14-1_(2)_3-6.tif	1489	23.2656
MAX_TolloGFP_AC_14-1_(2)_3-6.tif	2210	34.5312
MAX_TolloGFP_AC_14-1_(2)_3-6.tif	994	15.5312
MAX_TolloGFP_AC_14-1_(2)_3-6.tif	716	11.1875
MAX_TolloGFP_AC_14-1_(2)_3-6.tif	893	13.9531
MAX_TolloGFP_AC_14-1_(2)_3-6.tif	903	14.1094
MAX_TolloGFP_AC_14-1_(2)_3-6.tif	862	13.4688
MAX_TolloGFP_AC_14-1_(2)_3-6.tif	997	15.5781
MAX_TolloGFP_AC_14-1_(2)_3-6.tif	316	4.9375
MAX_TolloGFP_AC_14-1_(2)_3-6.tif	681	10.6406
MAX_TolloGFP_AC_14-1_(2)_3-6.tif	740	11.5625
MAX_TolloGFP_AC_14-1_(2)_3-6.tif	2361	36.8906
MAX_TolloGFP_AC_14-1_(2)_3-6.tif	1311	20.4844
MAX_TolloGFP_AC_14-1_(2)_3-6.tif	735	11.4844
MAX_TolloGFP_AC_14-1_(2)_3-6.tif	411	6.42188
MAX_TolloGFP_AC_14-1_(2)_3-6.tif	352	5.5
MAX_TolloGFP_AC_14-1_(2)_3-6.tif	1250	19.5312
MAX_TolloGFP_AC_14-1_(2)_3-6.tif	552	8.625
MAX_TolloGFP_AC_14-1_(2)_3-6.tif	584	9.125
MAX_TolloGFP_AC_14-1_(2)_3-6.tif	514	8.03125
MAX_TolloGFP_AC_14-1_(2)_3-6.tif	855	13.3594
MAX_TolloGFP_AC_14-1_(2)_3-6.tif	577	9.01562
MAX_TolloGFP_AC_14-1_(2)_3-6.tif	370	5.78125
MAX_TolloGFP_AC_14-1_(2)_3-6.tif	992	15.5
MAX_TolloGFP_AC_14-1_(2)_3-6.tif	1705	26.6406
MAX_TolloGFP_AC_14-1_(2)_3-6.tif	580	9.0625
MAX_TolloGFP_AC_14-1_(2)_3-6.tif	1459	22.7969
MAX_TolloGFP_AC_14-1_(2)_3-6.tif	685	10.7031
MAX_TolloGFP_AC_14-1_(2)_3-6.tif	382	5.96875
MAX_TolloGFP_AC_14-1_(2)_3-6.tif	460	7.1875
MAX_TolloGFP_AC_14-1_(2)_3-6.tif	506	7.90625
MAX_TolloGFP_AC_14-1_(2)_3-6.tif	1331	20.7969
MAX_TolloGFP_AC_14-1_(2)_3-6.tif	408	6.375
MAX_TolloGFP_AC_14-1_(2)_3-6.tif	138	2.15625
MAX_TolloGFP_AC_14-1_(2)_3-6.tif	575	8.98438
MAX_TolloGFP_AC_14-1_(2)_3-6.tif	572	8.9375
MAX_TolloGFP_AC_14-1_(2)_3-6.tif	517	8.07812
MAX_TolloGFP_AC_14-1_(2)_3-6.tif	1396	21.8125
MAX_TolloGFP_AC_14-1_(2)_3-6.tif	326	5.09375
MAX_TolloGFP_AC_14-1_(2)_3-6.tif	1991	31.1094
MAX_TolloGFP_AC_14-1_(2)_3-6.tif	418	6.53125
MAX_TolloGFP_AC_14-1_(2)_3-6.tif	715	11.1719
MAX_TolloGFP_AC_14-1_(2)_3-6.tif	748	11.6875
MAX_TolloGFP_AC_14-1_(2)_3-6.tif	987	15.4219
MAX_TolloGFP_AC_14-1_(2)_3-6.tif	2246	35.0938
MAX_TolloGFP_AC_14-1_(2)_3-6.tif	380	5.9375
MAX_TolloGFP_AC_14-1_(2)_3-6.tif	768	12
MAX_TolloGFP_AC_14-1_(2)_3-6.tif	808	12.625
MAX_TolloGFP_AC_14-1_(2)_3-6.tif	1406	21.9688
MAX_TolloGFP_AC_14-1_(2)_3-6.tif	846	13.2188
MAX_TolloGFP_AC_14-1_(2)_3-6.tif	345	5.39062
MAX_TolloGFP_AC_14-1_(2)_3-6.tif	90	1.40625
MAX_TolloGFP_AC_14-1_(2)_3-6.tif	441	6.89062
MAX_TolloGFP_AC_14-1_(2)_3-6.tif	995	15.5469
MAX_TolloGFP_AC_14-1_(2)_3-6.tif	409	6.39062
MAX_TolloGFP_AC_14-1_(2)_3-6.tif	680	10.625
MAX_TolloGFP_AC_14-1_(2)_3-6.tif	1429	22.3281
MAX_TolloGFP_AC_14-1_(2)_3-6.tif	277	4.32812
MAX_TolloGFP_AC_14-1_(2)_3-6.tif	391	6.10938
MAX_TolloGFP_AC_14-1_(2)_3-6.tif	2259	35.2969
MAX_TolloGFP_AC_14-1_(2)_3-6.tif	1446	22.5938
MAX_TolloGFP_AC_14-1_(2)_3-6.tif	569	8.89062
MAX_TolloGFP_AC_14-1_(2)_3-6.tif	803	12.5469
MAX_TolloGFP_AC_14-1_(2)_3-6.tif	548	8.5625
MAX_TolloGFP_AC_14-1_(2)_3-6.tif	435	6.79688
MAX_TolloGFP_AC_14-1_(2)_3-6.tif	1203	18.7969
MAX_TolloGFP_AC_14-1_(2)_3-6.tif	1236	19.3125
MAX_TolloGFP_AC_14-1_(2)_3-6.tif	1037	16.2031
MAX_TolloGFP_AC_14-1_(2)_3-6.tif	2006	31.3438
MAX_TolloGFP_AC_14-1_(2)_3-6.tif	217	3.39062
MAX_TolloGFP_AC_14-1_z3-6.tif	271920	4248.75
MAX_TolloGFP_AC_14-1_z3-6.tif	2042	31.9062
MAX_TolloGFP_AC_14-1_z3-6.tif	1171	18.2969
MAX_TolloGFP_AC_14-1_z3-6.tif	618	9.65625
MAX_TolloGFP_AC_14-1_z3-6.tif	1220	19.0625
MAX_TolloGFP_AC_14-1_z3-6.tif	1275	19.9219
MAX_TolloGFP_AC_14-1_z3-6.tif	2333	36.4531
MAX_TolloGFP_AC_14-1_z3-6.tif	1535	23.9844
MAX_TolloGFP_AC_14-1_z3-6.tif	1075	16.7969
MAX_TolloGFP_AC_14-1_z3-6.tif	2572	40.1875
MAX_TolloGFP_AC_14-1_z3-6.tif	1767	27.6094
MAX_TolloGFP_AC_14-1_z3-6.tif	996	15.5625
MAX_TolloGFP_AC_14-1_z3-6.tif	946	14.7812
MAX_TolloGFP_AC_14-1_z3-6.tif	2327	36.3594
MAX_TolloGFP_AC_14-1_z3-6.tif	979	15.2969
MAX_TolloGFP_AC_14-1_z3-6.tif	1095	17.1094
MAX_TolloGFP_AC_14-1_z3-6.tif	860	13.4375
MAX_TolloGFP_AC_14-1_z3-6.tif	828	12.9375
MAX_TolloGFP_AC_14-1_z3-6.tif	775	12.1094
MAX_TolloGFP_AC_14-1_z3-6.tif	1558	24.3438
MAX_TolloGFP_AC_14-1_z3-6.tif	1804	28.1875
MAX_TolloGFP_AC_14-1_z3-6.tif	1358	21.2188
MAX_TolloGFP_AC_14-1_z3-6.tif	834	13.0312
MAX_TolloGFP_AC_14-1_z3-6.tif	1177	18.3906
MAX_TolloGFP_AC_14-1_z3-6.tif	506	7.90625
MAX_TolloGFP_AC_14-1_z3-6.tif	839	13.1094
MAX_TolloGFP_AC_14-1_z3-6.tif	499	7.79688
MAX_TolloGFP_AC_14-1_z3-6.tif	1157	18.0781
MAX_TolloGFP_AC_14-1_z3-6.tif	735	11.4844
MAX_TolloGFP_AC_14-1_z3-6.tif	688	10.75
MAX_TolloGFP_AC_14-1_z3-6.tif	488	7.625
MAX_TolloGFP_AC_14-1_z3-6.tif	1347	21.0469
MAX_TolloGFP_AC_14-1_z3-6.tif	1116	17.4375
MAX_TolloGFP_AC_14-1_z3-6.tif	1397	21.8281
MAX_TolloGFP_AC_14-1_z3-6.tif	271	4.23438
MAX_TolloGFP_AC_14-1_z3-6.tif	1019	15.9219
MAX_TolloGFP_AC_14-1_z3-6.tif	313	4.89062
MAX_TolloGFP_AC_14-1_z3-6.tif	457	7.14062
MAX_TolloGFP_AC_14-1_z3-6.tif	840	13.125
MAX_TolloGFP_AC_14-1_z3-6.tif	853	13.3281
MAX_TolloGFP_AC_14-1_z3-6.tif	275	4.29688
MAX_TolloGFP_AC_14-1_z3-6.tif	1599	24.9844
MAX_TolloGFP_AC_14-1_z3-6.tif	959	14.9844
MAX_TolloGFP_AC_14-1_z3-6.tif	991	15.4844
MAX_TolloGFP_AC_14-1_z3-6.tif	320	5
MAX_TolloGFP_AC_14-1_z3-6.tif	723	11.2969
MAX_TolloGFP_AC_14-1_z3-6.tif	1054	16.4688
MAX_TolloGFP_AC_14-1_z3-6.tif	988	15.4375
MAX_TolloGFP_AC_14-1_z3-6.tif	1722	26.9062
MAX_TolloGFP_AC_14-1_z3-6.tif	941	14.7031
MAX_TolloGFP_AC_14-1_z3-6.tif	918	14.3438
MAX_TolloGFP_AC_14-1_z3-6.tif	1602	25.0312
MAX_TolloGFP_AC_14-1_z3-6.tif	677	10.5781
MAX_TolloGFP_AC_14-1_z3-6.tif	692	10.8125
MAX_TolloGFP_AC_14-1_z3-6.tif	799	12.4844
MAX_TolloGFP_AC_14-1_z3-6.tif	1190	18.5938
MAX_TolloGFP_AC_14-1_z3-6.tif	2113	33.0156
MAX_TolloGFP_AC_14-1_z3-6.tif	620	9.6875
MAX_TolloGFP_AC_14-1_z3-6.tif	984	15.375
MAX_TolloGFP_AC_14-1_z3-6.tif	539	8.42188
MAX_TolloGFP_AC_14-1_z3-6.tif	732	11.4375
MAX_TolloGFP_AC_14-1_z3-6.tif	656	10.25
MAX_TolloGFP_AC_14-1_z3-6.tif	593	9.26562
MAX_TolloGFP_AC_14-1_z3-6.tif	1149	17.9531
MAX_TolloGFP_AC_14-1_z3-6.tif	802	12.5312
MAX_TolloGFP_AC_14-1_z3-6.tif	665	10.3906
MAX_TolloGFP_AC_14-1_z3-6.tif	701	10.9531
MAX_TolloGFP_AC_14-1_z3-6.tif	1059	16.5469
MAX_TolloGFP_AC_14-1_z3-6.tif	1081	16.8906
MAX_TolloGFP_AC_14-1_z3-6.tif	935	14.6094
MAX_TolloGFP_AC_14-1_z3-6.tif	1071	16.7344
MAX_TolloGFP_AC_14-1_z3-6.tif	1182	18.4688
MAX_TolloGFP_AC_14-1_z3-6.tif	910	14.2188
MAX_TolloGFP_AC_14-1_z3-6.tif	1865	29.1406
MAX_TolloGFP_AC_14-1_z3-6.tif	511	7.98438
MAX_TolloGFP_AC_14-1_z3-6.tif	949	14.8281
MAX_TolloGFP_AC_14-1_z3-6.tif	1207	18.8594
MAX_TolloGFP_AC_14-1_z3-6.tif	483	7.54688
MAX_TolloGFP_AC_14-1_z3-6.tif	1330	20.7812
MAX_TolloGFP_AC_14-1_z3-6.tif	1989	31.0781
MAX_TolloGFP_AC_14-1_z3-6.tif	1494	23.3438
MAX_TolloGFP_AC_14-1_z3-6.tif	883	13.7969
MAX_TolloGFP_AC_14-1_z3-6.tif	906	14.1562
MAX_TolloGFP_AC_14-1_z3-6.tif	390	6.09375
MAX_TolloGFP_AC_14-1_z3-6.tif	620	9.6875
MAX_TolloGFP_AC_14-1_z3-6.tif	472	7.375
MAX_TolloGFP_AC_14-1_z3-6.tif	1772	27.6875
MAX_TolloGFP_AC_14-1_z3-6.tif	843	13.1719
MAX_TolloGFP_AC_14-1_z3-6.tif	1819	28.4219
MAX_TolloGFP_AC_14-1_z3-6.tif	1376	21.5
MAX_TolloGFP_AC_14-1_z3-6.tif	540	8.4375
MAX_TolloGFP_AC_14-1_z3-6.tif	936	14.625
MAX_TolloGFP_AC_14-1_z3-6.tif	1045	16.3281
MAX_TolloGFP_AC_14-1_z3-6.tif	2516	39.3125
MAX_TolloGFP_AC_14-1_z3-6.tif	553	8.64062
MAX_TolloGFP_AC_14-1_z3-6.tif	2351	36.7344
MAX_TolloGFP_AC_14-1_z3-6.tif	1215	18.9844
MAX_TolloGFP_AC_14-1_z3-6.tif	1146	17.9062
MAX_TolloGFP_AC_14-1_z3-6.tif	643	10.0469
MAX_TolloGFP_AC_14-1_z3-6.tif	519	8.10938
MAX_TolloGFP_AC_14-1_z3-6.tif	1667	26.0469
MAX_TolloGFP_AC_14-1_z3-6.tif	494	7.71875
MAX_TolloGFP_AC_14-1_z3-6.tif	1050	16.4062
MAX_TolloGFP_AC_14-1_z3-6.tif	746	11.6562
MAX_TolloGFP_AC_14-1_z3-6.tif	106	1.65625
MAX_TolloGFP_AC_14-1_z3-6.tif	799	12.4844
MAX_TolloGFP_AC_14-1_z3-6.tif	1226	19.1562
MAX_TolloGFP_AC_14-1_z3-6.tif	909	14.2031
MAX_TolloGFP_AC_14-1_z3-6.tif	857	13.3906
MAX_TolloGFP_AC_14-1_z3-6.tif	739	11.5469
MAX_TolloGFP_AC_14-1_z3-6.tif	499	7.79688
MAX_TolloGFP_AC_14-1_z3-6.tif	354	5.53125
MAX_TolloGFP_AC_14-1_z3-6.tif	132	2.0625
MAX_TolloGFP_AC_14-1_z3-6.tif	633	9.89062
MAX_TolloGFP_AC_14-1_z3-6.tif	1767	27.6094
MAX_TolloGFP_AC_14-1_z3-6.tif	733	11.4531
MAX_TolloGFP_AC_14-1_z3-6.tif	1442	22.5312
MAX_TolloGFP_AC_14-1_z3-6.tif	211	3.29688
MAX_TolloGFP_AC_14-1_z3-6.tif	998	15.5938
MAX_TolloGFP_AC_14-1_z3-6.tif	576	9
MAX_TolloGFP_AC_14-1_z3-6.tif	516	8.0625
MAX_TolloGFP_AC_14-1_z3-6.tif	139	2.17188
MAX_TolloGFP_AC_14-1_z3-6.tif	1537	24.0156
MAX_TolloGFP_AC_14-1_z3-6.tif	1518	23.7188
MAX_TolloGFP_AC_14-1_z3-6.tif	1180	18.4375
MAX_TolloGFP_AC_14-1_z3-6.tif	1296	20.25
MAX_TolloGFP_AC_15-1_(2)_z3-6.tif	269501	4210.95
MAX_TolloGFP_AC_15-1_(2)_z3-6.tif	2087	32.6094
MAX_TolloGFP_AC_15-1_(2)_z3-6.tif	2310	36.0938
MAX_TolloGFP_AC_15-1_(2)_z3-6.tif	1632	25.5
MAX_TolloGFP_AC_15-1_(2)_z3-6.tif	940	14.6875
MAX_TolloGFP_AC_15-1_(2)_z3-6.tif	712	11.125
MAX_TolloGFP_AC_15-1_(2)_z3-6.tif	1276	19.9375
MAX_TolloGFP_AC_15-1_(2)_z3-6.tif	902	14.0938
MAX_TolloGFP_AC_15-1_(2)_z3-6.tif	1243	19.4219
MAX_TolloGFP_AC_15-1_(2)_z3-6.tif	1747	27.2969
MAX_TolloGFP_AC_15-1_(2)_z3-6.tif	664	10.375
MAX_TolloGFP_AC_15-1_(2)_z3-6.tif	612	9.5625
MAX_TolloGFP_AC_15-1_(2)_z3-6.tif	871	13.6094
MAX_TolloGFP_AC_15-1_(2)_z3-6.tif	1388	21.6875
MAX_TolloGFP_AC_15-1_(2)_z3-6.tif	1249	19.5156
MAX_TolloGFP_AC_15-1_(2)_z3-6.tif	829	12.9531
MAX_TolloGFP_AC_15-1_(2)_z3-6.tif	809	12.6406
MAX_TolloGFP_AC_15-1_(2)_z3-6.tif	561	8.76562
MAX_TolloGFP_AC_15-1_(2)_z3-6.tif	1259	19.6719
MAX_TolloGFP_AC_15-1_(2)_z3-6.tif	674	10.5312
MAX_TolloGFP_AC_15-1_(2)_z3-6.tif	523	8.17188
MAX_TolloGFP_AC_15-1_(2)_z3-6.tif	923	14.4219
MAX_TolloGFP_AC_15-1_(2)_z3-6.tif	1183	18.4844
MAX_TolloGFP_AC_15-1_(2)_z3-6.tif	1407	21.9844
MAX_TolloGFP_AC_15-1_(2)_z3-6.tif	1038	16.2188
MAX_TolloGFP_AC_15-1_(2)_z3-6.tif	1178	18.4062
MAX_TolloGFP_AC_15-1_(2)_z3-6.tif	847	13.2344
MAX_TolloGFP_AC_15-1_(2)_z3-6.tif	896	14
MAX_TolloGFP_AC_15-1_(2)_z3-6.tif	528	8.25
MAX_TolloGFP_AC_15-1_(2)_z3-6.tif	562	8.78125
MAX_TolloGFP_AC_15-1_(2)_z3-6.tif	491	7.67188
MAX_TolloGFP_AC_15-1_(2)_z3-6.tif	326	5.09375
MAX_TolloGFP_AC_15-1_(2)_z3-6.tif	1410	22.0312
MAX_TolloGFP_AC_15-1_(2)_z3-6.tif	1185	18.5156
MAX_TolloGFP_AC_15-1_(2)_z3-6.tif	201	3.14062
MAX_TolloGFP_AC_15-1_(2)_z3-6.tif	1042	16.2812
MAX_TolloGFP_AC_15-1_(2)_z3-6.tif	424	6.625
MAX_TolloGFP_AC_15-1_(2)_z3-6.tif	1276	19.9375
MAX_TolloGFP_AC_15-1_(2)_z3-6.tif	381	5.95312
MAX_TolloGFP_AC_15-1_(2)_z3-6.tif	802	12.5312
MAX_TolloGFP_AC_15-1_(2)_z3-6.tif	280	4.375
MAX_TolloGFP_AC_15-1_(2)_z3-6.tif	663	10.3594
MAX_TolloGFP_AC_15-1_(2)_z3-6.tif	698	10.9062
MAX_TolloGFP_AC_15-1_(2)_z3-6.tif	1164	18.1875
MAX_TolloGFP_AC_15-1_(2)_z3-6.tif	481	7.51562
MAX_TolloGFP_AC_15-1_(2)_z3-6.tif	1056	16.5
MAX_TolloGFP_AC_15-1_(2)_z3-6.tif	576	9
MAX_TolloGFP_AC_15-1_(2)_z3-6.tif	541	8.45312
MAX_TolloGFP_AC_15-1_(2)_z3-6.tif	460	7.1875
MAX_TolloGFP_AC_15-1_(2)_z3-6.tif	1129	17.6406
MAX_TolloGFP_AC_15-1_(2)_z3-6.tif	1013	15.8281
MAX_TolloGFP_AC_15-1_(2)_z3-6.tif	1282	20.0312
MAX_TolloGFP_AC_15-1_(2)_z3-6.tif	512	8
MAX_TolloGFP_AC_15-1_(2)_z3-6.tif	743	11.6094
MAX_TolloGFP_AC_15-1_(2)_z3-6.tif	815	12.7344
MAX_TolloGFP_AC_15-1_(2)_z3-6.tif	695	10.8594
MAX_TolloGFP_AC_15-1_(2)_z3-6.tif	674	10.5312
MAX_TolloGFP_AC_15-1_(2)_z3-6.tif	1155	18.0469
MAX_TolloGFP_AC_15-1_(2)_z3-6.tif	654	10.2188
MAX_TolloGFP_AC_15-1_(2)_z3-6.tif	653	10.2031
MAX_TolloGFP_AC_15-1_(2)_z3-6.tif	938	14.6562
MAX_TolloGFP_AC_15-1_(2)_z3-6.tif	632	9.875
MAX_TolloGFP_AC_15-1_(2)_z3-6.tif	1059	16.5469
MAX_TolloGFP_AC_15-1_(2)_z3-6.tif	875	13.6719
MAX_TolloGFP_AC_15-1_(2)_z3-6.tif	1026	16.0312
MAX_TolloGFP_AC_15-1_(2)_z3-6.tif	810	12.6562
MAX_TolloGFP_AC_15-1_(2)_z3-6.tif	966	15.0938
MAX_TolloGFP_AC_15-1_(2)_z3-6.tif	569	8.89062
MAX_TolloGFP_AC_15-1_(2)_z3-6.tif	631	9.85938
MAX_TolloGFP_AC_15-1_(2)_z3-6.tif	1136	17.75
MAX_TolloGFP_AC_15-1_(2)_z3-6.tif	643	10.0469
MAX_TolloGFP_AC_15-1_(2)_z3-6.tif	665	10.3906
MAX_TolloGFP_AC_15-1_(2)_z3-6.tif	753	11.7656
MAX_TolloGFP_AC_15-1_(2)_z3-6.tif	900	14.0625
MAX_TolloGFP_AC_15-1_(2)_z3-6.tif	710	11.0938
MAX_TolloGFP_AC_15-1_(2)_z3-6.tif	606	9.46875
MAX_TolloGFP_AC_15-1_(2)_z3-6.tif	761	11.8906
MAX_TolloGFP_AC_15-1_(2)_z3-6.tif	1409	22.0156
MAX_TolloGFP_AC_15-1_(2)_z3-6.tif	1282	20.0312
MAX_TolloGFP_AC_15-1_(2)_z3-6.tif	784	12.25
MAX_TolloGFP_AC_15-1_(2)_z3-6.tif	785	12.2656
MAX_TolloGFP_AC_15-1_(2)_z3-6.tif	1805	28.2031
MAX_TolloGFP_AC_15-1_(2)_z3-6.tif	941	14.7031
MAX_TolloGFP_AC_15-1_(2)_z3-6.tif	632	9.875
MAX_TolloGFP_AC_15-1_(2)_z3-6.tif	728	11.375
MAX_TolloGFP_AC_15-1_(2)_z3-6.tif	884	13.8125
MAX_TolloGFP_AC_15-1_(2)_z3-6.tif	1316	20.5625
MAX_TolloGFP_AC_15-1_(2)_z3-6.tif	950	14.8438
MAX_TolloGFP_AC_15-1_(2)_z3-6.tif	902	14.0938
MAX_TolloGFP_AC_15-1_(2)_z3-6.tif	1142	17.8438
MAX_TolloGFP_AC_15-1_(2)_z3-6.tif	970	15.1562
MAX_TolloGFP_AC_15-1_(2)_z3-6.tif	600	9.375
MAX_TolloGFP_AC_15-1_(2)_z3-6.tif	1379	21.5469
MAX_TolloGFP_AC_15-1_(2)_z3-6.tif	640	10
MAX_TolloGFP_AC_15-1_(2)_z3-6.tif	764	11.9375
MAX_TolloGFP_AC_15-1_(2)_z3-6.tif	672	10.5
MAX_TolloGFP_AC_15-1_(2)_z3-6.tif	984	15.375
MAX_TolloGFP_AC_15-1_(2)_z3-6.tif	523	8.17188
MAX_TolloGFP_AC_15-1_(2)_z3-6.tif	1138	17.7812
MAX_TolloGFP_AC_15-1_(2)_z3-6.tif	788	12.3125
MAX_TolloGFP_AC_15-1_(2)_z3-6.tif	742	11.5938
MAX_TolloGFP_AC_15-1_(2)_z3-6.tif	310	4.84375
MAX_TolloGFP_AC_15-1_(2)_z3-6.tif	1827	28.5469
MAX_TolloGFP_AC_15-1_(2)_z3-6.tif	575	8.98438
MAX_TolloGFP_AC_15-1_(2)_z3-6.tif	1424	22.25
MAX_TolloGFP_AC_15-1_(2)_z3-6.tif	778	12.1562
MAX_TolloGFP_AC_15-1_(2)_z3-6.tif	510	7.96875
MAX_TolloGFP_AC_15-1_(2)_z3-6.tif	600	9.375
MAX_TolloGFP_AC_15-1_(2)_z3-6.tif	1484	23.1875
MAX_TolloGFP_AC_15-1_(2)_z3-6.tif	453	7.07812
MAX_TolloGFP_AC_15-1_(2)_z3-6.tif	406	6.34375
MAX_TolloGFP_AC_15-1_(2)_z3-6.tif	736	11.5
MAX_TolloGFP_AC_15-1_(2)_z3-6.tif	1121	17.5156
MAX_TolloGFP_AC_15-1_(2)_z3-6.tif	536	8.375
MAX_TolloGFP_AC_15-1_(2)_z3-6.tif	709	11.0781
MAX_TolloGFP_AC_15-1_(2)_z3-6.tif	538	8.40625
MAX_TolloGFP_AC_15-1_(2)_z3-6.tif	835	13.0469
MAX_TolloGFP_AC_15-1_(2)_z3-6.tif	295	4.60938
MAX_TolloGFP_AC_15-1_(2)_z3-6.tif	545	8.51562
MAX_TolloGFP_AC_15-1_(2)_z3-6.tif	170	2.65625
MAX_TolloGFP_AC_15-1_(2)_z3-6.tif	742	11.5938
MAX_TolloGFP_AC_15-1_(2)_z3-6.tif	184	2.875
MAX_TolloGFP_AC_15-1_(2)_z3-6.tif	365	5.70312
MAX_TolloGFP_AC_15-1_(2)_z3-6.tif	1750	27.3438
MAX_TolloGFP_AC_15-1_(2)_z3-6.tif	648	10.125
MAX_TolloGFP_AC_15-1_(2)_z3-6.tif	330	5.15625
MAX_TolloGFP_AC_15-1_(2)_z3-6.tif	455	7.10938
MAX_TolloGFP_AC_15-1_(2)_z3-6.tif	371	5.79688
MAX_TolloGFP_AC_15-1_(2)_z3-6.tif	806	12.5938
MAX_TolloGFP_AC_15-1_(2)_z3-6.tif	2099	32.7969
MAX_TolloGFP_AC_15-1_(2)_z3-6.tif	1372	21.4375
MAX_TolloGFP_AC_15-1_(2)_z3-6.tif	272	4.25
MAX_TolloGFP_AC_15-1_(2)_z3-6.tif	288	4.5
MAX_TolloGFP_AC_15-1_(2)_z3-6.tif	284	4.4375
MAX_TolloGFP_AC_15-1_(2)_z3-6.tif	257	4.01562
MAX_TolloGFP_AC_15-1_(2)_z3-6.tif	844	13.1875
MAX_TolloGFP_AC_15-1_(2)_z3-6.tif	658	10.2812
MAX_TolloGFP_AC_15-1_(2)_z3-6.tif	207	3.23438
MAX_TolloGFP_AC_15-1_(2)_z3-6.tif	597	9.32812
MAX_TolloGFP_AC_15-1_(2)_z3-6.tif	525	8.20312
MAX_TolloGFP_AC_15-1_(2)_z3-6.tif	1024	16
MAX_TolloGFP_AC_15-1_(2)_z3-6.tif	409	6.39062
MAX_TolloGFP_AC_15-1_(2)_z3-6.tif	428	6.6875
MAX_TolloGFP_AC_15-1_(2)_z3-6.tif	542	8.46875
MAX_TolloGFP_AC_15-1_(2)_z3-6.tif	1654	25.8438
MAX_TolloGFP_AC_15-1_(2)_z3-6.tif	1496	23.375
MAX_TolloGFP_AC_15-1_(2)_z3-6.tif	351	5.48438
MAX_TolloGFP_AC_15-1_(2)_z3-6.tif	1027	16.0469
MAX_TolloGFP_AC_15-1_(2)_z3-6.tif	905	14.1406
MAX_TolloGFP_AC_15-1_(2)_z3-6.tif	1405	21.9531
MAX_TolloGFP_AC_15-1_(2)_z3-6.tif	2098	32.7812
MAX_TolloGFP_AC_15-1_(2)_z3-6.tif	806	12.5938
MAX_TolloGFP_AC_15-1_z4-7.tif	266104	4157.88
MAX_TolloGFP_AC_15-1_z4-7.tif	1799	28.1094
MAX_TolloGFP_AC_15-1_z4-7.tif	667	10.4219
MAX_TolloGFP_AC_15-1_z4-7.tif	1912	29.875
MAX_TolloGFP_AC_15-1_z4-7.tif	433	6.76562
MAX_TolloGFP_AC_15-1_z4-7.tif	755	11.7969
MAX_TolloGFP_AC_15-1_z4-7.tif	2224	34.75
MAX_TolloGFP_AC_15-1_z4-7.tif	491	7.67188
MAX_TolloGFP_AC_15-1_z4-7.tif	1020	15.9375
MAX_TolloGFP_AC_15-1_z4-7.tif	1166	18.2188
MAX_TolloGFP_AC_15-1_z4-7.tif	1524	23.8125
MAX_TolloGFP_AC_15-1_z4-7.tif	680	10.625
MAX_TolloGFP_AC_15-1_z4-7.tif	1039	16.2344
MAX_TolloGFP_AC_15-1_z4-7.tif	701	10.9531
MAX_TolloGFP_AC_15-1_z4-7.tif	853	13.3281
MAX_TolloGFP_AC_15-1_z4-7.tif	448	7
MAX_TolloGFP_AC_15-1_z4-7.tif	2312	36.125
MAX_TolloGFP_AC_15-1_z4-7.tif	703	10.9844
MAX_TolloGFP_AC_15-1_z4-7.tif	633	9.89062
MAX_TolloGFP_AC_15-1_z4-7.tif	714	11.1562
MAX_TolloGFP_AC_15-1_z4-7.tif	1634	25.5312
MAX_TolloGFP_AC_15-1_z4-7.tif	1363	21.2969
MAX_TolloGFP_AC_15-1_z4-7.tif	784	12.25
MAX_TolloGFP_AC_15-1_z4-7.tif	945	14.7656
MAX_TolloGFP_AC_15-1_z4-7.tif	1011	15.7969
MAX_TolloGFP_AC_15-1_z4-7.tif	1073	16.7656
MAX_TolloGFP_AC_15-1_z4-7.tif	1107	17.2969
MAX_TolloGFP_AC_15-1_z4-7.tif	748	11.6875
MAX_TolloGFP_AC_15-1_z4-7.tif	843	13.1719
MAX_TolloGFP_AC_15-1_z4-7.tif	629	9.82812
MAX_TolloGFP_AC_15-1_z4-7.tif	1127	17.6094
MAX_TolloGFP_AC_15-1_z4-7.tif	673	10.5156
MAX_TolloGFP_AC_15-1_z4-7.tif	1198	18.7188
MAX_TolloGFP_AC_15-1_z4-7.tif	704	11
MAX_TolloGFP_AC_15-1_z4-7.tif	1236	19.3125
MAX_TolloGFP_AC_15-1_z4-7.tif	401	6.26562
MAX_TolloGFP_AC_15-1_z4-7.tif	433	6.76562
MAX_TolloGFP_AC_15-1_z4-7.tif	653	10.2031
MAX_TolloGFP_AC_15-1_z4-7.tif	1157	18.0781
MAX_TolloGFP_AC_15-1_z4-7.tif	730	11.4062
MAX_TolloGFP_AC_15-1_z4-7.tif	1372	21.4375
MAX_TolloGFP_AC_15-1_z4-7.tif	584	9.125
MAX_TolloGFP_AC_15-1_z4-7.tif	864	13.5
MAX_TolloGFP_AC_15-1_z4-7.tif	1246	19.4688
MAX_TolloGFP_AC_15-1_z4-7.tif	650	10.1562
MAX_TolloGFP_AC_15-1_z4-7.tif	597	9.32812
MAX_TolloGFP_AC_15-1_z4-7.tif	613	9.57812
MAX_TolloGFP_AC_15-1_z4-7.tif	908	14.1875
MAX_TolloGFP_AC_15-1_z4-7.tif	975	15.2344
MAX_TolloGFP_AC_15-1_z4-7.tif	749	11.7031
MAX_TolloGFP_AC_15-1_z4-7.tif	858	13.4062
MAX_TolloGFP_AC_15-1_z4-7.tif	1277	19.9531
MAX_TolloGFP_AC_15-1_z4-7.tif	868	13.5625
MAX_TolloGFP_AC_15-1_z4-7.tif	710	11.0938
MAX_TolloGFP_AC_15-1_z4-7.tif	615	9.60938
MAX_TolloGFP_AC_15-1_z4-7.tif	973	15.2031
MAX_TolloGFP_AC_15-1_z4-7.tif	1211	18.9219
MAX_TolloGFP_AC_15-1_z4-7.tif	1171	18.2969
MAX_TolloGFP_AC_15-1_z4-7.tif	761	11.8906
MAX_TolloGFP_AC_15-1_z4-7.tif	938	14.6562
MAX_TolloGFP_AC_15-1_z4-7.tif	1125	17.5781
MAX_TolloGFP_AC_15-1_z4-7.tif	139	2.17188
MAX_TolloGFP_AC_15-1_z4-7.tif	133	2.07812
MAX_TolloGFP_AC_15-1_z4-7.tif	710	11.0938
MAX_TolloGFP_AC_15-1_z4-7.tif	1039	16.2344
MAX_TolloGFP_AC_15-1_z4-7.tif	566	8.84375
MAX_TolloGFP_AC_15-1_z4-7.tif	443	6.92188
MAX_TolloGFP_AC_15-1_z4-7.tif	334	5.21875
MAX_TolloGFP_AC_15-1_z4-7.tif	835	13.0469
MAX_TolloGFP_AC_15-1_z4-7.tif	1249	19.5156
MAX_TolloGFP_AC_15-1_z4-7.tif	1775	27.7344
MAX_TolloGFP_AC_15-1_z4-7.tif	559	8.73438
MAX_TolloGFP_AC_15-1_z4-7.tif	1390	21.7188
MAX_TolloGFP_AC_15-1_z4-7.tif	688	10.75
MAX_TolloGFP_AC_15-1_z4-7.tif	829	12.9531
MAX_TolloGFP_AC_15-1_z4-7.tif	450	7.03125
MAX_TolloGFP_AC_15-1_z4-7.tif	671	10.4844
MAX_TolloGFP_AC_15-1_z4-7.tif	996	15.5625
MAX_TolloGFP_AC_15-1_z4-7.tif	634	9.90625
MAX_TolloGFP_AC_15-1_z4-7.tif	1012	15.8125
MAX_TolloGFP_AC_15-1_z4-7.tif	1174	18.3438
MAX_TolloGFP_AC_15-1_z4-7.tif	468	7.3125
MAX_TolloGFP_AC_15-1_z4-7.tif	762	11.9062
MAX_TolloGFP_AC_15-1_z4-7.tif	1235	19.2969
MAX_TolloGFP_AC_15-1_z4-7.tif	902	14.0938
MAX_TolloGFP_AC_15-1_z4-7.tif	605	9.45312
MAX_TolloGFP_AC_15-1_z4-7.tif	1220	19.0625
MAX_TolloGFP_AC_15-1_z4-7.tif	973	15.2031
MAX_TolloGFP_AC_15-1_z4-7.tif	268	4.1875
MAX_TolloGFP_AC_15-1_z4-7.tif	995	15.5469
MAX_TolloGFP_AC_15-1_z4-7.tif	982	15.3438
MAX_TolloGFP_AC_15-1_z4-7.tif	949	14.8281
MAX_TolloGFP_AC_15-1_z4-7.tif	574	8.96875
MAX_TolloGFP_AC_15-1_z4-7.tif	1538	24.0312
MAX_TolloGFP_AC_15-1_z4-7.tif	309	4.82812
MAX_TolloGFP_AC_15-1_z4-7.tif	1063	16.6094
MAX_TolloGFP_AC_15-1_z4-7.tif	815	12.7344
MAX_TolloGFP_AC_15-1_z4-7.tif	608	9.5
MAX_TolloGFP_AC_15-1_z4-7.tif	1539	24.0469
MAX_TolloGFP_AC_15-1_z4-7.tif	1808	28.25
MAX_TolloGFP_AC_15-1_z4-7.tif	836	13.0625
MAX_TolloGFP_AC_15-1_z4-7.tif	1114	17.4062
MAX_TolloGFP_AC_15-1_z4-7.tif	507	7.92188
MAX_TolloGFP_AC_15-1_z4-7.tif	832	13
MAX_TolloGFP_AC_15-1_z4-7.tif	2189	34.2031
MAX_TolloGFP_AC_15-1_z4-7.tif	726	11.3438
MAX_TolloGFP_AC_15-1_z4-7.tif	470	7.34375
MAX_TolloGFP_AC_15-1_z4-7.tif	852	13.3125
MAX_TolloGFP_AC_15-1_z4-7.tif	750	11.7188
MAX_TolloGFP_AC_15-1_z4-7.tif	1930	30.1562
MAX_TolloGFP_AC_15-1_z4-7.tif	262	4.09375
MAX_TolloGFP_AC_15-1_z4-7.tif	824	12.875
MAX_TolloGFP_AC_15-1_z4-7.tif	435	6.79688
MAX_TolloGFP_AC_15-1_z4-7.tif	314	4.90625
MAX_TolloGFP_AC_15-1_z4-7.tif	545	8.51562
MAX_TolloGFP_AC_15-1_z4-7.tif	1009	15.7656
MAX_TolloGFP_AC_15-1_z4-7.tif	2202	34.4062
MAX_TolloGFP_AC_15-1_z4-7.tif	480	7.5
MAX_TolloGFP_AC_15-1_z4-7.tif	1192	18.625
MAX_TolloGFP_AC_15-1_z4-7.tif	225	3.51562
MAX_TolloGFP_AC_15-1_z4-7.tif	2084	32.5625
MAX_TolloGFP_AC_15-1_z4-7.tif	1190	18.5938
MAX_TolloGFP_AC_15-1_z4-7.tif	1273	19.8906
MAX_TolloGFP_AC_15-1_z4-7.tif	905	14.1406
MAX_TolloGFP_AC_15-1_z4-7.tif	972	15.1875
MAX_TolloGFP_AC_15-1_z4-7.tif	485	7.57812
MAX_TolloGFP_AC_15-1_z4-7.tif	1757	27.4531
MAX_TolloGFP_AC_15-1_z4-7.tif	696	10.875
MAX_TolloGFP_AC_15-1_z4-7.tif	2103	32.8594
MAX_TolloGFP_AC_15-1_z4-7.tif	1941	30.3281
MAX_TolloGFP_AC_15-1_z4-7.tif	566	8.84375
MAX_TolloGFP_AC_15-1_z4-7.tif	1312	20.5
MAX_TolloGFP_AC_15-1_z4-7.tif	1545	24.1406
MAX_TolloGFP_AC_15-1_z4-7.tif	1133	17.7031
MAX_TolloGFP_AC_15-1_z4-7.tif	1180	18.4375
MAX_TolloGFP_AC_15-1_z4-7.tif	1715	26.7969
MAX_TolloGFP_AC_15-1_z4-7.tif	423	6.60938
MAX_TolloGFP_AC_15-1_z4-7.tif	1046	16.3438
MAX_TolloGFP_AC_15-1_z4-7.tif	796	12.4375
MAX_TolloGFP_AC_15-1_z4-7.tif	1056	16.5
MAX_TolloGFP_AC_16-1_(2)_z2-5.tif	279491	4367.05
MAX_TolloGFP_AC_16-1_(2)_z2-5.tif	1394	21.7812
MAX_TolloGFP_AC_16-1_(2)_z2-5.tif	668	10.4375
MAX_TolloGFP_AC_16-1_(2)_z2-5.tif	1360	21.25
MAX_TolloGFP_AC_16-1_(2)_z2-5.tif	810	12.6562
MAX_TolloGFP_AC_16-1_(2)_z2-5.tif	884	13.8125
MAX_TolloGFP_AC_16-1_(2)_z2-5.tif	941	14.7031
MAX_TolloGFP_AC_16-1_(2)_z2-5.tif	320	5
MAX_TolloGFP_AC_16-1_(2)_z2-5.tif	465	7.26562
MAX_TolloGFP_AC_16-1_(2)_z2-5.tif	1712	26.75
MAX_TolloGFP_AC_16-1_(2)_z2-5.tif	411	6.42188
MAX_TolloGFP_AC_16-1_(2)_z2-5.tif	304	4.75
MAX_TolloGFP_AC_16-1_(2)_z2-5.tif	501	7.82812
MAX_TolloGFP_AC_16-1_(2)_z2-5.tif	791	12.3594
MAX_TolloGFP_AC_16-1_(2)_z2-5.tif	445	6.95312
MAX_TolloGFP_AC_16-1_(2)_z2-5.tif	234	3.65625
MAX_TolloGFP_AC_16-1_(2)_z2-5.tif	1202	18.7812
MAX_TolloGFP_AC_16-1_(2)_z2-5.tif	493	7.70312
MAX_TolloGFP_AC_16-1_(2)_z2-5.tif	1294	20.2188
MAX_TolloGFP_AC_16-1_(2)_z2-5.tif	655	10.2344
MAX_TolloGFP_AC_16-1_(2)_z2-5.tif	437	6.82812
MAX_TolloGFP_AC_16-1_(2)_z2-5.tif	596	9.3125
MAX_TolloGFP_AC_16-1_(2)_z2-5.tif	581	9.07812
MAX_TolloGFP_AC_16-1_(2)_z2-5.tif	498	7.78125
MAX_TolloGFP_AC_16-1_(2)_z2-5.tif	1256	19.625
MAX_TolloGFP_AC_16-1_(2)_z2-5.tif	647	10.1094
MAX_TolloGFP_AC_16-1_(2)_z2-5.tif	1428	22.3125
MAX_TolloGFP_AC_16-1_(2)_z2-5.tif	388	6.0625
MAX_TolloGFP_AC_16-1_(2)_z2-5.tif	1321	20.6406
MAX_TolloGFP_AC_16-1_(2)_z2-5.tif	521	8.14062
MAX_TolloGFP_AC_16-1_(2)_z2-5.tif	735	11.4844
MAX_TolloGFP_AC_16-1_(2)_z2-5.tif	223	3.48438
MAX_TolloGFP_AC_16-1_(2)_z2-5.tif	1039	16.2344
MAX_TolloGFP_AC_16-1_(2)_z2-5.tif	635	9.92188
MAX_TolloGFP_AC_16-1_(2)_z2-5.tif	792	12.375
MAX_TolloGFP_AC_16-1_(2)_z2-5.tif	501	7.82812
MAX_TolloGFP_AC_16-1_(2)_z2-5.tif	598	9.34375
MAX_TolloGFP_AC_16-1_(2)_z2-5.tif	1004	15.6875
MAX_TolloGFP_AC_16-1_(2)_z2-5.tif	650	10.1562
MAX_TolloGFP_AC_16-1_(2)_z2-5.tif	963	15.0469
MAX_TolloGFP_AC_16-1_(2)_z2-5.tif	815	12.7344
MAX_TolloGFP_AC_16-1_(2)_z2-5.tif	600	9.375
MAX_TolloGFP_AC_16-1_(2)_z2-5.tif	522	8.15625
MAX_TolloGFP_AC_16-1_(2)_z2-5.tif	803	12.5469
MAX_TolloGFP_AC_16-1_(2)_z2-5.tif	474	7.40625
MAX_TolloGFP_AC_16-1_(2)_z2-5.tif	837	13.0781
MAX_TolloGFP_AC_16-1_(2)_z2-5.tif	669	10.4531
MAX_TolloGFP_AC_16-1_(2)_z2-5.tif	596	9.3125
MAX_TolloGFP_AC_16-1_(2)_z2-5.tif	637	9.95312
MAX_TolloGFP_AC_16-1_(2)_z2-5.tif	1287	20.1094
MAX_TolloGFP_AC_16-1_(2)_z2-5.tif	755	11.7969
MAX_TolloGFP_AC_16-1_(2)_z2-5.tif	573	8.95312
MAX_TolloGFP_AC_16-1_(2)_z2-5.tif	444	6.9375
MAX_TolloGFP_AC_16-1_(2)_z2-5.tif	798	12.4688
MAX_TolloGFP_AC_16-1_(2)_z2-5.tif	1272	19.875
MAX_TolloGFP_AC_16-1_(2)_z2-5.tif	1279	19.9844
MAX_TolloGFP_AC_16-1_(2)_z2-5.tif	575	8.98438
MAX_TolloGFP_AC_16-1_(2)_z2-5.tif	653	10.2031
MAX_TolloGFP_AC_16-1_(2)_z2-5.tif	541	8.45312
MAX_TolloGFP_AC_16-1_(2)_z2-5.tif	590	9.21875
MAX_TolloGFP_AC_16-1_(2)_z2-5.tif	450	7.03125
MAX_TolloGFP_AC_16-1_(2)_z2-5.tif	481	7.51562
MAX_TolloGFP_AC_16-1_(2)_z2-5.tif	434	6.78125
MAX_TolloGFP_AC_16-1_(2)_z2-5.tif	802	12.5312
MAX_TolloGFP_AC_16-1_(2)_z2-5.tif	397	6.20312
MAX_TolloGFP_AC_16-1_(2)_z2-5.tif	637	9.95312
MAX_TolloGFP_AC_16-1_(2)_z2-5.tif	332	5.1875
MAX_TolloGFP_AC_16-1_(2)_z2-5.tif	569	8.89062
MAX_TolloGFP_AC_16-1_(2)_z2-5.tif	1034	16.1562
MAX_TolloGFP_AC_16-1_(2)_z2-5.tif	476	7.4375
MAX_TolloGFP_AC_16-1_(2)_z2-5.tif	135	2.10938
MAX_TolloGFP_AC_16-1_(2)_z2-5.tif	284	4.4375
MAX_TolloGFP_AC_16-1_(2)_z2-5.tif	469	7.32812
MAX_TolloGFP_AC_16-1_(2)_z2-5.tif	559	8.73438
MAX_TolloGFP_AC_16-1_(2)_z2-5.tif	636	9.9375
MAX_TolloGFP_AC_16-1_(2)_z2-5.tif	1063	16.6094
MAX_TolloGFP_AC_16-1_(2)_z2-5.tif	546	8.53125
MAX_TolloGFP_AC_16-1_(2)_z2-5.tif	633	9.89062
MAX_TolloGFP_AC_16-1_(2)_z2-5.tif	513	8.01562
MAX_TolloGFP_AC_16-1_(2)_z2-5.tif	685	10.7031
MAX_TolloGFP_AC_16-1_(2)_z2-5.tif	420	6.5625
MAX_TolloGFP_AC_16-1_(2)_z2-5.tif	713	11.1406
MAX_TolloGFP_AC_16-1_(2)_z2-5.tif	616	9.625
MAX_TolloGFP_AC_16-1_(2)_z2-5.tif	878	13.7188
MAX_TolloGFP_AC_16-1_(2)_z2-5.tif	479	7.48438
MAX_TolloGFP_AC_16-1_(2)_z2-5.tif	619	9.67188
MAX_TolloGFP_AC_16-1_(2)_z2-5.tif	457	7.14062
MAX_TolloGFP_AC_16-1_(2)_z2-5.tif	308	4.8125
MAX_TolloGFP_AC_16-1_(2)_z2-5.tif	757	11.8281
MAX_TolloGFP_AC_16-1_(2)_z2-5.tif	1461	22.8281
MAX_TolloGFP_AC_16-1_(2)_z2-5.tif	799	12.4844
MAX_TolloGFP_AC_16-1_(2)_z2-5.tif	719	11.2344
MAX_TolloGFP_AC_16-1_(2)_z2-5.tif	1042	16.2812
MAX_TolloGFP_AC_16-1_(2)_z2-5.tif	1154	18.0312
MAX_TolloGFP_AC_16-1_(2)_z2-5.tif	598	9.34375
MAX_TolloGFP_AC_16-1_(2)_z2-5.tif	1155	18.0469
MAX_TolloGFP_AC_16-1_(2)_z2-5.tif	541	8.45312
MAX_TolloGFP_AC_16-1_(2)_z2-5.tif	371	5.79688
MAX_TolloGFP_AC_16-1_(2)_z2-5.tif	988	15.4375
MAX_TolloGFP_AC_16-1_(2)_z2-5.tif	692	10.8125
MAX_TolloGFP_AC_16-1_(2)_z2-5.tif	502	7.84375
MAX_TolloGFP_AC_16-1_(2)_z2-5.tif	772	12.0625
MAX_TolloGFP_AC_16-1_(2)_z2-5.tif	323	5.04688
MAX_TolloGFP_AC_16-1_(2)_z2-5.tif	939	14.6719
MAX_TolloGFP_AC_16-1_(2)_z2-5.tif	1067	16.6719
MAX_TolloGFP_AC_16-1_(2)_z2-5.tif	630	9.84375
MAX_TolloGFP_AC_16-1_(2)_z2-5.tif	712	11.125
MAX_TolloGFP_AC_16-1_(2)_z2-5.tif	1339	20.9219
MAX_TolloGFP_AC_16-1_(2)_z2-5.tif	600	9.375
MAX_TolloGFP_AC_16-1_(2)_z2-5.tif	935	14.6094
MAX_TolloGFP_AC_16-1_(2)_z2-5.tif	1216	19
MAX_TolloGFP_AC_16-1_(2)_z2-5.tif	543	8.48438
MAX_TolloGFP_AC_16-1_(2)_z2-5.tif	894	13.9688
MAX_TolloGFP_AC_16-1_(2)_z2-5.tif	484	7.5625
MAX_TolloGFP_AC_16-1_(2)_z2-5.tif	1136	17.75
MAX_TolloGFP_AC_16-1_(2)_z2-5.tif	1124	17.5625
MAX_TolloGFP_AC_16-1_(2)_z2-5.tif	763	11.9219
MAX_TolloGFP_AC_16-1_(2)_z2-5.tif	950	14.8438
MAX_TolloGFP_AC_16-1_(2)_z2-5.tif	496	7.75
MAX_TolloGFP_AC_16-1_(2)_z2-5.tif	1187	18.5469
MAX_TolloGFP_AC_16-1_(2)_z2-5.tif	524	8.1875
MAX_TolloGFP_AC_16-1_(2)_z2-5.tif	393	6.14062
MAX_TolloGFP_AC_16-1_(2)_z2-5.tif	689	10.7656
MAX_TolloGFP_AC_16-1_(2)_z2-5.tif	405	6.32812
MAX_TolloGFP_AC_16-1_(2)_z2-5.tif	1642	25.6562
MAX_TolloGFP_AC_16-1_(2)_z2-5.tif	423	6.60938
MAX_TolloGFP_AC_16-1_(2)_z2-5.tif	1096	17.125
MAX_TolloGFP_AC_16-1_(2)_z2-5.tif	732	11.4375
MAX_TolloGFP_AC_16-1_(2)_z2-5.tif	728	11.375
MAX_TolloGFP_AC_16-1_(2)_z2-5.tif	976	15.25
MAX_TolloGFP_AC_16-1_(2)_z2-5.tif	554	8.65625
MAX_TolloGFP_AC_16-1_(2)_z2-5.tif	687	10.7344
MAX_TolloGFP_AC_16-1_(2)_z2-5.tif	906	14.1562
MAX_TolloGFP_AC_16-1_(2)_z2-5.tif	686	10.7188
MAX_TolloGFP_AC_16-1_(2)_z2-5.tif	842	13.1562
MAX_TolloGFP_AC_16-1_(2)_z2-5.tif	165	2.57812
MAX_TolloGFP_AC_16-1_(2)_z2-5.tif	1074	16.7812
MAX_TolloGFP_AC_16-1_(2)_z2-5.tif	842	13.1562
MAX_TolloGFP_AC_16-1_(2)_z2-5.tif	1121	17.5156
MAX_TolloGFP_AC_16-1_(2)_z2-5.tif	561	8.76562
MAX_TolloGFP_AC_16-1_(2)_z2-5.tif	849	13.2656
MAX_TolloGFP_AC_16-1_(2)_z2-5.tif	240	3.75
MAX_TolloGFP_AC_16-1_(2)_z2-5.tif	397	6.20312
MAX_TolloGFP_AC_16-1_(2)_z2-5.tif	1164	18.1875
MAX_TolloGFP_AC_16-1_(2)_z2-5.tif	1492	23.3125
MAX_TolloGFP_AC_16-1_(2)_z2-5.tif	416	6.5
MAX_TolloGFP_AC_16-1_(2)_z2-5.tif	571	8.92188
MAX_TolloGFP_AC_16-1_(2)_z2-5.tif	209	3.26562
MAX_TolloGFP_AC_16-1_(2)_z2-5.tif	417	6.51562
MAX_TolloGFP_AC_16-1_(2)_z2-5.tif	792	12.375
MAX_TolloGFP_AC_16-1_(2)_z2-5.tif	120	1.875
MAX_TolloGFP_AC_16-1_(2)_z2-5.tif	1236	19.3125
MAX_TolloGFP_AC_16-1_(2)_z2-5.tif	439	6.85938
MAX_TolloGFP_AC_16-1_(2)_z2-5.tif	832	13
MAX_TolloGFP_AC_16-1_(2)_z2-5.tif	160	2.5
MAX_TolloGFP_AC_16-1_(2)_z2-5.tif	444	6.9375
MAX_TolloGFP_AC_16-1_(2)_z2-5.tif	178	2.78125
MAX_TolloGFP_AC_16-1_(2)_z2-5.tif	334	5.21875
MAX_TolloGFP_AC_16-1_(2)_z2-5.tif	1454	22.7188
MAX_TolloGFP_AC_16-1_(2)_z2-5.tif	493	7.70312
MAX_TolloGFP_AC_16-1_(2)_z2-5.tif	677	10.5781
MAX_TolloGFP_AC_16-1_(2)_z2-5.tif	1411	22.0469
MAX_TolloGFP_AC_16-1_(2)_z2-5.tif	402	6.28125
MAX_TolloGFP_AC_16-1_(2)_z2-5.tif	226	3.53125
MAX_TolloGFP_AC_16-1_(2)_z2-5.tif	1151	17.9844
MAX_TolloGFP_AC_16-1_(2)_z2-5.tif	246	3.84375
MAX_TolloGFP_AC_16-1_(2)_z2-5.tif	743	11.6094
MAX_TolloGFP_AC_16-1_z2-5.tif	278000	4343.75
MAX_TolloGFP_AC_16-1_z2-5.tif	1638	25.5938
MAX_TolloGFP_AC_16-1_z2-5.tif	415	6.48438
MAX_TolloGFP_AC_16-1_z2-5.tif	752	11.75
MAX_TolloGFP_AC_16-1_z2-5.tif	447	6.98438
MAX_TolloGFP_AC_16-1_z2-5.tif	1566	24.4688
MAX_TolloGFP_AC_16-1_z2-5.tif	953	14.8906
MAX_TolloGFP_AC_16-1_z2-5.tif	417	6.51562
MAX_TolloGFP_AC_16-1_z2-5.tif	2139	33.4219
MAX_TolloGFP_AC_16-1_z2-5.tif	366	5.71875
MAX_TolloGFP_AC_16-1_z2-5.tif	1422	22.2188
MAX_TolloGFP_AC_16-1_z2-5.tif	591	9.23438
MAX_TolloGFP_AC_16-1_z2-5.tif	1035	16.1719
MAX_TolloGFP_AC_16-1_z2-5.tif	790	12.3438
MAX_TolloGFP_AC_16-1_z2-5.tif	568	8.875
MAX_TolloGFP_AC_16-1_z2-5.tif	828	12.9375
MAX_TolloGFP_AC_16-1_z2-5.tif	577	9.01562
MAX_TolloGFP_AC_16-1_z2-5.tif	1112	17.375
MAX_TolloGFP_AC_16-1_z2-5.tif	783	12.2344
MAX_TolloGFP_AC_16-1_z2-5.tif	875	13.6719
MAX_TolloGFP_AC_16-1_z2-5.tif	418	6.53125
MAX_TolloGFP_AC_16-1_z2-5.tif	793	12.3906
MAX_TolloGFP_AC_16-1_z2-5.tif	622	9.71875
MAX_TolloGFP_AC_16-1_z2-5.tif	1341	20.9531
MAX_TolloGFP_AC_16-1_z2-5.tif	668	10.4375
MAX_TolloGFP_AC_16-1_z2-5.tif	557	8.70312
MAX_TolloGFP_AC_16-1_z2-5.tif	1175	18.3594
MAX_TolloGFP_AC_16-1_z2-5.tif	1030	16.0938
MAX_TolloGFP_AC_16-1_z2-5.tif	809	12.6406
MAX_TolloGFP_AC_16-1_z2-5.tif	470	7.34375
MAX_TolloGFP_AC_16-1_z2-5.tif	354	5.53125
MAX_TolloGFP_AC_16-1_z2-5.tif	938	14.6562
MAX_TolloGFP_AC_16-1_z2-5.tif	514	8.03125
MAX_TolloGFP_AC_16-1_z2-5.tif	621	9.70312
MAX_TolloGFP_AC_16-1_z2-5.tif	824	12.875
MAX_TolloGFP_AC_16-1_z2-5.tif	580	9.0625
MAX_TolloGFP_AC_16-1_z2-5.tif	473	7.39062
MAX_TolloGFP_AC_16-1_z2-5.tif	326	5.09375
MAX_TolloGFP_AC_16-1_z2-5.tif	499	7.79688
MAX_TolloGFP_AC_16-1_z2-5.tif	1143	17.8594
MAX_TolloGFP_AC_16-1_z2-5.tif	1027	16.0469
MAX_TolloGFP_AC_16-1_z2-5.tif	794	12.4062
MAX_TolloGFP_AC_16-1_z2-5.tif	483	7.54688
MAX_TolloGFP_AC_16-1_z2-5.tif	581	9.07812
MAX_TolloGFP_AC_16-1_z2-5.tif	578	9.03125
MAX_TolloGFP_AC_16-1_z2-5.tif	895	13.9844
MAX_TolloGFP_AC_16-1_z2-5.tif	334	5.21875
MAX_TolloGFP_AC_16-1_z2-5.tif	436	6.8125
MAX_TolloGFP_AC_16-1_z2-5.tif	511	7.98438
MAX_TolloGFP_AC_16-1_z2-5.tif	571	8.92188
MAX_TolloGFP_AC_16-1_z2-5.tif	410	6.40625
MAX_TolloGFP_AC_16-1_z2-5.tif	1798	28.0938
MAX_TolloGFP_AC_16-1_z2-5.tif	195	3.04688
MAX_TolloGFP_AC_16-1_z2-5.tif	634	9.90625
MAX_TolloGFP_AC_16-1_z2-5.tif	184	2.875
MAX_TolloGFP_AC_16-1_z2-5.tif	413	6.45312
MAX_TolloGFP_AC_16-1_z2-5.tif	618	9.65625
MAX_TolloGFP_AC_16-1_z2-5.tif	832	13
MAX_TolloGFP_AC_16-1_z2-5.tif	397	6.20312
MAX_TolloGFP_AC_16-1_z2-5.tif	419	6.54688
MAX_TolloGFP_AC_16-1_z2-5.tif	1213	18.9531
MAX_TolloGFP_AC_16-1_z2-5.tif	210	3.28125
MAX_TolloGFP_AC_16-1_z2-5.tif	356	5.5625
MAX_TolloGFP_AC_16-1_z2-5.tif	475	7.42188
MAX_TolloGFP_AC_16-1_z2-5.tif	714	11.1562
MAX_TolloGFP_AC_16-1_z2-5.tif	704	11
MAX_TolloGFP_AC_16-1_z2-5.tif	1118	17.4688
MAX_TolloGFP_AC_16-1_z2-5.tif	569	8.89062
MAX_TolloGFP_AC_16-1_z2-5.tif	642	10.0312
MAX_TolloGFP_AC_16-1_z2-5.tif	1382	21.5938
MAX_TolloGFP_AC_16-1_z2-5.tif	614	9.59375
MAX_TolloGFP_AC_16-1_z2-5.tif	666	10.4062
MAX_TolloGFP_AC_16-1_z2-5.tif	986	15.4062
MAX_TolloGFP_AC_16-1_z2-5.tif	663	10.3594
MAX_TolloGFP_AC_16-1_z2-5.tif	641	10.0156
MAX_TolloGFP_AC_16-1_z2-5.tif	1040	16.25
MAX_TolloGFP_AC_16-1_z2-5.tif	784	12.25
MAX_TolloGFP_AC_16-1_z2-5.tif	638	9.96875
MAX_TolloGFP_AC_16-1_z2-5.tif	879	13.7344
MAX_TolloGFP_AC_16-1_z2-5.tif	475	7.42188
MAX_TolloGFP_AC_16-1_z2-5.tif	967	15.1094
MAX_TolloGFP_AC_16-1_z2-5.tif	1011	15.7969
MAX_TolloGFP_AC_16-1_z2-5.tif	494	7.71875
MAX_TolloGFP_AC_16-1_z2-5.tif	1210	18.9062
MAX_TolloGFP_AC_16-1_z2-5.tif	762	11.9062
MAX_TolloGFP_AC_16-1_z2-5.tif	779	12.1719
MAX_TolloGFP_AC_16-1_z2-5.tif	1221	19.0781
MAX_TolloGFP_AC_16-1_z2-5.tif	1390	21.7188
MAX_TolloGFP_AC_16-1_z2-5.tif	930	14.5312
MAX_TolloGFP_AC_16-1_z2-5.tif	395	6.17188
MAX_TolloGFP_AC_16-1_z2-5.tif	862	13.4688
MAX_TolloGFP_AC_16-1_z2-5.tif	607	9.48438
MAX_TolloGFP_AC_16-1_z2-5.tif	725	11.3281
MAX_TolloGFP_AC_16-1_z2-5.tif	788	12.3125
MAX_TolloGFP_AC_16-1_z2-5.tif	781	12.2031
MAX_TolloGFP_AC_16-1_z2-5.tif	1060	16.5625
MAX_TolloGFP_AC_16-1_z2-5.tif	659	10.2969
MAX_TolloGFP_AC_16-1_z2-5.tif	1554	24.2812
MAX_TolloGFP_AC_16-1_z2-5.tif	1455	22.7344
MAX_TolloGFP_AC_16-1_z2-5.tif	835	13.0469
MAX_TolloGFP_AC_16-1_z2-5.tif	725	11.3281
MAX_TolloGFP_AC_16-1_z2-5.tif	887	13.8594
MAX_TolloGFP_AC_16-1_z2-5.tif	312	4.875
MAX_TolloGFP_AC_16-1_z2-5.tif	554	8.65625
MAX_TolloGFP_AC_16-1_z2-5.tif	1423	22.2344
MAX_TolloGFP_AC_16-1_z2-5.tif	459	7.17188
MAX_TolloGFP_AC_16-1_z2-5.tif	499	7.79688
MAX_TolloGFP_AC_16-1_z2-5.tif	665	10.3906
MAX_TolloGFP_AC_16-1_z2-5.tif	1350	21.0938
MAX_TolloGFP_AC_16-1_z2-5.tif	546	8.53125
MAX_TolloGFP_AC_16-1_z2-5.tif	562	8.78125
MAX_TolloGFP_AC_16-1_z2-5.tif	353	5.51562
MAX_TolloGFP_AC_16-1_z2-5.tif	278	4.34375
MAX_TolloGFP_AC_16-1_z2-5.tif	1513	23.6406
MAX_TolloGFP_AC_16-1_z2-5.tif	378	5.90625
MAX_TolloGFP_AC_16-1_z2-5.tif	559	8.73438
MAX_TolloGFP_AC_16-1_z2-5.tif	253	3.95312
MAX_TolloGFP_AC_16-1_z2-5.tif	949	14.8281
MAX_TolloGFP_AC_16-1_z2-5.tif	456	7.125
MAX_TolloGFP_AC_16-1_z2-5.tif	846	13.2188
MAX_TolloGFP_AC_16-1_z2-5.tif	1619	25.2969
MAX_TolloGFP_AC_16-1_z2-5.tif	396	6.1875
MAX_TolloGFP_AC_16-1_z2-5.tif	1328	20.75
MAX_TolloGFP_AC_16-1_z2-5.tif	136	2.125
MAX_TolloGFP_AC_16-1_z2-5.tif	379	5.92188
MAX_TolloGFP_AC_16-1_z2-5.tif	146	2.28125
MAX_TolloGFP_AC_16-1_z2-5.tif	1606	25.0938
MAX_TolloGFP_AC_16-1_z2-5.tif	816	12.75
MAX_TolloGFP_AC_16-1_z2-5.tif	263	4.10938
MAX_TolloGFP_AC_16-1_z2-5.tif	254	3.96875
MAX_TolloGFP_AC_16-1_z2-5.tif	129	2.01562
MAX_TolloGFP_AC_16-1_z2-5.tif	863	13.4844
MAX_TolloGFP_AC_16-1_z2-5.tif	263	4.10938
MAX_TolloGFP_AC_16-1_z2-5.tif	579	9.04688
MAX_TolloGFP_AC_16-1_z2-5.tif	522	8.15625
MAX_TolloGFP_AC_16-1_z2-5.tif	476	7.4375
MAX_TolloGFP_AC_16-1_z2-5.tif	1473	23.0156
MAX_TolloGFP_AC_16-1_z2-5.tif	473	7.39062
MAX_TolloGFP_AC_16-1_z2-5.tif	390	6.09375
MAX_TolloGFP_AC_16-1_z2-5.tif	1505	23.5156
MAX_TolloGFP_AC_16-1_z2-5.tif	567	8.85938
MAX_TolloGFP_AC_16-1_z2-5.tif	1797	28.0781
MAX_TolloGFP_AC_16-1_z2-5.tif	795	12.4219
MAX_TolloGFP_AC_16-1_z2-5.tif	1933	30.2031
MAX_TolloGFP_AC_16-1_z2-5.tif	605	9.45312
MAX_TolloGFP_AC_16-1_z2-5.tif	466	7.28125
MAX_TolloGFP_AC_16-1_z2-5.tif	429	6.70312
MAX_TolloGFP_AC_16-1_z2-5.tif	506	7.90625
MAX_TolloGFP_AC_16-1_z2-5.tif	294	4.59375
MAX_TolloGFP_AC_16-1_z2-5.tif	1079	16.8594
MAX_TolloGFP_AC_16-1_z2-5.tif	863	13.4844
MAX_TolloGFP_AC_16-1_z2-5.tif	725	11.3281
MAX_TolloGFP_AC_16-1_z2-5.tif	254	3.96875
MAX_TolloGFP_AC_16-1_z2-5.tif	435	6.79688
MAX_TolloGFP_AC_16-1_z2-5.tif	1423	22.2344
MAX_TolloGFP_AC_16-1_z2-5.tif	24	0.375
MAX_TolloGFP_AC_16-1_z2-5.tif	422	6.59375
MAX_TolloGFP_AC_16-1_z2-5.tif	227	3.54688
MAX_TolloGFP_AC_16-1_z2-5.tif	605	9.45312
MAX_TolloGFP_AC_16-1_z2-5.tif	1129	17.6406
MAX_TolloGFP_AC_16-1_z2-5.tif	314	4.90625
MAX_TolloGFP_AC_16-1_z2-5.tif	548	8.5625
MAX_TolloGFP_AC_16-1_z2-5.tif	359	5.60938
MAX_TolloGFP_AC_16-1_z2-5.tif	326	5.09375
MAX_TolloGFP_AC_16-1_z2-5.tif	508	7.9375
