# Supplementary material for: Single-cell analysis of the early Drosophila salivary gland reveals that morphogenetic control involves both the induction and exclusion of gene expression programs
Source: PLoS Biol. 2025 Apr 21;23(4):e3003133. doi: 10.1371/journal.pbio.3003133 (PMC12043239; doi:10.1371/journal.pbio.3003133)
Supplement: S5 Data — (XLSX) [file pbio.3003133.s018.xlsx]

## Sheet: control
	UASTolloGFP_CyOctrl_phallPY20_1
	max proj. z2-5			3 area of 10.06x10.06µm inside and outside placode, cells of similar size
	inside	area	StdDev	Min	Max	IntDen	RawIntDen		IntDen	area	IntDen/Area				outside	area	StdDev	Min	Max	IntDen	RawIntDen		IntDen	area	IntDen/Area
	1	101.244	1175.59	172	4095	177630	12976090		177630	101.244	1754.47				4	101.244	1118.5	166	4095	127645	9324668		127645	101.244	1260.77
	2	101.244	1119.54	166	4095	161014	11762282		161014	101.244	1590.35				5	101.244	1024.32	166	4095	113266	8274240		113266	101.244	1118.74
	3	101.244	1191.53	169	4095	173669	12686755		173669	101.244	1715.35				6	101.244	1042.62	168	4095	118070	8625155		118070	101.244	1166.19
																									1181.9
											1686.73
													ratio inside vs outside:
													in	1686.73
													out	1181.9
														1.43
					å
	UASTolloDintra_CyOctrl_phallPY20_1
	max proj. z2-5			3 area of 10.06x10.06µm inside and outside placode, cells of similar size
	inside	area	StdDev	Min	Max	IntDen	RawIntDen		IntDen	area	IntDen/Area				outside	area	StdDev	Min	Max	IntDen	RawIntDen		IntDen	area	IntDen/Area
	1	101.244	1190.13	170	4095	168267	12292145		168267	101.244	1662				4	101.244	1117.58	170	4095	137664	10056555		137664	101.244	1359.73
	2	101.244	1183.55	173	4095	165307	12075878		165307	101.244	1632.76				5	101.244	1011.42	173	4095	123036	8987951		123036	101.244	1215.24
	3	101.244	1276.87	188	4095	191743	14007079		191743	101.244	1893.87				6	101.244	864.789	167	4095	107916	7883406		107916	101.244	1065.9
																									1213.62
											1729.54
													ratio inside vs outside:
													in	1729.54
													out	1213.62
														1.43
	UASTolloDintra_CyOctrl_phallPY20_2
	max proj. z4-7			3 area of 10.06x10.06µm inside and outside placode, cells of similar size
	inside	area	StdDev	Min	Max	IntDen	RawIntDen		IntDen	area	IntDen/Area				outside	area	StdDev	Min	Max	IntDen	RawIntDen		IntDen	area	IntDen/Area
	1	101.244	1221.27	206	4095	166740	12180613		166740	101.244	1646.92				4	101.244	1161.19	173	4095	144411	10549397		144411	101.244	1426.36
	2	101.244	1169.97	197	4095	163098	11914504		163098	101.244	1610.94				5	101.244	909.31	178	4095	101993	7450747		101993	101.244	1007.4
	3	101.244	1121.92	199	4095	170284	12439509		170284	101.244	1681.92				6	101.244	1125.66	177	4095	133922	9783155		133922	101.244	1322.76
																									1252.17
											1646.59
													ratio inside vs outside:
													in	1646.59
													out	1252.17
														1.31
	UASTolloDintra_CyOctrl_phallPY20_4
	max proj. z3-6			3 area of 10.06x10.06µm inside and outside placode, cells of similar size
	inside	area	StdDev	Min	Max	IntDen	RawIntDen		IntDen	area	IntDen/Area				outside	area	StdDev	Min	Max	IntDen	RawIntDen		IntDen	area	IntDen/Area
	1	101.244	1139.06	188	4095	168551	12312877		168551	101.244	1664.8				4	101.244	886.001	177	4095	107859	7879214		107859	101.244	1065.33
	2	101.244	1036.61	195	4095	147046	10741889		147046	101.244	1452.39				5	101.244	1042.68	180	4095	128311	9373318		128311	101.244	1267.35
	3	101.244	1067.47	174	4095	145294	10613908		145294	101.244	1435.09				6	101.244	956.583	174	4095	121875	8903129		121875	101.244	1203.77
																									1178.82
											1517.42
													ratio inside vs outside:
													in	1517.42
													out	1178.82
														1.29

## Sheet: UAS-Tollo
		UASTolloGFP_fkh_phallPY20_2
		max proj. z3-6			3 areas of 10.06x10.06µm inside and outside placode, cells of similar size
		inside	area	StdDev	Min	Max	IntDen	RawIntDen		IntDen	area	IntDen/Area				outside	area	StdDev	Min	Max	IntDen	RawIntDen		IntDen	area	IntDen/Area
		1	101.244	1157.46	215	4095	267486	19540222		267486	101.244	2641.99				4	101.244	1161.82	180	4095	138505	10117964		138505	101.244	1368.03
		2	101.244	1225.28	208	4095	284656	20794473		284656	101.244	2811.58				5	101.244	1269.84	181	4095	167505	12236471		167505	101.244	1654.47
		3	101.244	1097.49	228	4095	297915	21763119		297915	101.244	2942.55				6	101.244	1247.45	226	4095	171205	12506755		171205	101.244	1691.01
												2798.71														1571.17
														ratio inside vs outside:
														in	2798.71
														out	1571.17
															1.78
		UASTolloGFP_fkh_phallPY20_5
		max proj. z3-6			3 areas of 10.06x10.06µm inside and outside placode, cells of similar size
		inside	area	StdDev	Min	Max	IntDen	RawIntDen		IntDen	area	IntDen/Area				outside	area	StdDev	Min	Max	IntDen	RawIntDen		IntDen	area	IntDen/Area
		1	101.244	1226.98	182	4095	220600	16115103		220600	101.244	2178.89				4	101.244	872.793	192	4095	121541	8878724		121541	101.244	1200.47
		2	101.244	1049.06	189	4095	191310	13975451		191310	101.244	1889.59				5	101.244	1007.8	187	4095	120986	8838191		120986	101.244	1194.99
		3	101.244	1289.98	188	4095	191774	14009363		191774	101.244	1894.18				6	101.244	934.942	184	4095	114985	8399802		114985	101.244	1135.72
												1987.55														1177.06
														ratio inside vs outside:
														in	1987.55
														out	1177.06
															1.68
		UASTolloGFP_fkh_phallPY20_6
		max proj. z3-6			3 areas of 10.06x10.06µm inside and outside placode, cells of similar size
		inside	area	StdDev	Min	Max	IntDen	RawIntDen		IntDen	area	IntDen/Area				outside	area	StdDev	Min	Max	IntDen	RawIntDen		IntDen	area	IntDen/Area
		1	101.244	1164.14	195	4095	186332	13611794		186332	101.244	1840.42				4	101.244	818.174	179	4095	102028	7453298		102028	101.244	1007.75
		2	101.244	999.261	184	4095	181757	13277614		181757	101.244	1795.24				5	101.244	1009.23	178	4095	128819	9410383		128819	101.244	1272.36
		3	101.244	1059.93	198	4095	178686	13053229		178686	101.244	1764.9				6	101.244	826.711	176	4095	100338	7329849		100338	101.244	991.054
												1800.19														1090.39
														ratio inside vs outside:
														in	1800.19
														out	1090.39
															1.65
		UASTolloGFP_fkh_phallPY20_7
		max proj. z2-6			3 areas of 10.06x10.06µm inside and outside placode, cells of similar size
		inside	area	StdDev	Min	Max	IntDen	RawIntDen		IntDen	area	IntDen/Area				outside	area	StdDev	Min	Max	IntDen	RawIntDen		IntDen	area	IntDen/Area
		1	101.244	978.801	339	4095	228866	16718990		228866	101.244	2260.54				4	101.244	836.091	187	4095	122319	8935574		122319	101.244	1208.16
		2	101.244	979.554	308	4095	208162	15206545		208162	101.244	2056.05				5	101.244	868.356	189	4095	119797	8751298		119797	101.244	1183.25
		3	101.244	988.312	251	4095	215244	15723896		215244	101.244	2126				6	101.244	770.288	186	4095	100583	7347692		100583	101.244	993.467
												2147.53														1128.29
														ratio inside vs outside:
														in	2147.53
														out	1011.46
															1.9
		UASTolloGFP_fkh_phallPY20_8
		max proj. z3-6			3 areas of 10.06x10.06µm inside and outside placode, cells of similar size
		inside	area	StdDev	Min	Max	IntDen	RawIntDen		IntDen	area	IntDen/Area				outside	area	StdDev	Min	Max	IntDen	RawIntDen		IntDen	area	IntDen/Area
		1	101.244	1158.97	246	4095	206755	15103743		206755	101.244	2042.15				4	101.244	913.292	206	4095	117408	8576806		117408	101.244	1159.65
		2	101.244	1006.19	232	4095	168254	12291174		168254	101.244	1661.87				5	101.244	847.684	179	4095	118353	8645870		118353	101.244	1168.99
		3	101.244	1051.32	189	4095	172083	12570888		172083	101.244	1699.68				6	101.244	788.054	189	4095	97266.6	7105454		97266.6	101.244	960.714
												1801.23														1096.45
														ratio inside vs outside:
														in	1801.23
														out	1096.45
															1.64
		UASTolloGFP_fkh_phallPY20_9
		max proj. z3-6			3 areas of 10.06x10.06µm inside and outside placode, cells of similar size
		inside	area	StdDev	Min	Max	IntDen	RawIntDen		IntDen	area	IntDen/Area				outside	area	StdDev	Min	Max	IntDen	RawIntDen		IntDen	area	IntDen/Area
		1	101.244	1189.75	171	4095	205555	15016059		205555	101.244	2030.29				4	101.244	700.425	178	4095	90457.5	6608042		90457.5	101.244	893.46
		2	101.244	1033.04	195	4095	217273	15872108		217273	101.244	2146.04				5	101.244	838.403	172	4095	100623	7350613		100623	101.244	993.862
		3	101.244	1095.64	174	4095	218137	15935188		218137	101.244	2154.57				6	101.244	922.596	169	4095	138263	10100317		138263	101.244	1365.64
												2110.3														1084.32
														ratio inside vs outside:
														in	2110.3
														out	1084.32
															1.95
		UASTolloGFP_fkh_phallPY20_10
		max proj. z3-6			3 areas of 10.06x10.06µm inside and outside placode, cells of similar size
		inside	area	StdDev	Min	Max	IntDen	RawIntDen		IntDen	area	IntDen/Area				outside	area	StdDev	Min	Max	IntDen	RawIntDen		IntDen	area	IntDen/Area
		1	101.244	1082.38	168	4095	162509	11871471		162509	101.244	1605.12				4	101.244	889.522	168	4095	104619	7642590		104619	101.244	1033.34
		2	101.244	1114.23	173	4095	180444	13181709		180444	101.244	1782.27				5	101.244	841.805	165	4095	99203.6	7246960		99203.6	101.244	979.847
		3	101.244	1018.87	167	4095	179632	13122329		179632	101.244	1774.24				6	101.244	701.187	162	4095	87211.8	6370938		87211.8	101.244	861.402
												1720.54														958.196
														ratio inside vs outside:
														in	1720.54
														out	958.2
															1.8
